# Supplementary material for: Primates’ behavioural responses to tourists: evidence for a trade-off between potential risks and benefits
Source: Sci Rep. 2016 Sep 15;6:32465. doi: 10.1038/srep32465 (PMC5032226; doi:10.1038/srep32465)
Supplement: Supplementary Dataset 1 [file srep32465-s2.xls]

## Sheet: Avoidance behaviour model a
Primates’ behavioural responses to tourists: evidence for a trade-off between potential risks and benefits.
Laëtitia Maréchal, Ann MacLarnon, Bonaventura Majolo, and Stuart Semple
Time	Scan	Date	macaque ID	Being off the Ground (Yes=1; No=0)	Being under tree cover (Yes=1; No=0)	Distance from tourists (m)	Number of tourists in the area	Number of tourists in the nearest tourist group	TMI (Yes=1, No=0)	Sex	Rank	Season	Daily temperature
1899-12-31 11:00:00	T 11.00	2012-02-09	Ma	0	1	2	25	5	1	F	6	Mating	1.15
1899-12-31 11:00:00	T 11.00	2012-02-09	Ol	0	0	10	25	5	0	F	3	Mating	1.15
1899-12-31 11:00:00	T 11.00	2012-02-09	Le	0	1	20	25	10	0	F	4	Mating	1.15
1899-12-31 11:30:00	T 11.50	2012-02-09	Pa	0	0	25	25	1	0	F	7	Mating	1.15
1899-12-31 11:30:00	T 11.50	2012-02-09	Ol	0	1	20	25	1	0	F	3	Mating	1.15
1899-12-31 11:30:00	T 11.50	2012-02-09	Ci	0	1	30	25	0	0	F	8	Mating	1.15
1899-12-31 11:30:00	T 11.50	2012-02-09	Te	0	1	30	25	0	0	F	9	Mating	1.15
1899-12-31 12:00:00	T 12.00	2012-02-09	Pa	0	1	10	50	10	0	F	7	Mating	1.15
1899-12-31 12:00:00	T 12.00	2012-02-09	Ly	0	1	20	50	2	0	F	2	Mating	1.15
1899-12-31 12:30:00	T 12.50	2012-02-09	Te	0	1	20	25	5	0	F	9	Mating	1.15
1899-12-31 12:30:00	T 12.50	2012-02-09	Le	0	1	5	25	5	1	F	4	Mating	1.15
1899-12-31 13:00:00	T 13.00	2012-02-09	Ma	0	1	20	50	25	1	F	6	Mating	1.15
1899-12-31 13:00:00	T 13.00	2012-02-09	Ol	0	1	2	50	25	1	F	3	Mating	1.15
1899-12-31 13:00:00	T 13.00	2012-02-09	Te	0	1	20	50	5	0	F	9	Mating	1.15
1899-12-31 13:30:00	T 13.50	2012-02-09	Sa	1	1	5	100	5	1	F	1	Mating	1.15
1899-12-31 14:00:00	T 14.00	2012-02-09	Ci	1	1	5	50	10	1	F	8	Mating	1.15
1899-12-31 14:00:00	T 14.00	2012-02-09	Pa	0	1	5	50	10	1	F	7	Mating	1.15
1899-12-31 14:30:00	T 14.50	2012-02-09	Te	0	1	30	15	0	0	F	9	Mating	1.15
1899-12-31 15:00:00	T 15.00	2012-02-09	Ba	0	1	20	50	25	0	F	5	Mating	1.15
1899-12-31 15:00:00	T 15.00	2012-02-09	Ly	0	1	1	50	10	1	F	2	Mating	1.15
1899-12-31 15:30:00	T 15.50	2012-02-09	Le	1	1	2	100	5	1	F	4	Mating	1.15
1899-12-31 15:30:00	T 15.50	2012-02-09	Ly	1	1	25	100	15	0	F	2	Mating	1.15
1899-12-31 16:00:00	T 16.00	2012-02-09	Pa	1	1	30	50	0	0	F	7	Mating	1.15
1899-12-31 16:00:00	T 16.00	2012-02-09	Le	1	1	5	50	10	1	F	4	Mating	1.15
1899-12-31 16:00:00	T 16.00	2012-02-09	Ba	1	1	5	50	10	1	F	5	Mating	1.15
1899-12-31 16:00:00	T 16.00	2012-02-09	Ly	1	1	20	50	5	0	F	2	Mating	1.15
1899-12-31 16:30:00	T 16.50	2012-02-09	Ba	0	1	10	50	5	1	F	5	Mating	1.15
1899-12-31 17:00:00	T 17.00	2012-02-09	Ba	0	1	20	25	5	0	F	5	Mating	1.15
1899-12-31 17:00:00	T 17.00	2012-02-09	Le	0	1	20	25	5	0	F	4	Mating	1.15
1899-12-31 17:00:00	T 17.00	2012-02-09	Ol	0	1	2	25	10	1	F	3	Mating	1.15
1899-12-31 10:30:00	T 10.50	2012-02-11	Ly	0	1	25	5	5	0	F	2	Mating	2.59
1899-12-31 10:30:00	T 10.50	2012-02-11	Ol	0	1	20	5	5	0	F	3	Mating	2.59
1899-12-31 11:30:00	T 11.50	2012-02-11	Ma	1	1	5	50	5	1	F	6	Mating	2.59
1899-12-31 11:30:00	T 11.50	2012-02-11	Le	1	1	5	50	2	1	F	4	Mating	2.59
1899-12-31 11:30:00	T 11.50	2012-02-11	Ci	1	1	10	50	10	1	F	8	Mating	2.59
1899-12-31 12:00:00	T 12.00	2012-02-11	Ma	0	1	2	15	5	1	F	6	Mating	2.59
1899-12-31 13:00:00	T 13.00	2012-02-11	Sa	1	1	25	5	5	0	F	1	Mating	2.59
1899-12-31 13:00:00	T 13.00	2012-02-11	Ly	0	1	25	5	5	0	F	2	Mating	2.59
1899-12-31 13:00:00	T 13.00	2012-02-11	Ba	0	1	5	5	1	0	F	5	Mating	2.59
1899-12-31 13:00:00	T 13.00	2012-02-11	Le	0	1	10	5	1	0	F	4	Mating	2.59
1899-12-31 13:30:00	T 13.50	2012-02-11	Sa	1	1	25	1	1	0	F	1	Mating	2.59
1899-12-31 13:30:00	T 13.50	2012-02-11	Ba	0	1	20	1	1	0	F	5	Mating	2.59
1899-12-31 14:00:00	T 14.00	2012-02-11	Ma	1	1	25	25	2	0	F	6	Mating	2.59
1899-12-31 14:30:00	T 14.50	2012-02-11	Ol	0	1	25	10	10	0	F	3	Mating	2.59
1899-12-31 14:30:00	T 14.50	2012-02-11	Ci	0	1	25	10	15	0	F	8	Mating	2.59
1899-12-31 14:30:00	T 14.50	2012-02-11	Sa	1	0	25	10	5	0	F	1	Mating	2.59
1899-12-31 15:00:00	T 15.00	2012-02-11	Sa	1	1	25	15	2	0	F	1	Mating	2.59
1899-12-31 15:30:00	T 15.50	2012-02-11	Ma	0	1	25	5	5	0	F	6	Mating	2.59
1899-12-31 15:30:00	T 15.50	2012-02-11	Ba	0	0	2	5	2	1	F	5	Mating	2.59
1899-12-31 16:00:00	T 16.00	2012-02-11	Pa	1	1	25	15	2	0	F	7	Mating	2.59
1899-12-31 16:00:00	T 16.00	2012-02-11	Ba	0	1	10	15	1	0	F	5	Mating	2.59
1899-12-31 16:00:00	T 16.00	2012-02-11	Ci	0	1	2	15	1	1	F	8	Mating	2.59
1899-12-31 17:00:00	T 17.00	2012-02-11	Le	1	1	25	10	5	0	F	4	Mating	2.59
1899-12-31 17:00:00	T 17.00	2012-02-11	Sa	0	1	10	10	2	1	F	1	Mating	2.59
1899-12-31 11:30:00	T 11.50	2012-02-12	Ci	0	0	5	10	5	1	F	8	Mating	1.7
1899-12-31 11:30:00	T 11.50	2012-02-12	Pa	0	1	2	10	5	1	F	7	Mating	1.7
1899-12-31 11:30:00	T 11.50	2012-02-12	Ba	0	1	10	10	5	0	F	5	Mating	1.7
1899-12-31 11:30:00	T 11.50	2012-02-12	Le	0	1	5	10	15	1	F	4	Mating	1.7
1899-12-31 12:00:00	T 12.00	2012-02-12	Ol	1	1	25	25	15	0	F	3	Mating	1.7
1899-12-31 12:00:00	T 12.00	2012-02-12	Ba	1	1	2	25	15	1	F	5	Mating	1.7
1899-12-31 12:00:00	T 12.00	2012-02-12	Pa	1	1	25	25	10	0	F	7	Mating	1.7
1899-12-31 12:30:00	T 12.50	2012-02-12	Ol	0	1	2	15	10	1	F	3	Mating	1.7
1899-12-31 13:00:00	T 13.00	2012-02-12	Pa	1	1	25	5	5	0	F	7	Mating	1.7
1899-12-31 13:00:00	T 13.00	2012-02-12	Ci	1	1	25	5	5	0	F	8	Mating	1.7
1899-12-31 13:30:00	T 13.50	2012-02-12	Sa	1	1	25	15	5	0	F	1	Mating	1.7
1899-12-31 13:30:00	T 13.50	2012-02-12	Ly	1	1	20	15	5	0	F	2	Mating	1.7
1899-12-31 13:30:00	T 13.50	2012-02-12	Ci	1	1	25	15	10	0	F	8	Mating	1.7
1899-12-31 14:00:00	T 14.00	2012-02-12	Sa	1	1	25	10	5	0	F	1	Mating	1.7
1899-12-31 14:00:00	T 14.00	2012-02-12	Le	0	0	10	10	5	0	F	4	Mating	1.7
1899-12-31 14:00:00	T 14.00	2012-02-12	Ly	1	0	1	10	5	1	F	2	Mating	1.7
1899-12-31 14:30:00	T 14.50	2012-02-12	Ci	0	1	2	15	1	1	F	8	Mating	1.7
1899-12-31 14:30:00	T 14.50	2012-02-12	Ol	1	1	20	15	5	0	F	3	Mating	1.7
1899-12-31 14:30:00	T 14.50	2012-02-12	Pa	1	1	25	15	5	0	F	7	Mating	1.7
1899-12-31 15:00:00	T 15.00	2012-02-12	Te	1	1	5	15	5	0	F	9	Mating	1.7
1899-12-31 16:00:00	T 16.00	2012-02-13	Ma	0	1	30	1	0	0	F	6	Mating	2.57
1899-12-31 16:30:00	T 16.50	2012-02-13	Le	0	1	25	10	10	0	F	4	Mating	2.57
1899-12-31 16:30:00	T 16.50	2012-02-13	Ol	0	1	25	10	2	0	F	3	Mating	2.57
1899-12-31 16:30:00	T 16.50	2012-02-13	Ma	0	1	25	10	2	0	F	6	Mating	2.57
1899-12-31 16:30:00	T 16.50	2012-02-13	Ba	0	1	25	10	5	0	F	5	Mating	2.57
1899-12-31 16:30:00	T 16.50	2012-02-13	Ly	1	1	25	10	5	0	F	2	Mating	2.57
1899-12-31 17:00:00	T 17.00	2012-02-13	Pa	0	1	25	2	5	0	F	7	Mating	2.57
1899-12-31 17:00:00	T 17.00	2012-02-13	Ol	0	1	25	2	10	0	F	3	Mating	2.57
1899-12-31 09:00:00	T 9.00	2012-02-14	Le	0	0	10	10	1	0	F	4	Mating	3.1
1899-12-31 09:00:00	T 9.00	2012-02-14	Ly	0	1	5	10	1	0	F	2	Mating	3.1
1899-12-31 10:00:00	T 10.00	2012-02-14	Le	0	0	1	25	5	1	F	4	Mating	3.1
1899-12-31 10:00:00	T 10.00	2012-02-14	Ol	1	0	1	25	5	1	F	3	Mating	3.1
1899-12-31 10:00:00	T 10.00	2012-02-14	Ba	1	1	2	25	1	1	F	5	Mating	3.1
1899-12-31 10:00:00	T 10.00	2012-02-14	Ma	0	0	1	25	1	1	F	6	Mating	3.1
1899-12-31 10:30:00	T 10.50	2012-02-14	Le	0	1	25	5	1	0	F	4	Mating	3.1
1899-12-31 10:30:00	T 10.50	2012-02-14	Ba	1	1	25	5	1	0	F	5	Mating	3.1
1899-12-31 10:30:00	T 10.50	2012-02-14	Ma	0	1	30	5	0	0	F	6	Mating	3.1
1899-12-31 11:00:00	T 11.00	2012-02-14	Pa	0	1	30	5	0	0	F	7	Mating	3.1
1899-12-31 11:00:00	T 11.00	2012-02-14	Ma	1	1	30	5	0	0	F	6	Mating	3.1
1899-12-31 11:00:00	T 11.00	2012-02-14	Te	1	1	30	5	0	0	F	9	Mating	3.1
1899-12-31 11:30:00	T 11.50	2012-02-14	Ba	1	1	25	5	5	0	F	5	Mating	3.1
1899-12-31 11:30:00	T 11.50	2012-02-14	Sa	0	1	25	5	1	0	F	1	Mating	3.1
1899-12-31 12:00:00	T 12.00	2012-02-14	Ol	0	1	30	5	0	0	F	3	Mating	3.1
1899-12-31 12:00:00	T 12.00	2012-02-14	Pa	0	1	20	5	1	0	F	7	Mating	3.1
1899-12-31 12:30:00	T 12.50	2012-02-14	Pa	1	0	10	15	5	0	F	7	Mating	3.1
1899-12-31 12:30:00	T 12.50	2012-02-14	Ly	1	1	25	15	5	0	F	2	Mating	3.1
1899-12-31 12:30:00	T 12.50	2012-02-14	Le	0	1	20	15	2	0	F	4	Mating	3.1
1899-12-31 13:30:00	T 13.50	2012-02-14	Pa	0	1	25	10	5	0	F	7	Mating	3.1
1899-12-31 13:30:00	T 13.50	2012-02-14	Sa	0	1	25	10	5	0	F	1	Mating	3.1
1899-12-31 13:30:00	T 13.50	2012-02-14	Ma	0	1	10	10	5	0	F	6	Mating	3.1
1899-12-31 14:00:00	T 14.00	2012-02-14	Ly	1	1	25	5	1	0	F	2	Mating	3.1
1899-12-31 14:00:00	T 14.00	2012-02-14	Ba	0	1	20	5	2	0	F	5	Mating	3.1
1899-12-31 15:30:00	T 15.50	2012-02-14	Ba	0	1	25	5	2	0	F	5	Mating	3.1
1899-12-31 15:30:00	T 15.50	2012-02-14	Ly	1	1	30	5	0	0	F	2	Mating	3.1
1899-12-31 15:30:00	T 15.50	2012-02-14	Sa	1	1	30	5	0	0	F	1	Mating	3.1
1899-12-31 11:00:00	T 11.00	2012-02-16	Le	0	0	10	15	1	0	F	4	Mating	6.93
1899-12-31 11:00:00	T 11.00	2012-02-16	Ma	0	0	5	15	2	0	F	6	Mating	6.93
1899-12-31 11:00:00	T 11.00	2012-02-16	Pa	0	1	30	15	0	0	F	7	Mating	6.93
1899-12-31 11:30:00	T 11.50	2012-02-16	Pa	0	1	25	5	5	0	F	7	Mating	6.93
1899-12-31 11:30:00	T 11.50	2012-02-16	Le	1	1	25	5	5	0	F	4	Mating	6.93
1899-12-31 11:30:00	T 11.50	2012-02-16	Ci	0	1	20	5	5	0	F	8	Mating	6.93
1899-12-31 11:30:00	T 11.50	2012-02-16	Ba	0	1	20	5	5	0	F	5	Mating	6.93
1899-12-31 12:00:00	T 12.00	2012-02-16	Ci	0	1	25	5	2	0	F	8	Mating	6.93
1899-12-31 12:00:00	T 12.00	2012-02-16	Ly	0	1	5	5	2	0	F	2	Mating	6.93
1899-12-31 12:00:00	T 12.00	2012-02-16	Pa	0	1	20	5	2	0	F	7	Mating	6.93
1899-12-31 12:30:00	T 12.50	2012-02-16	Ly	0	0	25	5	2	0	F	2	Mating	6.93
1899-12-31 12:30:00	T 12.50	2012-02-16	Ol	0	1	25	5	2	0	F	3	Mating	6.93
1899-12-31 12:30:00	T 12.50	2012-02-16	Pa	0	1	25	5	2	0	F	7	Mating	6.93
1899-12-31 12:30:00	T 12.50	2012-02-16	Le	0	1	25	5	2	0	F	4	Mating	6.93
1899-12-31 13:00:00	T 13.00	2012-02-16	Ly	1	1	25	2	2	0	F	2	Mating	6.93
1899-12-31 13:00:00	T 13.00	2012-02-16	Ba	0	0	5	2	2	0	F	5	Mating	6.93
1899-12-31 13:00:00	T 13.00	2012-02-16	Ol	0	1	30	2	0	0	F	3	Mating	6.93
1899-12-31 13:30:00	T 13.50	2012-02-16	Ly	0	1	20	5	5	0	F	2	Mating	6.93
1899-12-31 13:30:00	T 13.50	2012-02-16	Le	0	1	20	5	1	0	F	4	Mating	6.93
1899-12-31 14:00:00	T 14.00	2012-02-16	Le	0	0	5	10	1	0	F	4	Mating	6.93
1899-12-31 14:30:00	T 14.50	2012-02-16	Sa	0	1	25	5	1	0	F	1	Mating	6.93
1899-12-31 09:30:00	T 9.50	2012-02-19	Sa	0	1	25	2	1	0	F	1	Mating	7.93
1899-12-31 09:30:00	T 9.50	2012-02-19	Ba	0	1	25	2	1	0	F	5	Mating	7.93
1899-12-31 09:30:00	T 9.50	2012-02-19	Ci	0	1	25	2	1	0	F	8	Mating	7.93
1899-12-31 09:30:00	T 9.50	2012-02-19	Ly	0	1	25	2	1	0	F	2	Mating	7.93
1899-12-31 10:00:00	T 10.00	2012-02-19	Ol	0	1	1	25	10	1	F	3	Mating	7.93
1899-12-31 10:00:00	T 10.00	2012-02-19	Sa	0	1	10	25	10	0	F	1	Mating	7.93
1899-12-31 10:00:00	T 10.00	2012-02-19	Ba	0	1	20	25	10	0	F	5	Mating	7.93
1899-12-31 10:00:00	T 10.00	2012-02-19	Le	0	1	1	25	5	1	F	4	Mating	7.93
1899-12-31 10:00:00	T 10.00	2012-02-19	Ly	1	1	10	25	5	0	F	2	Mating	7.93
1899-12-31 10:30:00	T 10.50	2012-02-19	Ci	1	1	5	25	2	0	F	8	Mating	7.93
1899-12-31 10:30:00	T 10.50	2012-02-19	Ol	0	1	5	25	2	1	F	3	Mating	7.93
1899-12-31 11:00:00	T 11.00	2012-02-19	Ba	1	1	25	25	10	0	F	5	Mating	7.93
1899-12-31 11:30:00	T 11.50	2012-02-19	Ly	0	1	1	50	5	1	F	2	Mating	7.93
1899-12-31 11:30:00	T 11.50	2012-02-19	Sa	0	1	2	50	5	0	F	1	Mating	7.93
1899-12-31 11:30:00	T 11.50	2012-02-19	Le	0	1	2	50	1	1	F	4	Mating	7.93
1899-12-31 11:30:00	T 11.50	2012-02-19	Ba	0	1	2	50	1	1	F	5	Mating	7.93
1899-12-31 11:30:00	T 11.50	2012-02-19	Ci	0	1	5	50	1	0	F	8	Mating	7.93
1899-12-31 12:00:00	T 12.00	2012-02-19	Ol	1	1	10	50	5	0	F	3	Mating	7.93
1899-12-31 12:00:00	T 12.00	2012-02-19	Le	1	1	10	50	10	1	F	4	Mating	7.93
1899-12-31 12:30:00	T 12.50	2012-02-19	Ol	0	1	2	25	10	1	F	3	Mating	7.93
1899-12-31 12:30:00	T 12.50	2012-02-19	Le	0	1	1	25	5	1	F	4	Mating	7.93
1899-12-31 12:30:00	T 12.50	2012-02-19	Ba	1	1	5	25	5	0	F	5	Mating	7.93
1899-12-31 12:30:00	T 12.50	2012-02-19	Ci	1	1	20	25	10	0	F	8	Mating	7.93
1899-12-31 13:00:00	T 13.00	2012-02-19	Ba	1	1	10	15	1	0	F	5	Mating	7.93
1899-12-31 13:30:00	T 13.50	2012-02-19	Ol	1	1	20	15	10	0	F	3	Mating	7.93
1899-12-31 14:00:00	T 14.00	2012-02-19	Ly	0	1	10	15	1	0	F	2	Mating	7.93
1899-12-31 14:00:00	T 14.00	2012-02-19	Ol	0	1	20	15	5	0	F	3	Mating	7.93
1899-12-31 14:00:00	T 14.00	2012-02-19	Le	1	1	10	15	5	0	F	4	Mating	7.93
1899-12-31 14:30:00	T 14.50	2012-02-19	Pa	1	1	5	25	5	1	F	7	Mating	7.93
1899-12-31 15:00:00	T 15.00	2012-02-19	Ol	1	1	25	25	1	0	F	3	Mating	7.93
1899-12-31 15:00:00	T 15.00	2012-02-19	Sa	0	1	5	25	2	1	F	1	Mating	7.93
1899-12-31 15:00:00	T 15.00	2012-02-19	Le	0	1	20	25	5	0	F	4	Mating	7.93
1899-12-31 15:30:00	T 15.50	2012-02-19	Sa	0	1	30	10	0	0	F	1	Mating	7.93
1899-12-31 15:30:00	T 15.50	2012-02-19	Ci	0	1	30	10	0	0	F	8	Mating	7.93
1899-12-31 15:30:00	T 15.50	2012-02-19	Ba	0	1	5	10	10	1	F	5	Mating	7.93
1899-12-31 12:30:00	T 12.50	2012-02-20	Ol	0	1	10	10	2	0	F	3	Mating	6.07
1899-12-31 12:30:00	T 12.50	2012-02-20	Ba	0	1	5	10	2	0	F	5	Mating	6.07
1899-12-31 12:30:00	T 12.50	2012-02-20	Ma	0	1	20	10	2	0	F	6	Mating	6.07
1899-12-31 13:00:00	T 13.00	2012-02-20	Sa	0	1	5	10	2	0	F	1	Mating	6.07
1899-12-31 13:00:00	T 13.00	2012-02-20	Ly	0	1	10	10	1	0	F	2	Mating	6.07
1899-12-31 13:30:00	T 13.50	2012-02-20	Ly	0	1	20	10	2	0	F	2	Mating	6.07
1899-12-31 13:30:00	T 13.50	2012-02-20	Sa	0	1	20	10	2	0	F	1	Mating	6.07
1899-12-31 14:00:00	T 14.00	2012-02-20	Le	0	1	10	15	5	0	F	4	Mating	6.07
1899-12-31 14:00:00	T 14.00	2012-02-20	Ly	0	1	10	15	2	0	F	2	Mating	6.07
1899-12-31 14:00:00	T 14.00	2012-02-20	Sa	0	1	20	15	5	0	F	1	Mating	6.07
1899-12-31 14:30:00	T 14.50	2012-02-20	Ly	1	1	20	10	10	0	F	2	Mating	6.07
1899-12-31 14:30:00	T 14.50	2012-02-20	Sa	0	1	20	10	2	0	F	1	Mating	6.07
1899-12-31 14:30:00	T 14.50	2012-02-20	Ol	1	0	10	10	1	0	F	3	Mating	6.07
1899-12-31 14:30:00	T 14.50	2012-02-20	Le	0	1	20	10	5	0	F	4	Mating	6.07
1899-12-31 14:30:00	T 14.50	2012-02-20	Pa	0	1	25	10	1	0	F	7	Mating	6.07
1899-12-31 15:00:00	T 15.00	2012-02-20	Pa	0	1	25	10	5	0	F	7	Mating	6.07
1899-12-31 15:00:00	T 15.00	2012-02-20	Sa	0	1	25	10	5	0	F	1	Mating	6.07
1899-12-31 15:30:00	T 15.50	2012-02-20	Pa	0	1	30	0	0	0	F	7	Mating	6.07
1899-12-31 15:30:00	T 15.50	2012-02-20	Ly	0	1	30	0	0	0	F	2	Mating	6.07
1899-12-31 15:30:00	T 15.50	2012-02-20	Ma	0	1	30	0	0	0	F	6	Mating	6.07
1899-12-31 15:30:00	T 15.50	2012-02-20	Sa	0	1	30	0	0	0	F	1	Mating	6.07
1899-12-31 15:30:00	T 15.50	2012-02-20	Te	0	1	30	0	0	0	F	9	Mating	6.07
1899-12-31 10:00:00	T 10.00	2012-02-21	Ma	0	0	5	10	1	0	F	6	Mating	5.03
1899-12-31 10:00:00	T 10.00	2012-02-21	Te	0	0	5	10	2	0	F	9	Mating	5.03
1899-12-31 10:30:00	T 10.50	2012-02-21	Ba	0	1	20	5	5	0	F	5	Mating	5.03
1899-12-31 10:30:00	T 10.50	2012-02-21	Sa	0	1	10	5	5	0	F	1	Mating	5.03
1899-12-31 10:30:00	T 10.50	2012-02-21	Ol	0	1	25	5	5	0	F	3	Mating	5.03
1899-12-31 11:00:00	T 11.00	2012-02-21	Te	1	1	25	10	10	0	F	9	Mating	5.03
1899-12-31 11:00:00	T 11.00	2012-02-21	Ma	0	0	25	10	10	0	F	6	Mating	5.03
1899-12-31 11:00:00	T 11.00	2012-02-21	Ba	0	1	20	10	10	0	F	5	Mating	5.03
1899-12-31 11:30:00	T 11.50	2012-02-21	Sa	0	1	10	10	5	0	F	1	Mating	5.03
1899-12-31 11:30:00	T 11.50	2012-02-21	Ly	1	1	5	10	5	0	F	2	Mating	5.03
1899-12-31 11:30:00	T 11.50	2012-02-21	Ma	0	1	25	10	5	0	F	6	Mating	5.03
1899-12-31 12:00:00	T 12.00	2012-02-21	Ba	0	1	2	15	5	0	F	5	Mating	5.03
1899-12-31 12:00:00	T 12.00	2012-02-21	Ma	0	1	5	15	5	0	F	6	Mating	5.03
1899-12-31 12:00:00	T 12.00	2012-02-21	Ci	0	1	20	15	5	0	F	8	Mating	5.03
1899-12-31 12:00:00	T 12.00	2012-02-21	Ly	1	1	5	15	2	1	F	2	Mating	5.03
1899-12-31 12:30:00	T 12.50	2012-02-21	Ba	0	1	1	15	5	1	F	5	Mating	5.03
1899-12-31 12:30:00	T 12.50	2012-02-21	Ma	0	1	1	15	5	1	F	6	Mating	5.03
1899-12-31 12:30:00	T 12.50	2012-02-21	Ci	0	1	20	15	5	0	F	8	Mating	5.03
1899-12-31 12:30:00	T 12.50	2012-02-21	Le	0	1	5	15	5	0	F	4	Mating	5.03
1899-12-31 12:30:00	T 12.50	2012-02-21	Sa	1	1	10	15	5	0	F	1	Mating	5.03
1899-12-31 13:00:00	T 13.00	2012-02-21	Le	0	0	5	10	2	0	F	4	Mating	5.03
1899-12-31 13:00:00	T 13.00	2012-02-21	Ba	0	0	5	10	1	0	F	5	Mating	5.03
1899-12-31 13:00:00	T 13.00	2012-02-21	Ol	0	1	10	10	1	0	F	3	Mating	5.03
1899-12-31 13:00:00	T 13.00	2012-02-21	Ma	0	1	5	10	2	0	F	6	Mating	5.03
1899-12-31 13:30:00	T 13.50	2012-02-21	Te	0	0	20	5	1	0	F	9	Mating	5.03
1899-12-31 13:30:00	T 13.50	2012-02-21	Pa	1	1	5	5	1	0	F	7	Mating	5.03
1899-12-31 13:30:00	T 13.50	2012-02-21	Ol	0	0	1	5	1	1	F	3	Mating	5.03
1899-12-31 13:30:00	T 13.50	2012-02-21	Le	0	1	20	5	2	0	F	4	Mating	5.03
1899-12-31 13:30:00	T 13.50	2012-02-21	Ba	0	1	20	5	2	0	F	5	Mating	5.03
1899-12-31 14:00:00	T 14.00	2012-02-21	Ba	0	1	1	10	5	1	F	5	Mating	5.03
1899-12-31 14:00:00	T 14.00	2012-02-21	Ma	0	1	5	10	5	1	F	6	Mating	5.03
1899-12-31 14:00:00	T 14.00	2012-02-21	Le	0	1	20	10	5	0	F	4	Mating	5.03
1899-12-31 14:00:00	T 14.00	2012-02-21	Ly	1	1	20	10	5	0	F	2	Mating	5.03
1899-12-31 14:00:00	T 14.00	2012-02-21	Te	0	0	20	10	5	0	F	9	Mating	5.03
1899-12-31 14:30:00	T 14.50	2012-02-21	Ba	1	1	25	5	2	0	F	5	Mating	5.03
1899-12-31 14:30:00	T 14.50	2012-02-21	Ly	1	1	20	5	2	0	F	2	Mating	5.03
1899-12-31 14:30:00	T 14.50	2012-02-21	Ol	0	1	10	5	1	0	F	3	Mating	5.03
1899-12-31 15:00:00	T 15.00	2012-02-21	Ba	1	1	25	5	5	0	F	5	Mating	5.03
1899-12-31 15:00:00	T 15.00	2012-02-21	Le	0	1	30	5	0	0	F	4	Mating	5.03
1899-12-31 15:00:00	T 15.00	2012-02-21	Ci	0	1	30	5	0	0	F	8	Mating	5.03
1899-12-31 15:00:00	T 15.00	2012-02-21	Te	0	1	30	5	0	0	F	9	Mating	5.03
1899-12-31 15:30:00	T 15.50	2012-02-21	Ba	0	1	1	10	5	0	F	5	Mating	5.03
1899-12-31 15:30:00	T 15.50	2012-02-21	Te	0	1	20	10	10	0	F	9	Mating	5.03
1899-12-31 15:30:00	T 15.50	2012-02-21	Ci	1	1	25	10	1	0	F	8	Mating	5.03
1899-12-31 16:00:00	T 16.00	2012-02-21	Ma	0	1	10	15	5	0	F	6	Mating	5.03
1899-12-31 16:00:00	T 16.00	2012-02-21	Te	0	1	10	15	5	0	F	9	Mating	5.03
1899-12-31 16:00:00	T 16.00	2012-02-21	Ci	0	1	20	15	5	0	F	8	Mating	5.03
1899-12-31 16:30:00	T 16.50	2012-02-21	Ci	0	1	25	2	2	0	F	8	Mating	5.03
1899-12-31 16:30:00	T 16.50	2012-02-21	Te	0	1	25	2	2	0	F	9	Mating	5.03
1899-12-31 16:30:00	T 16.50	2012-02-21	Ma	0	1	30	2	0	0	F	6	Mating	5.03
1899-12-31 16:30:00	T 16.50	2012-02-21	Ba	0	1	30	2	0	0	F	5	Mating	5.03
1899-12-31 11:00:00	T 11.00	2012-02-23	Ma	1	1	1	15	5	1	F	6	Mating	8
1899-12-31 11:00:00	T 11.00	2012-02-23	Le	0	0	5	15	1	0	F	4	Mating	8
1899-12-31 11:00:00	T 11.00	2012-02-23	Ol	0	0	5	15	1	0	F	3	Mating	8
1899-12-31 11:00:00	T 11.00	2012-02-23	Ba	0	1	10	15	2	0	F	5	Mating	8
1899-12-31 11:30:00	T 11.50	2012-02-23	Ol	0	1	10	25	1	0	F	3	Mating	8
1899-12-31 11:30:00	T 11.50	2012-02-23	Ma	0	1	10	25	1	0	F	6	Mating	8
1899-12-31 11:30:00	T 11.50	2012-02-23	Le	0	1	5	25	1	1	F	4	Mating	8
1899-12-31 11:30:00	T 11.50	2012-02-23	Sa	0	1	5	25	5	0	F	1	Mating	8
1899-12-31 11:30:00	T 11.50	2012-02-23	Ba	0	0	1	25	5	1	F	5	Mating	8
1899-12-31 12:00:00	T 12.00	2012-02-23	Pa	0	1	5	15	2	0	F	7	Mating	8
1899-12-31 12:00:00	T 12.00	2012-02-23	Ol	1	1	10	15	2	0	F	3	Mating	8
1899-12-31 12:00:00	T 12.00	2012-02-23	Ba	0	0	5	15	5	0	F	5	Mating	8
1899-12-31 12:30:00	T 12.50	2012-02-23	Ol	0	1	1	5	2	1	F	3	Mating	8
1899-12-31 12:30:00	T 12.50	2012-02-23	Le	0	1	1	5	2	1	F	4	Mating	8
1899-12-31 12:30:00	T 12.50	2012-02-23	Ba	0	1	10	5	2	0	F	5	Mating	8
1899-12-31 12:30:00	T 12.50	2012-02-23	Te	0	1	20	5	5	0	F	9	Mating	8
1899-12-31 12:30:00	T 12.50	2012-02-23	Ci	1	1	20	5	1	0	F	8	Mating	8
1899-12-31 13:00:00	T 13.00	2012-02-23	Ci	1	1	10	10	1	0	F	8	Mating	8
1899-12-31 13:00:00	T 13.00	2012-02-23	Ba	0	1	10	10	1	0	F	5	Mating	8
1899-12-31 13:00:00	T 13.00	2012-02-23	Ma	0	1	1	10	5	1	F	6	Mating	8
1899-12-31 13:30:00	T 13.50	2012-02-23	Te	0	1	10	15	2	0	F	9	Mating	8
1899-12-31 13:30:00	T 13.50	2012-02-23	Ba	0	1	5	15	5	1	F	5	Mating	8
1899-12-31 13:30:00	T 13.50	2012-02-23	Sa	0	1	2	15	5	1	F	1	Mating	8
1899-12-31 13:30:00	T 13.50	2012-02-23	Ol	0	1	1	15	2	1	F	3	Mating	8
1899-12-31 14:00:00	T 14.00	2012-02-23	Ba	0	1	1	25	2	1	F	5	Mating	8
1899-12-31 14:00:00	T 14.00	2012-02-23	Ma	0	1	1	25	5	1	F	6	Mating	8
1899-12-31 14:30:00	T 14.50	2012-02-23	Ba	0	1	10	10	2	0	F	5	Mating	8
1899-12-31 14:30:00	T 14.50	2012-02-23	Le	0	0	10	10	2	0	F	4	Mating	8
1899-12-31 14:30:00	T 14.50	2012-02-23	Ma	1	1	20	10	5	0	F	6	Mating	8
1899-12-31 14:30:00	T 14.50	2012-02-23	Ci	0	0	20	10	1	0	F	8	Mating	8
1899-12-31 14:30:00	T 14.50	2012-02-23	Pa	0	0	10	10	2	0	F	7	Mating	8
1899-12-31 14:30:00	T 14.50	2012-02-23	Ly	0	1	2	10	2	1	F	2	Mating	8
1899-12-31 15:00:00	T 15.00	2012-02-23	Ba	0	1	10	25	5	0	F	5	Mating	8
1899-12-31 15:00:00	T 15.00	2012-02-23	Ci	1	0	10	25	2	0	F	8	Mating	8
1899-12-31 15:00:00	T 15.00	2012-02-23	Ma	0	1	10	25	5	0	F	6	Mating	8
1899-12-31 15:30:00	T 15.50	2012-02-23	Ol	0	1	1	25	5	1	F	3	Mating	8
1899-12-31 15:30:00	T 15.50	2012-02-23	Le	0	1	2	25	5	1	F	4	Mating	8
1899-12-31 15:30:00	T 15.50	2012-02-23	Ba	0	1	10	25	10	0	F	5	Mating	8
1899-12-31 15:30:00	T 15.50	2012-02-23	Ci	0	1	5	25	1	1	F	8	Mating	8
1899-12-31 15:30:00	T 15.50	2012-02-23	Te	0	1	10	25	5	0	F	9	Mating	8
1899-12-31 15:30:00	T 15.50	2012-02-23	Ma	0	1	10	25	5	0	F	6	Mating	8
1899-12-31 16:00:00	T 16.00	2012-02-23	Le	0	0	2	25	1	1	F	4	Mating	8
1899-12-31 16:00:00	T 16.00	2012-02-23	Ma	0	1	20	25	5	0	F	6	Mating	8
1899-12-31 16:00:00	T 16.00	2012-02-23	Ol	0	0	20	25	10	0	F	3	Mating	8
1899-12-31 16:00:00	T 16.00	2012-02-23	Sa	1	1	5	25	5	0	F	1	Mating	8
1899-12-31 16:00:00	T 16.00	2012-02-23	Pa	0	1	20	25	10	0	F	7	Mating	8
1899-12-31 17:00:00	T 17.00	2012-02-23	Pa	0	0	2	5	5	0	F	7	Mating	8
1899-12-31 17:00:00	T 17.00	2012-02-23	Ci	0	1	5	5	5	0	F	8	Mating	8
1899-12-31 17:00:00	T 17.00	2012-02-23	Ba	0	1	25	5	1	0	F	5	Mating	8
1899-12-31 17:00:00	T 17.00	2012-02-23	Sa	1	1	25	5	5	0	F	1	Mating	8
1899-12-31 10:00:00	T 10.00	2012-02-25	Ol	0	1	20	5	2	0	F	3	Mating	6.81
1899-12-31 10:00:00	T 10.00	2012-02-25	Te	0	1	20	5	2	0	F	9	Mating	6.81
1899-12-31 10:00:00	T 10.00	2012-02-25	Ma	1	1	10	5	5	0	F	6	Mating	6.81
1899-12-31 10:00:00	T 10.00	2012-02-25	Ci	0	1	25	5	15	0	F	8	Mating	6.81
1899-12-31 10:30:00	T 10.50	2012-02-25	Sa	0	1	10	15	1	0	F	1	Mating	6.81
1899-12-31 10:30:00	T 10.50	2012-02-25	Ma	0	1	20	15	1	0	F	6	Mating	6.81
1899-12-31 10:30:00	T 10.50	2012-02-25	Ci	0	1	5	15	5	1	F	8	Mating	6.81
1899-12-31 10:30:00	T 10.50	2012-02-25	Te	0	1	2	15	5	1	F	9	Mating	6.81
1899-12-31 11:00:00	T 11.00	2012-02-25	Sa	1	1	25	25	5	0	F	1	Mating	6.81
1899-12-31 11:00:00	T 11.00	2012-02-25	Ol	0	1	20	25	5	0	F	3	Mating	6.81
1899-12-31 11:00:00	T 11.00	2012-02-25	Ci	0	1	5	25	5	1	F	8	Mating	6.81
1899-12-31 11:00:00	T 11.00	2012-02-25	Te	0	1	10	25	5	0	F	9	Mating	6.81
1899-12-31 11:30:00	T 11.50	2012-02-25	Ma	1	1	10	50	5	0	F	6	Mating	6.81
1899-12-31 11:30:00	T 11.50	2012-02-25	Ly	1	1	20	50	5	0	F	2	Mating	6.81
1899-12-31 11:30:00	T 11.50	2012-02-25	Sa	1	1	10	50	5	0	F	1	Mating	6.81
1899-12-31 11:30:00	T 11.50	2012-02-25	Te	0	1	20	50	10	0	F	9	Mating	6.81
1899-12-31 11:30:00	T 11.50	2012-02-25	Ci	0	1	10	50	5	0	F	8	Mating	6.81
1899-12-31 12:00:00	T 12.00	2012-02-25	Ma	1	1	25	10	2	0	F	6	Mating	6.81
1899-12-31 12:00:00	T 12.00	2012-02-25	Le	1	1	25	10	5	0	F	4	Mating	6.81
1899-12-31 12:00:00	T 12.00	2012-02-25	Pa	0	1	10	10	2	0	F	7	Mating	6.81
1899-12-31 12:30:00	T 12.50	2012-02-25	Le	1	1	5	100	15	0	F	4	Mating	6.81
1899-12-31 12:30:00	T 12.50	2012-02-25	Ol	1	1	1	100	2	1	F	3	Mating	6.81
1899-12-31 13:00:00	T 13.00	2012-02-25	Ba	1	1	10	15	1	0	F	5	Mating	6.81
1899-12-31 13:00:00	T 13.00	2012-02-25	Le	0	1	10	15	1	0	F	4	Mating	6.81
1899-12-31 13:00:00	T 13.00	2012-02-25	Ci	0	1	5	15	5	0	F	8	Mating	6.81
1899-12-31 13:00:00	T 13.00	2012-02-25	Te	1	1	25	15	2	0	F	9	Mating	6.81
1899-12-31 14:00:00	T 14.00	2012-02-25	Ly	0	1	1	15	5	1	F	2	Mating	6.81
1899-12-31 14:00:00	T 14.00	2012-02-25	Sa	0	1	1	15	2	1	F	1	Mating	6.81
1899-12-31 14:00:00	T 14.00	2012-02-25	Te	1	1	25	15	2	0	F	9	Mating	6.81
1899-12-31 14:30:00	T 14.50	2012-02-25	Ba	0	1	5	15	5	0	F	5	Mating	6.81
1899-12-31 14:30:00	T 14.50	2012-02-25	Ol	0	1	10	15	2	0	F	3	Mating	6.81
1899-12-31 14:30:00	T 14.50	2012-02-25	Le	0	0	20	15	2	0	F	4	Mating	6.81
1899-12-31 14:30:00	T 14.50	2012-02-25	Ma	1	1	25	15	5	0	F	6	Mating	6.81
1899-12-31 15:00:00	T 15.00	2012-02-25	Ly	0	0	10	15	10	0	F	2	Mating	6.81
1899-12-31 15:00:00	T 15.00	2012-02-25	Ci	0	1	20	15	2	0	F	8	Mating	6.81
1899-12-31 15:00:00	T 15.00	2012-02-25	Ol	0	1	25	15	5	0	F	3	Mating	6.81
1899-12-31 15:30:00	T 15.50	2012-02-25	Ly	1	1	5	25	5	1	F	2	Mating	6.81
1899-12-31 15:30:00	T 15.50	2012-02-25	Te	0	0	10	25	5	0	F	9	Mating	6.81
1899-12-31 15:30:00	T 15.50	2012-02-25	Ba	0	1	5	25	5	0	F	5	Mating	6.81
1899-12-31 15:30:00	T 15.50	2012-02-25	Le	0	1	2	25	5	1	F	4	Mating	6.81
1899-12-31 16:00:00	T 16.00	2012-02-25	Pa	0	1	5	15	10	1	F	7	Mating	6.81
1899-12-31 16:00:00	T 16.00	2012-02-25	Le	0	1	1	15	2	1	F	4	Mating	6.81
1899-12-31 16:30:00	T 16.50	2012-02-25	Ma	0	1	1	10	5	1	F	6	Mating	6.81
1899-12-31 16:30:00	T 16.50	2012-02-25	Ol	0	1	5	10	5	1	F	3	Mating	6.81
1899-12-31 08:00:00	T 8.00	2012-02-26	Te	0	1	25	5	5	0	F	9	Mating	7.07
1899-12-31 08:00:00	T 8.00	2012-02-26	Ma	0	1	25	5	5	0	F	6	Mating	7.07
1899-12-31 08:00:00	T 8.00	2012-02-26	Ol	1	1	30	5	0	0	F	3	Mating	7.07
1899-12-31 08:30:00	T 8.50	2012-02-26	Te	1	1	20	25	2	0	F	9	Mating	7.07
1899-12-31 08:30:00	T 8.50	2012-02-26	Ma	1	1	20	25	2	0	F	6	Mating	7.07
1899-12-31 08:30:00	T 8.50	2012-02-26	Ol	1	1	30	25	0	0	F	3	Mating	7.07
1899-12-31 08:30:00	T 8.50	2012-02-26	Le	1	1	30	25	0	0	F	4	Mating	7.07
1899-12-31 09:30:00	T 9.50	2012-02-26	Ma	1	1	20	100	25	1	F	6	Mating	7.07
1899-12-31 09:30:00	T 9.50	2012-02-26	Ol	1	1	25	100	25	0	F	3	Mating	7.07
1899-12-31 09:30:00	T 9.50	2012-02-26	Ci	0	1	30	100	0	0	F	8	Mating	7.07
1899-12-31 10:00:00	T 10.00	2012-02-26	Ma	0	1	10	25	10	0	F	6	Mating	7.07
1899-12-31 10:00:00	T 10.00	2012-02-26	Te	0	1	10	25	5	0	F	9	Mating	7.07
1899-12-31 10:00:00	T 10.00	2012-02-26	Ci	0	1	2	25	2	1	F	8	Mating	7.07
1899-12-31 10:30:00	T 10.50	2012-02-26	Ly	0	1	5	25	1	0	F	2	Mating	7.07
1899-12-31 10:30:00	T 10.50	2012-02-26	Ba	0	1	1	25	1	1	F	5	Mating	7.07
1899-12-31 10:30:00	T 10.50	2012-02-26	Sa	0	1	10	25	5	0	F	1	Mating	7.07
1899-12-31 10:30:00	T 10.50	2012-02-26	Le	0	1	5	25	2	0	F	4	Mating	7.07
1899-12-31 10:30:00	T 10.50	2012-02-26	Ci	0	1	20	25	2	0	F	8	Mating	7.07
1899-12-31 10:30:00	T 10.50	2012-02-26	Ol	0	1	20	25	2	0	F	3	Mating	7.07
1899-12-31 11:00:00	T 11.00	2012-02-26	Ly	1	1	25	25	10	0	F	2	Mating	7.07
1899-12-31 11:00:00	T 11.00	2012-02-26	Ba	1	1	20	25	10	0	F	5	Mating	7.07
1899-12-31 11:00:00	T 11.00	2012-02-26	Te	1	1	25	25	5	0	F	9	Mating	7.07
1899-12-31 11:30:00	T 11.50	2012-02-26	Ly	1	1	25	100	2	0	F	2	Mating	7.07
1899-12-31 11:30:00	T 11.50	2012-02-26	Le	1	1	10	100	10	1	F	4	Mating	7.07
1899-12-31 11:30:00	T 11.50	2012-02-26	Ba	1	1	10	100	2	0	F	5	Mating	7.07
1899-12-31 12:00:00	T 12.00	2012-02-26	Ci	1	1	20	100	5	1	F	8	Mating	7.07
1899-12-31 12:00:00	T 12.00	2012-02-26	Ba	1	1	25	100	10	0	F	5	Mating	7.07
1899-12-31 12:00:00	T 12.00	2012-02-26	Sa	1	1	25	100	2	0	F	1	Mating	7.07
1899-12-31 12:30:00	T 12.50	2012-02-26	Sa	1	1	20	25	5	0	F	1	Mating	7.07
1899-12-31 12:30:00	T 12.50	2012-02-26	Ci	1	1	2	25	15	1	F	8	Mating	7.07
1899-12-31 13:00:00	T 13.00	2012-02-26	Ba	0	1	2	50	5	1	F	5	Mating	7.07
1899-12-31 13:00:00	T 13.00	2012-02-26	Te	0	1	20	50	5	0	F	9	Mating	7.07
1899-12-31 13:00:00	T 13.00	2012-02-26	Sa	1	1	25	50	1	0	F	1	Mating	7.07
1899-12-31 13:30:00	T 13.50	2012-02-26	Ci	0	1	20	50	5	0	F	8	Mating	7.07
1899-12-31 13:30:00	T 13.50	2012-02-26	Ba	1	1	25	50	5	0	F	5	Mating	7.07
1899-12-31 13:30:00	T 13.50	2012-02-26	Le	1	1	5	50	10	1	F	4	Mating	7.07
1899-12-31 13:30:00	T 13.50	2012-02-26	Sa	1	1	25	50	10	0	F	1	Mating	7.07
1899-12-31 14:00:00	T 14.00	2012-02-26	Ly	0	1	20	50	2	0	F	2	Mating	7.07
1899-12-31 14:00:00	T 14.00	2012-02-26	Te	1	1	25	50	5	0	F	9	Mating	7.07
1899-12-31 14:30:00	T 14.50	2012-02-26	Ly	0	1	20	25	15	0	F	2	Mating	7.07
1899-12-31 14:30:00	T 14.50	2012-02-26	Le	1	1	10	25	5	0	F	4	Mating	7.07
1899-12-31 14:30:00	T 14.50	2012-02-26	Ci	0	1	25	25	5	0	F	8	Mating	7.07
1899-12-31 15:00:00	T 15.00	2012-02-26	Ol	0	1	10	15	5	0	F	3	Mating	7.07
1899-12-31 15:00:00	T 15.00	2012-02-26	Le	0	1	10	15	10	0	F	4	Mating	7.07
1899-12-31 15:00:00	T 15.00	2012-02-26	Sa	0	1	25	15	5	0	F	1	Mating	7.07
1899-12-31 15:00:00	T 15.00	2012-02-26	Ci	0	1	30	15	0	0	F	8	Mating	7.07
1899-12-31 15:30:00	T 15.50	2012-02-26	Ly	1	1	25	25	5	0	F	2	Mating	7.07
1899-12-31 15:30:00	T 15.50	2012-02-26	Le	1	1	25	25	5	0	F	4	Mating	7.07
1899-12-31 15:30:00	T 15.50	2012-02-26	Ba	0	1	10	25	5	0	F	5	Mating	7.07
1899-12-31 16:00:00	T 16.00	2012-02-26	Pa	1	1	25	25	2	0	F	7	Mating	7.07
1899-12-31 16:00:00	T 16.00	2012-02-26	Ol	1	1	25	25	5	0	F	3	Mating	7.07
1899-12-31 16:30:00	T 16.50	2012-02-26	Pa	1	1	25	15	5	0	F	7	Mating	7.07
1899-12-31 16:30:00	T 16.50	2012-02-26	Ol	1	1	25	15	5	0	F	3	Mating	7.07
1899-12-31 10:30:00	T 10.50	2012-02-27	Le	0	1	10	25	5	0	F	4	Mating	9.88
1899-12-31 10:30:00	T 10.50	2012-02-27	Ba	0	1	20	25	2	0	F	5	Mating	9.88
1899-12-31 10:30:00	T 10.50	2012-02-27	Ma	0	1	20	25	2	0	F	6	Mating	9.88
1899-12-31 10:30:00	T 10.50	2012-02-27	Sa	0	1	5	25	1	1	F	1	Mating	9.88
1899-12-31 10:30:00	T 10.50	2012-02-27	Ly	0	0	2	25	10	1	F	2	Mating	9.88
1899-12-31 11:00:00	T 11.00	2012-02-27	Ol	0	0	5	2	1	0	F	3	Mating	9.88
1899-12-31 11:00:00	T 11.00	2012-02-27	Ma	0	1	5	2	1	0	F	6	Mating	9.88
1899-12-31 11:00:00	T 11.00	2012-02-27	Ba	0	1	20	2	1	0	F	5	Mating	9.88
1899-12-31 11:00:00	T 11.00	2012-02-27	Le	1	1	25	2	1	0	F	4	Mating	9.88
1899-12-31 11:30:00	T 11.50	2012-02-27	Pa	0	1	25	10	5	0	F	7	Mating	9.88
1899-12-31 11:30:00	T 11.50	2012-02-27	Te	0	1	25	10	5	0	F	9	Mating	9.88
1899-12-31 11:30:00	T 11.50	2012-02-27	Ci	1	1	25	10	5	0	F	8	Mating	9.88
1899-12-31 11:30:00	T 11.50	2012-02-27	Ma	0	1	20	10	5	0	F	6	Mating	9.88
1899-12-31 12:00:00	T 12.00	2012-02-27	Ol	1	1	30	2	0	0	F	3	Mating	9.88
1899-12-31 12:00:00	T 12.00	2012-02-27	Te	0	1	30	2	0	0	F	9	Mating	9.88
1899-12-31 12:00:00	T 12.00	2012-02-27	Sa	0	1	30	2	0	0	F	1	Mating	9.88
1899-12-31 13:30:00	T 13.50	2012-02-27	Ci	0	1	20	15	5	0	F	8	Mating	9.88
1899-12-31 13:30:00	T 13.50	2012-02-27	Ma	1	1	20	15	5	0	F	6	Mating	9.88
1899-12-31 14:00:00	T 14.00	2012-02-27	Ci	0	1	10	10	5	0	F	8	Mating	9.88
1899-12-31 14:00:00	T 14.00	2012-02-27	Ma	0	1	20	10	2	0	F	6	Mating	9.88
1899-12-31 14:00:00	T 14.00	2012-02-27	Ba	0	1	20	10	2	0	F	5	Mating	9.88
1899-12-31 14:00:00	T 14.00	2012-02-27	Ol	0	1	30	10	0	0	F	3	Mating	9.88
1899-12-31 14:00:00	T 14.00	2012-02-27	Sa	0	1	30	10	0	0	F	1	Mating	9.88
1899-12-31 15:00:00	T 15.00	2012-02-27	Pa	1	1	25	5	5	0	F	7	Mating	9.88
1899-12-31 15:00:00	T 15.00	2012-02-27	Ol	0	0	30	5	0	0	F	3	Mating	9.88
1899-12-31 09:30:00	T 9.50	2012-02-28	Ly	0	0	2	50	5	1	F	2	Mating	10.89
1899-12-31 09:30:00	T 9.50	2012-02-28	Sa	0	1	1	50	2	1	F	1	Mating	10.89
1899-12-31 09:30:00	T 9.50	2012-02-28	Ol	0	1	10	50	5	0	F	3	Mating	10.89
1899-12-31 09:30:00	T 9.50	2012-02-28	Le	0	1	20	50	2	0	F	4	Mating	10.89
1899-12-31 09:30:00	T 9.50	2012-02-28	Ma	0	1	20	50	1	0	F	6	Mating	10.89
1899-12-31 10:00:00	T 10.00	2012-02-28	Sa	1	0	25	10	1	0	F	1	Mating	10.89
1899-12-31 10:00:00	T 10.00	2012-02-28	Ly	0	1	20	10	1	0	F	2	Mating	10.89
1899-12-31 10:00:00	T 10.00	2012-02-28	Ma	0	1	25	10	1	0	F	6	Mating	10.89
1899-12-31 10:00:00	T 10.00	2012-02-28	Ol	0	1	25	10	1	0	F	3	Mating	10.89
1899-12-31 10:00:00	T 10.00	2012-02-28	Le	1	1	25	10	1	0	F	4	Mating	10.89
1899-12-31 10:30:00	T 10.50	2012-02-28	Te	0	1	25	2	5	0	F	9	Mating	10.89
1899-12-31 10:30:00	T 10.50	2012-02-28	Le	1	1	20	2	5	0	F	4	Mating	10.89
1899-12-31 10:30:00	T 10.50	2012-02-28	Sa	0	1	1	2	1	1	F	1	Mating	10.89
1899-12-31 10:30:00	T 10.50	2012-02-28	Ci	0	1	25	2	5	0	F	8	Mating	10.89
1899-12-31 11:00:00	T 11.00	2012-02-28	Ol	0	1	25	5	5	0	F	3	Mating	10.89
1899-12-31 11:00:00	T 11.00	2012-02-28	Sa	0	1	25	5	5	0	F	1	Mating	10.89
1899-12-31 11:00:00	T 11.00	2012-02-28	Ly	0	0	10	5	5	0	F	2	Mating	10.89
1899-12-31 11:00:00	T 11.00	2012-02-28	Le	0	1	10	5	5	0	F	4	Mating	10.89
1899-12-31 11:00:00	T 11.00	2012-02-28	Te	0	1	20	5	5	0	F	9	Mating	10.89
1899-12-31 11:30:00	T 11.50	2012-02-28	Ol	0	1	20	5	5	0	F	3	Mating	10.89
1899-12-31 11:30:00	T 11.50	2012-02-28	Ma	0	0	10	5	5	0	F	6	Mating	10.89
1899-12-31 11:30:00	T 11.50	2012-02-28	Te	0	1	25	5	5	0	F	9	Mating	10.89
1899-12-31 12:00:00	T 12.00	2012-02-28	Ol	0	0	1	10	1	1	F	3	Mating	10.89
1899-12-31 12:00:00	T 12.00	2012-02-28	Ma	0	1	20	10	5	0	F	6	Mating	10.89
1899-12-31 12:30:00	T 12.50	2012-02-28	Ci	0	1	25	5	5	0	F	8	Mating	10.89
1899-12-31 12:30:00	T 12.50	2012-02-28	Te	1	1	25	5	5	0	F	9	Mating	10.89
1899-12-31 12:30:00	T 12.50	2012-02-28	Ma	0	1	10	5	2	0	F	6	Mating	10.89
1899-12-31 13:00:00	T 13.00	2012-02-28	Ba	0	0	10	10	5	0	F	5	Mating	10.89
1899-12-31 14:30:00	T 14.50	2012-02-28	Ba	0	1	25	10	5	0	F	5	Mating	10.89
1899-12-31 14:30:00	T 14.50	2012-02-28	Te	0	1	25	10	1	0	F	9	Mating	10.89
1899-12-31 14:30:00	T 14.50	2012-02-28	Ci	0	1	20	10	1	0	F	8	Mating	10.89
1899-12-31 14:30:00	T 14.50	2012-02-28	Pa	0	1	25	10	2	0	F	7	Mating	10.89
1899-12-31 15:00:00	T 15.00	2012-02-28	Ma	0	1	30	5	0	0	F	6	Mating	10.89
1899-12-31 15:00:00	T 15.00	2012-02-28	Ba	0	1	30	5	0	0	F	5	Mating	10.89
1899-12-31 15:00:00	T 15.00	2012-02-28	Ol	0	1	25	5	1	0	F	3	Mating	10.89
1899-12-31 15:00:00	T 15.00	2012-02-28	Te	0	1	25	5	1	0	F	9	Mating	10.89
1899-12-31 15:00:00	T 15.00	2012-02-28	Pa	0	1	20	5	5	0	F	7	Mating	10.89
1899-12-31 15:30:00	T 15.50	2012-02-28	Ci	0	0	20	10	10	0	F	8	Mating	10.89
1899-12-31 15:30:00	T 15.50	2012-02-28	Pa	0	1	20	10	5	0	F	7	Mating	10.89
1899-12-31 15:30:00	T 15.50	2012-02-28	Te	0	1	20	10	5	0	F	9	Mating	10.89
1899-12-31 15:30:00	T 15.50	2012-02-28	Le	0	1	20	10	5	0	F	4	Mating	10.89
1899-12-31 15:30:00	T 15.50	2012-02-28	Ol	0	1	20	10	5	0	F	3	Mating	10.89
1899-12-31 16:00:00	T 16.00	2012-02-28	Pa	0	1	20	5	5	0	F	7	Mating	10.89
1899-12-31 16:00:00	T 16.00	2012-02-28	Ol	0	1	20	5	5	0	F	3	Mating	10.89
1899-12-31 16:00:00	T 16.00	2012-02-28	Le	0	1	5	5	5	1	F	4	Mating	10.89
1899-12-31 16:00:00	T 16.00	2012-02-28	Ma	1	1	25	5	5	0	F	6	Mating	10.89
1899-12-31 16:30:00	T 16.50	2012-02-28	Pa	0	1	10	10	5	0	F	7	Mating	10.89
1899-12-31 16:30:00	T 16.50	2012-02-28	Ci	0	1	25	10	5	0	F	8	Mating	10.89
1899-12-31 12:00:00	T 12.00	2012-03-01	Ol	0	1	25	5	1	0	F	3	Other	9.23
1899-12-31 12:00:00	T 12.00	2012-03-01	Ci	0	1	30	5	0	0	F	8	Other	9.23
1899-12-31 15:30:00	T 15.50	2012-03-01	Sa	0	1	1	15	2	1	F	1	Other	9.23
1899-12-31 15:30:00	T 15.50	2012-03-01	Ly	0	1	1	15	1	1	F	2	Other	9.23
1899-12-31 15:30:00	T 15.50	2012-03-01	Ol	0	1	25	15	15	0	F	3	Other	9.23
1899-12-31 14:30:00	T 14.50	2012-03-03	Te	1	1	25	50	10	0	F	9	Other	10.07
1899-12-31 14:30:00	T 14.50	2012-03-03	Ba	1	1	10	50	10	1	F	5	Other	10.07
1899-12-31 14:30:00	T 14.50	2012-03-03	Ol	1	1	10	50	15	0	F	3	Other	10.07
1899-12-31 14:30:00	T 14.50	2012-03-03	Ci	1	1	10	50	15	1	F	8	Other	10.07
1899-12-31 14:30:00	T 14.50	2012-03-03	Le	1	1	10	50	2	0	F	4	Other	10.07
1899-12-31 15:00:00	T 15.00	2012-03-03	Ma	1	1	25	100	2	0	F	6	Other	10.07
1899-12-31 15:30:00	T 15.50	2012-03-03	Ol	0	1	1	25	1	1	F	3	Other	10.07
1899-12-31 15:30:00	T 15.50	2012-03-03	Le	0	1	2	25	5	1	F	4	Other	10.07
1899-12-31 15:30:00	T 15.50	2012-03-03	Ly	0	0	20	25	5	0	F	2	Other	10.07
1899-12-31 15:30:00	T 15.50	2012-03-03	Ba	0	1	10	25	5	0	F	5	Other	10.07
1899-12-31 16:00:00	T 16.00	2012-03-03	Ma	1	1	10	15	2	0	F	6	Other	10.07
1899-12-31 16:00:00	T 16.00	2012-03-03	Ly	0	1	20	15	5	0	F	2	Other	10.07
1899-12-31 16:00:00	T 16.00	2012-03-03	Le	1	1	20	15	2	0	F	4	Other	10.07
1899-12-31 16:00:00	T 16.00	2012-03-03	Ol	0	1	5	15	1	1	F	3	Other	10.07
1899-12-31 16:00:00	T 16.00	2012-03-03	Ba	0	1	20	15	1	0	F	5	Other	10.07
1899-12-31 16:30:00	T 16.50	2012-03-03	Le	0	1	2	15	2	1	F	4	Other	10.07
1899-12-31 16:30:00	T 16.50	2012-03-03	Ba	0	1	5	15	5	1	F	5	Other	10.07
1899-12-31 17:00:00	T 17.00	2012-03-03	Ol	1	1	25	10	5	0	F	3	Other	10.07
1899-12-31 08:00:00	T 8.00	2012-03-04	Ol	1	1	25	10	2	0	F	3	Other	10.27
1899-12-31 08:00:00	T 8.00	2012-03-04	Sa	1	1	25	10	5	0	F	1	Other	10.27
1899-12-31 08:30:00	T 8.50	2012-03-04	Ba	1	1	20	25	2	0	F	5	Other	10.27
1899-12-31 08:30:00	T 8.50	2012-03-04	Ol	1	1	25	25	2	0	F	3	Other	10.27
1899-12-31 08:30:00	T 8.50	2012-03-04	Sa	1	1	25	25	2	0	F	1	Other	10.27
1899-12-31 08:30:00	T 8.50	2012-03-04	Le	1	1	25	25	5	0	F	4	Other	10.27
1899-12-31 09:00:00	T 9.00	2012-03-04	Ol	1	1	25	15	5	0	F	3	Other	10.27
1899-12-31 09:00:00	T 9.00	2012-03-04	Le	1	1	25	15	5	0	F	4	Other	10.27
1899-12-31 09:00:00	T 9.00	2012-03-04	Ci	1	1	20	15	2	0	F	8	Other	10.27
1899-12-31 09:30:00	T 9.50	2012-03-04	Le	0	0	5	5	1	0	F	4	Other	10.27
1899-12-31 09:30:00	T 9.50	2012-03-04	Ci	0	1	5	10	2	1	F	8	Other	10.27
1899-12-31 09:30:00	T 9.50	2012-03-04	Ba	0	1	30	10	0	0	F	5	Other	10.27
1899-12-31 10:00:00	T 10.00	2012-03-04	Ba	0	1	25	10	10	0	F	5	Other	10.27
1899-12-31 10:00:00	T 10.00	2012-03-04	Ma	0	1	30	10	0	0	F	6	Other	10.27
1899-12-31 10:00:00	T 10.00	2012-03-04	Sa	0	1	30	10	0	0	F	1	Other	10.27
1899-12-31 11:00:00	T 11.00	2012-03-04	Ly	0	1	25	5	5	0	F	2	Other	10.27
1899-12-31 11:00:00	T 11.00	2012-03-04	Le	0	1	30	5	0	0	F	4	Other	10.27
1899-12-31 11:00:00	T 11.00	2012-03-04	Ba	0	1	30	5	0	0	F	5	Other	10.27
1899-12-31 11:00:00	T 11.00	2012-03-04	Pa	0	1	30	5	0	0	F	7	Other	10.27
1899-12-31 11:00:00	T 11.00	2012-03-04	Sa	0	1	30	5	0	0	F	1	Other	10.27
1899-12-31 11:00:00	T 11.00	2012-03-04	Te	0	1	30	5	0	0	F	9	Other	10.27
1899-12-31 11:30:00	T 11.50	2012-03-04	Ly	0	1	10	15	2	1	F	2	Other	10.27
1899-12-31 11:30:00	T 11.50	2012-03-04	Te	0	1	20	15	2	0	F	9	Other	10.27
1899-12-31 11:30:00	T 11.50	2012-03-04	Pa	0	1	10	15	2	0	F	7	Other	10.27
1899-12-31 12:30:00	T 12.50	2012-03-04	Ba	1	1	25	15	10	0	F	5	Other	10.27
1899-12-31 13:30:00	T 13.50	2012-03-04	Ol	0	1	10	10	5	0	F	3	Other	10.27
1899-12-31 13:30:00	T 13.50	2012-03-04	Sa	0	1	1	10	5	1	F	1	Other	10.27
1899-12-31 13:30:00	T 13.50	2012-03-04	Ly	0	1	2	10	5	1	F	2	Other	10.27
1899-12-31 13:30:00	T 13.50	2012-03-04	Le	0	1	10	10	5	0	F	4	Other	10.27
1899-12-31 14:00:00	T 14.00	2012-03-04	Ba	0	1	5	15	10	1	F	5	Other	10.27
1899-12-31 14:00:00	T 14.00	2012-03-04	Ma	0	1	20	15	15	0	F	6	Other	10.27
1899-12-31 14:00:00	T 14.00	2012-03-04	Ci	0	1	25	15	15	0	F	8	Other	10.27
1899-12-31 14:00:00	T 14.00	2012-03-04	Te	0	1	25	15	5	0	F	9	Other	10.27
1899-12-31 14:00:00	T 14.00	2012-03-04	Pa	0	1	25	15	5	0	F	7	Other	10.27
1899-12-31 14:30:00	T 14.50	2012-03-04	Sa	0	1	20	50	1	0	F	1	Other	10.27
1899-12-31 14:30:00	T 14.50	2012-03-04	Ci	0	1	20	50	1	0	F	8	Other	10.27
1899-12-31 14:30:00	T 14.50	2012-03-04	Ol	0	1	10	50	1	0	F	3	Other	10.27
1899-12-31 14:30:00	T 14.50	2012-03-04	Le	0	1	10	50	10	1	F	4	Other	10.27
1899-12-31 14:30:00	T 14.50	2012-03-04	Ma	0	1	5	50	10	1	F	6	Other	10.27
1899-12-31 14:30:00	T 14.50	2012-03-04	Pa	0	1	20	50	10	0	F	7	Other	10.27
1899-12-31 14:30:00	T 14.50	2012-03-04	Te	0	1	20	50	10	0	F	9	Other	10.27
1899-12-31 15:00:00	T 15.00	2012-03-04	Sa	1	1	25	50	5	0	F	1	Other	10.27
1899-12-31 15:00:00	T 15.00	2012-03-04	Ci	1	1	25	50	5	0	F	8	Other	10.27
1899-12-31 15:00:00	T 15.00	2012-03-04	Ol	0	1	5	50	10	1	F	3	Other	10.27
1899-12-31 15:00:00	T 15.00	2012-03-04	Le	0	1	20	50	10	0	F	4	Other	10.27
1899-12-31 15:00:00	T 15.00	2012-03-04	Ba	0	1	25	50	10	0	F	5	Other	10.27
1899-12-31 15:30:00	T 15.50	2012-03-04	Ol	0	1	5	25	2	1	F	3	Other	10.27
1899-12-31 15:30:00	T 15.50	2012-03-04	Ba	1	1	10	25	5	0	F	5	Other	10.27
1899-12-31 15:30:00	T 15.50	2012-03-04	Pa	0	1	20	25	5	0	F	7	Other	10.27
1899-12-31 15:30:00	T 15.50	2012-03-04	Ma	0	1	20	25	5	0	F	6	Other	10.27
1899-12-31 16:00:00	T 16.00	2012-03-04	Ma	0	1	1	50	15	1	F	6	Other	10.27
1899-12-31 16:00:00	T 16.00	2012-03-04	Ly	0	0	1	50	2	1	F	2	Other	10.27
1899-12-31 16:00:00	T 16.00	2012-03-04	Ol	1	0	5	50	2	0	F	3	Other	10.27
1899-12-31 16:00:00	T 16.00	2012-03-04	Le	0	0	5	50	2	0	F	4	Other	10.27
1899-12-31 16:00:00	T 16.00	2012-03-04	Pa	0	1	5	50	5	1	F	7	Other	10.27
1899-12-31 16:30:00	T 16.50	2012-03-04	Ba	0	1	20	25	5	0	F	5	Other	10.27
1899-12-31 16:30:00	T 16.50	2012-03-04	Ol	0	1	25	25	5	0	F	3	Other	10.27
1899-12-31 11:00:00	T 11.00	2012-03-05	Ol	1	1	25	5	5	0	F	3	Other	10.9
1899-12-31 11:00:00	T 11.00	2012-03-05	Ci	0	1	30	5	5	0	F	8	Other	10.9
1899-12-31 11:00:00	T 11.00	2012-03-05	Le	0	1	30	5	5	0	F	4	Other	10.9
1899-12-31 11:00:00	T 11.00	2012-03-05	Ba	1	1	30	5	5	0	F	5	Other	10.9
1899-12-31 11:30:00	T 11.50	2012-03-05	Ly	0	1	20	5	1	0	F	2	Other	10.9
1899-12-31 11:30:00	T 11.50	2012-03-05	Le	0	1	20	5	1	0	F	4	Other	10.9
1899-12-31 11:30:00	T 11.50	2012-03-05	Ba	0	1	25	5	1	0	F	5	Other	10.9
1899-12-31 11:30:00	T 11.50	2012-03-05	Pa	0	1	25	5	1	0	F	7	Other	10.9
1899-12-31 11:30:00	T 11.50	2012-03-05	Sa	0	0	2	5	1	1	F	1	Other	10.9
1899-12-31 12:00:00	T 12.00	2012-03-05	Ci	1	1	25	5	2	0	F	8	Other	10.9
1899-12-31 12:00:00	T 12.00	2012-03-05	Ba	0	1	20	5	2	0	F	5	Other	10.9
1899-12-31 12:00:00	T 12.00	2012-03-05	Le	0	1	20	5	2	0	F	4	Other	10.9
1899-12-31 12:00:00	T 12.00	2012-03-05	Sa	0	1	20	5	2	0	F	1	Other	10.9
1899-12-31 12:30:00	T 12.50	2012-03-05	Ly	0	1	20	25	2	0	F	2	Other	10.9
1899-12-31 12:30:00	T 12.50	2012-03-05	Ol	0	1	10	25	5	0	F	3	Other	10.9
1899-12-31 12:30:00	T 12.50	2012-03-05	Ci	0	1	10	25	5	0	F	8	Other	10.9
1899-12-31 12:30:00	T 12.50	2012-03-05	Sa	0	1	5	25	1	1	F	1	Other	10.9
1899-12-31 13:00:00	T 13.00	2012-03-05	Ma	0	1	20	5	5	0	F	6	Other	10.9
1899-12-31 13:00:00	T 13.00	2012-03-05	Ly	0	1	20	5	5	0	F	2	Other	10.9
1899-12-31 13:00:00	T 13.00	2012-03-05	Ol	0	1	10	5	5	0	F	3	Other	10.9
1899-12-31 13:00:00	T 13.00	2012-03-05	Le	0	1	10	5	5	0	F	4	Other	10.9
1899-12-31 13:30:00	T 13.50	2012-03-05	Ol	0	0	10	10	2	0	F	3	Other	10.9
1899-12-31 13:30:00	T 13.50	2012-03-05	Le	0	1	10	10	2	0	F	4	Other	10.9
1899-12-31 13:30:00	T 13.50	2012-03-05	Ly	1	1	25	10	2	0	F	2	Other	10.9
1899-12-31 13:30:00	T 13.50	2012-03-05	Sa	1	1	30	10	0	0	F	1	Other	10.9
1899-12-31 14:00:00	T 14.00	2012-03-05	Ol	0	1	10	10	5	0	F	3	Other	10.9
1899-12-31 14:30:00	T 14.50	2012-03-05	Ol	0	1	2	15	5	1	F	3	Other	10.9
1899-12-31 14:30:00	T 14.50	2012-03-05	Le	0	1	10	15	5	0	F	4	Other	10.9
1899-12-31 14:30:00	T 14.50	2012-03-05	Te	0	0	20	15	5	0	F	9	Other	10.9
1899-12-31 15:00:00	T 15.00	2012-03-05	Ci	0	1	25	5	5	0	F	8	Other	10.9
1899-12-31 15:00:00	T 15.00	2012-03-05	Sa	1	1	25	5	5	0	F	1	Other	10.9
1899-12-31 15:00:00	T 15.00	2012-03-05	Ly	0	1	20	5	5	0	F	2	Other	10.9
1899-12-31 15:00:00	T 15.00	2012-03-05	Ol	0	1	25	5	5	0	F	3	Other	10.9
1899-12-31 15:00:00	T 15.00	2012-03-05	Le	1	1	25	5	5	0	F	4	Other	10.9
1899-12-31 15:30:00	T 15.50	2012-03-05	Ol	1	1	25	5	5	0	F	3	Other	10.9
1899-12-31 15:30:00	T 15.50	2012-03-05	Te	0	1	25	5	5	0	F	9	Other	10.9
1899-12-31 15:30:00	T 15.50	2012-03-05	Ci	0	1	25	5	5	0	F	8	Other	10.9
1899-12-31 15:30:00	T 15.50	2012-03-05	Sa	0	1	25	5	5	0	F	1	Other	10.9
1899-12-31 15:30:00	T 15.50	2012-03-05	Ly	1	1	25	5	5	0	F	2	Other	10.9
1899-12-31 15:30:00	T 15.50	2012-03-05	Ba	1	1	10	5	1	1	F	5	Other	10.9
1899-12-31 16:00:00	T 16.00	2012-03-05	Ma	0	1	20	2	2	0	F	6	Other	10.9
1899-12-31 16:00:00	T 16.00	2012-03-05	Ci	0	1	20	2	2	0	F	8	Other	10.9
1899-12-31 16:00:00	T 16.00	2012-03-05	Le	0	1	20	2	2	0	F	4	Other	10.9
1899-12-31 16:00:00	T 16.00	2012-03-05	Te	0	1	20	2	2	0	F	9	Other	10.9
1899-12-31 16:00:00	T 16.00	2012-03-05	Pa	0	0	20	2	2	0	F	7	Other	10.9
1899-12-31 16:00:00	T 16.00	2012-03-05	Ba	0	1	10	2	2	0	F	5	Other	10.9
1899-12-31 16:00:00	T 16.00	2012-03-05	Sa	0	1	10	2	1	0	F	1	Other	10.9
1899-12-31 16:30:00	T 16.50	2012-03-05	Le	0	0	10	10	5	0	F	4	Other	10.9
1899-12-31 16:30:00	T 16.50	2012-03-05	Ol	0	0	10	10	5	0	F	3	Other	10.9
1899-12-31 16:30:00	T 16.50	2012-03-05	Ci	0	1	30	10	0	0	F	8	Other	10.9
1899-12-31 16:30:00	T 16.50	2012-03-05	Te	0	1	30	10	0	0	F	9	Other	10.9
1899-12-31 16:30:00	T 16.50	2012-03-05	Ma	0	1	30	10	0	0	F	6	Other	10.9
1899-12-31 16:30:00	T 16.50	2012-03-05	Pa	0	1	30	10	0	0	F	7	Other	10.9
1899-12-31 10:30:00	T 10.50	2012-03-06	Ol	0	1	20	10	10	0	F	3	Other	8.61
1899-12-31 10:30:00	T 10.50	2012-03-06	Le	0	1	10	10	5	0	F	4	Other	8.61
1899-12-31 11:00:00	T 11.00	2012-03-06	Sa	0	1	20	10	10	0	F	1	Other	8.61
1899-12-31 11:00:00	T 11.00	2012-03-06	Ol	0	1	20	10	10	0	F	3	Other	8.61
1899-12-31 11:00:00	T 11.00	2012-03-06	Pa	0	1	25	10	2	0	F	7	Other	8.61
1899-12-31 11:30:00	T 11.50	2012-03-06	Pa	1	1	25	25	10	0	F	7	Other	8.61
1899-12-31 11:30:00	T 11.50	2012-03-06	Ol	1	1	25	25	10	0	F	3	Other	8.61
1899-12-31 11:30:00	T 11.50	2012-03-06	Ma	1	1	25	25	10	0	F	6	Other	8.61
1899-12-31 11:30:00	T 11.50	2012-03-06	Le	1	1	25	25	10	0	F	4	Other	8.61
1899-12-31 11:30:00	T 11.50	2012-03-06	Sa	0	1	25	25	15	0	F	1	Other	8.61
1899-12-31 11:30:00	T 11.50	2012-03-06	Te	0	1	25	25	15	0	F	9	Other	8.61
1899-12-31 12:00:00	T 12.00	2012-03-06	Ol	0	0	1	25	5	1	F	3	Other	8.61
1899-12-31 12:00:00	T 12.00	2012-03-06	Ci	0	0	10	25	10	0	F	8	Other	8.61
1899-12-31 12:00:00	T 12.00	2012-03-06	Le	0	1	30	25	0	1	F	4	Other	8.61
1899-12-31 13:30:00	T 13.50	2012-03-06	Ci	0	0	10	15	5	0	F	8	Other	8.61
1899-12-31 13:30:00	T 13.50	2012-03-06	Ba	1	1	10	15	2	0	F	5	Other	8.61
1899-12-31 13:30:00	T 13.50	2012-03-06	Ol	0	1	10	15	5	0	F	3	Other	8.61
1899-12-31 14:00:00	T 14.00	2012-03-06	Ol	0	1	10	15	5	0	F	3	Other	8.61
1899-12-31 14:00:00	T 14.00	2012-03-06	Le	0	1	10	15	5	0	F	4	Other	8.61
1899-12-31 14:00:00	T 14.00	2012-03-06	Ba	1	1	20	15	5	0	F	5	Other	8.61
1899-12-31 14:30:00	T 14.50	2012-03-06	Ol	0	0	25	10	2	0	F	3	Other	8.61
1899-12-31 14:30:00	T 14.50	2012-03-06	Te	0	1	25	10	2	0	F	9	Other	8.61
1899-12-31 14:30:00	T 14.50	2012-03-06	Ba	0	1	25	10	2	0	F	5	Other	8.61
1899-12-31 14:30:00	T 14.50	2012-03-06	Sa	1	1	25	10	2	0	F	1	Other	8.61
1899-12-31 15:00:00	T 15.00	2012-03-06	Sa	0	1	10	2	2	0	F	1	Other	8.61
1899-12-31 15:00:00	T 15.00	2012-03-06	Ly	0	1	25	2	2	0	F	2	Other	8.61
1899-12-31 15:00:00	T 15.00	2012-03-06	Le	0	1	25	2	2	0	F	4	Other	8.61
1899-12-31 15:00:00	T 15.00	2012-03-06	Ol	0	1	30	2	0	0	F	3	Other	8.61
1899-12-31 15:00:00	T 15.00	2012-03-06	Ba	0	1	30	2	0	0	F	5	Other	8.61
1899-12-31 15:00:00	T 15.00	2012-03-06	Pa	0	1	30	2	0	0	F	7	Other	8.61
1899-12-31 15:00:00	T 15.00	2012-03-06	Ma	0	1	30	2	0	0	F	6	Other	8.61
1899-12-31 15:30:00	T 15.50	2012-03-06	Ma	0	1	30	2	0	0	F	6	Other	8.61
1899-12-31 15:30:00	T 15.50	2012-03-06	Pa	0	1	30	2	0	0	F	7	Other	8.61
1899-12-31 11:30:00	T 11.50	2012-03-08	Sa	1	1	20	10	10	0	F	1	Other	9.37
1899-12-31 11:30:00	T 11.50	2012-03-08	Pa	0	1	25	10	10	0	F	7	Other	9.37
1899-12-31 11:30:00	T 11.50	2012-03-08	Le	0	0	10	10	10	0	F	4	Other	9.37
1899-12-31 11:30:00	T 11.50	2012-03-08	Ma	0	0	20	10	10	0	F	6	Other	9.37
1899-12-31 12:00:00	T 12.00	2012-03-08	Ly	0	0	25	15	5	0	F	2	Other	9.37
1899-12-31 12:00:00	T 12.00	2012-03-08	Sa	1	1	20	15	5	0	F	1	Other	9.37
1899-12-31 12:00:00	T 12.00	2012-03-08	Le	0	0	25	15	5	0	F	4	Other	9.37
1899-12-31 12:30:00	T 12.50	2012-03-08	Ol	0	1	10	15	1	0	F	3	Other	9.37
1899-12-31 12:30:00	T 12.50	2012-03-08	Ma	0	1	20	15	5	0	F	6	Other	9.37
1899-12-31 12:30:00	T 12.50	2012-03-08	Sa	0	1	2	15	1	1	F	1	Other	9.37
1899-12-31 12:30:00	T 12.50	2012-03-08	Ly	0	0	2	15	5	1	F	2	Other	9.37
1899-12-31 13:00:00	T 13.00	2012-03-08	Ma	0	1	25	10	10	0	F	6	Other	9.37
1899-12-31 13:00:00	T 13.00	2012-03-08	Ba	0	1	25	10	10	0	F	5	Other	9.37
1899-12-31 13:00:00	T 13.00	2012-03-08	Le	0	0	20	10	10	0	F	4	Other	9.37
1899-12-31 13:30:00	T 13.50	2012-03-08	Sa	1	1	25	25	5	0	F	1	Other	9.37
1899-12-31 13:30:00	T 13.50	2012-03-08	Ly	0	0	10	25	5	0	F	2	Other	9.37
1899-12-31 13:30:00	T 13.50	2012-03-08	Le	0	1	10	25	5	0	F	4	Other	9.37
1899-12-31 13:30:00	T 13.50	2012-03-08	Ba	0	1	20	25	5	0	F	5	Other	9.37
1899-12-31 14:00:00	T 14.00	2012-03-08	Ol	0	0	20	10	2	0	F	3	Other	9.37
1899-12-31 14:00:00	T 14.00	2012-03-08	Ma	0	1	25	10	5	0	F	6	Other	9.37
1899-12-31 14:00:00	T 14.00	2012-03-08	Sa	1	1	25	10	5	0	F	1	Other	9.37
1899-12-31 14:00:00	T 14.00	2012-03-08	Ly	0	1	2	10	5	0	F	2	Other	9.37
1899-12-31 14:30:00	T 14.50	2012-03-08	Ly	0	0	10	10	5	0	F	2	Other	9.37
1899-12-31 14:30:00	T 14.50	2012-03-08	Le	0	0	20	10	5	0	F	4	Other	9.37
1899-12-31 14:30:00	T 14.50	2012-03-08	Ma	0	1	25	10	5	0	F	6	Other	9.37
1899-12-31 14:30:00	T 14.50	2012-03-08	Ol	0	1	10	10	1	0	F	3	Other	9.37
1899-12-31 15:00:00	T 15.00	2012-03-08	Pa	0	1	25	10	5	0	F	7	Other	9.37
1899-12-31 15:00:00	T 15.00	2012-03-08	Ma	0	1	25	10	5	0	F	6	Other	9.37
1899-12-31 15:00:00	T 15.00	2012-03-08	Ba	0	1	20	10	5	0	F	5	Other	9.37
1899-12-31 15:00:00	T 15.00	2012-03-08	Ol	0	1	10	10	1	0	F	3	Other	9.37
1899-12-31 15:30:00	T 15.50	2012-03-08	Le	1	1	1	10	5	1	F	4	Other	9.37
1899-12-31 15:30:00	T 15.50	2012-03-08	Ol	0	1	5	10	5	0	F	3	Other	9.37
1899-12-31 16:00:00	T 16.00	2012-03-08	Le	0	0	20	10	2	0	F	4	Other	9.37
1899-12-31 10:30:00	T 10.50	2012-03-10	Ol	0	1	25	5	5	0	F	3	Other	11.42
1899-12-31 10:30:00	T 10.50	2012-03-10	Ly	0	1	25	5	5	0	F	2	Other	11.42
1899-12-31 10:30:00	T 10.50	2012-03-10	Te	0	1	25	5	5	0	F	9	Other	11.42
1899-12-31 11:00:00	T 11.00	2012-03-10	Ly	0	1	2	50	5	1	F	2	Other	11.42
1899-12-31 11:00:00	T 11.00	2012-03-10	Ma	1	0	2	50	1	1	F	6	Other	11.42
1899-12-31 11:00:00	T 11.00	2012-03-10	Ol	0	1	10	50	5	0	F	3	Other	11.42
1899-12-31 11:00:00	T 11.00	2012-03-10	Sa	0	1	20	50	2	0	F	1	Other	11.42
1899-12-31 11:30:00	T 11.50	2012-03-10	Sa	0	0	5	15	2	1	F	1	Other	11.42
1899-12-31 11:30:00	T 11.50	2012-03-10	Ly	0	0	5	15	2	1	F	2	Other	11.42
1899-12-31 11:30:00	T 11.50	2012-03-10	Ol	1	1	5	15	2	0	F	3	Other	11.42
1899-12-31 12:00:00	T 12.00	2012-03-10	Ma	0	0	20	25	1	0	F	6	Other	11.42
1899-12-31 12:00:00	T 12.00	2012-03-10	Ba	0	1	2	25	1	1	F	5	Other	11.42
1899-12-31 12:00:00	T 12.00	2012-03-10	Ci	1	1	20	25	1	0	F	8	Other	11.42
1899-12-31 12:00:00	T 12.00	2012-03-10	Ol	0	1	20	25	2	0	F	3	Other	11.42
1899-12-31 12:30:00	T 12.50	2012-03-10	Ma	0	0	10	15	2	0	F	6	Other	11.42
1899-12-31 12:30:00	T 12.50	2012-03-10	Ol	0	1	2	15	5	1	F	3	Other	11.42
1899-12-31 12:30:00	T 12.50	2012-03-10	Sa	0	1	5	15	5	0	F	1	Other	11.42
1899-12-31 13:00:00	T 13.00	2012-03-10	Ma	0	1	10	10	1	0	F	6	Other	11.42
1899-12-31 13:00:00	T 13.00	2012-03-10	Ba	0	1	10	10	1	0	F	5	Other	11.42
1899-12-31 13:30:00	T 13.50	2012-03-10	Ba	0	1	5	15	10	0	F	5	Other	11.42
1899-12-31 13:30:00	T 13.50	2012-03-10	Ma	0	1	30	15	0	0	F	6	Other	11.42
1899-12-31 13:30:00	T 13.50	2012-03-10	Pa	0	1	25	15	5	0	F	7	Other	11.42
1899-12-31 14:00:00	T 14.00	2012-03-10	Sa	0	1	30	15	0	0	F	1	Other	11.42
1899-12-31 16:30:00	T 16.50	2012-03-10	Ol	0	1	10	5	5	0	F	3	Other	11.42
1899-12-31 16:30:00	T 16.50	2012-03-10	Ly	1	1	25	5	5	0	F	2	Other	11.42
1899-12-31 09:30:00	T 9.50	2012-03-11	Ol	0	1	25	15	15	0	F	3	Other	10.47
1899-12-31 09:30:00	T 9.50	2012-03-11	Ma	0	1	20	15	10	0	F	6	Other	10.47
1899-12-31 09:30:00	T 9.50	2012-03-11	Ly	0	1	20	15	5	0	F	2	Other	10.47
1899-12-31 09:30:00	T 9.50	2012-03-11	Le	0	1	25	15	5	0	F	4	Other	10.47
1899-12-31 09:30:00	T 9.50	2012-03-11	Ba	0	1	30	15	0	0	F	5	Other	10.47
1899-12-31 10:00:00	T 10.00	2012-03-11	Ol	1	1	25	100	15	0	F	3	Other	10.47
1899-12-31 10:00:00	T 10.00	2012-03-11	Le	1	1	25	100	10	0	F	4	Other	10.47
1899-12-31 10:30:00	T 10.50	2012-03-11	Ol	1	1	25	100	10	0	F	3	Other	10.47
1899-12-31 11:00:00	T 11.00	2012-03-11	Ol	1	1	25	150	5	0	F	3	Other	10.47
1899-12-31 11:00:00	T 11.00	2012-03-11	Le	1	1	20	150	5	0	F	4	Other	10.47
1899-12-31 11:00:00	T 11.00	2012-03-11	Ly	1	1	20	150	2	0	F	2	Other	10.47
1899-12-31 11:30:00	T 11.50	2012-03-11	Ma	1	1	25	100	5	0	F	6	Other	10.47
1899-12-31 11:30:00	T 11.50	2012-03-11	Ba	1	1	20	100	1	0	F	5	Other	10.47
1899-12-31 11:30:00	T 11.50	2012-03-11	Ly	1	1	5	100	1	1	F	2	Other	10.47
1899-12-31 12:00:00	T 12.00	2012-03-11	Ol	0	1	5	10	5	1	F	3	Other	10.47
1899-12-31 12:00:00	T 12.00	2012-03-11	Ci	0	1	10	10	5	0	F	8	Other	10.47
1899-12-31 12:00:00	T 12.00	2012-03-11	Ba	1	1	20	10	10	0	F	5	Other	10.47
1899-12-31 12:30:00	T 12.50	2012-03-11	Ol	1	1	25	10	10	0	F	3	Other	10.47
1899-12-31 12:30:00	T 12.50	2012-03-11	Ly	1	1	25	10	10	0	F	2	Other	10.47
1899-12-31 12:30:00	T 12.50	2012-03-11	Ba	0	1	20	10	2	0	F	5	Other	10.47
1899-12-31 12:30:00	T 12.50	2012-03-11	Sa	1	1	25	10	5	0	F	1	Other	10.47
1899-12-31 12:30:00	T 12.50	2012-03-11	Ci	0	1	20	10	10	0	F	8	Other	10.47
1899-12-31 12:30:00	T 12.50	2012-03-11	Le	0	1	30	10	0	0	F	4	Other	10.47
1899-12-31 13:00:00	T 13.00	2012-03-11	Ba	0	1	30	10	0	0	F	5	Other	10.47
1899-12-31 13:00:00	T 13.00	2012-03-11	Ly	1	1	30	10	0	0	F	2	Other	10.47
1899-12-31 13:00:00	T 13.00	2012-03-11	Le	0	1	30	10	0	0	F	4	Other	10.47
1899-12-31 13:00:00	T 13.00	2012-03-11	Sa	1	1	30	10	0	0	F	1	Other	10.47
1899-12-31 16:30:00	T 16.50	2012-03-11	Ly	1	1	20	25	10	0	F	2	Other	10.47
1899-12-31 16:30:00	T 16.50	2012-03-11	Le	0	1	1	25	5	1	F	4	Other	10.47
1899-12-31 17:00:00	T 17.00	2012-03-11	Ly	0	1	30	10	0	0	F	2	Other	10.47
1899-12-31 17:00:00	T 17.00	2012-03-11	Ol	1	1	30	10	0	0	F	3	Other	10.47
1899-12-31 17:00:00	T 17.00	2012-03-11	Le	0	0	5	10	10	1	F	4	Other	10.47
1899-12-31 17:00:00	T 17.00	2012-03-11	Pa	0	1	5	10	5	0	F	7	Other	10.47
1899-12-31 12:00:00	T 12.00	2012-03-12	Ol	1	1	20	25	1	0	F	3	Other	10.66
1899-12-31 12:00:00	T 12.00	2012-03-12	Ly	0	0	5	25	2	0	F	2	Other	10.66
1899-12-31 12:00:00	T 12.00	2012-03-12	Ba	0	1	10	25	2	1	F	5	Other	10.66
1899-12-31 12:30:00	T 12.50	2012-03-12	Ol	0	1	20	15	5	0	F	3	Other	10.66
1899-12-31 12:30:00	T 12.50	2012-03-12	Ma	0	1	25	15	5	0	F	6	Other	10.66
1899-12-31 13:00:00	T 13.00	2012-03-12	Ma	0	1	10	15	2	0	F	6	Other	10.66
1899-12-31 13:00:00	T 13.00	2012-03-12	Ol	0	1	10	15	2	0	F	3	Other	10.66
1899-12-31 13:00:00	T 13.00	2012-03-12	Le	1	1	5	15	2	0	F	4	Other	10.66
1899-12-31 13:30:00	T 13.50	2012-03-12	Ol	1	1	30	2	0	0	F	3	Other	10.66
1899-12-31 13:30:00	T 13.50	2012-03-12	Le	1	1	30	2	0	0	F	4	Other	10.66
1899-12-31 14:00:00	T 14.00	2012-03-12	Ba	0	1	5	10	5	0	F	5	Other	10.66
1899-12-31 14:00:00	T 14.00	2012-03-12	Ly	1	1	5	10	5	0	F	2	Other	10.66
1899-12-31 14:00:00	T 14.00	2012-03-12	Pa	0	1	10	10	5	0	F	7	Other	10.66
1899-12-31 14:30:00	T 14.50	2012-03-12	Ba	0	0	5	1	5	1	F	5	Other	10.66
1899-12-31 14:30:00	T 14.50	2012-03-12	Pa	1	1	25	1	5	0	F	7	Other	10.66
1899-12-31 14:30:00	T 14.50	2012-03-12	Ma	1	1	25	1	5	0	F	6	Other	10.66
1899-12-31 14:30:00	T 14.50	2012-03-12	Le	1	1	20	1	1	0	F	4	Other	10.66
1899-12-31 15:00:00	T 15.00	2012-03-12	Ol	0	1	10	15	2	0	F	3	Other	10.66
1899-12-31 15:00:00	T 15.00	2012-03-12	Ly	0	0	20	15	2	0	F	2	Other	10.66
1899-12-31 15:00:00	T 15.00	2012-03-12	Le	1	0	2	15	1	1	F	4	Other	10.66
1899-12-31 15:30:00	T 15.50	2012-03-12	Ly	0	0	25	5	5	0	F	2	Other	10.66
1899-12-31 15:30:00	T 15.50	2012-03-12	Ci	0	0	25	5	5	0	F	8	Other	10.66
1899-12-31 15:30:00	T 15.50	2012-03-12	Ba	1	1	30	5	0	0	F	5	Other	10.66
1899-12-31 15:30:00	T 15.50	2012-03-12	Sa	1	1	30	5	0	0	F	1	Other	10.66
1899-12-31 15:30:00	T 15.50	2012-03-12	Ol	1	1	30	5	0	0	F	3	Other	10.66
1899-12-31 16:00:00	T 16.00	2012-03-12	Ly	0	1	25	1	1	0	F	2	Other	10.66
1899-12-31 16:00:00	T 16.00	2012-03-12	Sa	0	1	25	1	1	0	F	1	Other	10.66
1899-12-31 16:00:00	T 16.00	2012-03-12	Le	1	1	25	1	1	0	F	4	Other	10.66
1899-12-31 09:30:00	T 9.50	2012-03-13	Sa	0	1	30	1	0	0	F	1	Other	12.82
1899-12-31 09:30:00	T 9.50	2012-03-13	Pa	0	1	30	1	0	0	F	7	Other	12.82
1899-12-31 09:30:00	T 9.50	2012-03-13	Ol	0	1	30	1	0	0	F	3	Other	12.82
1899-12-31 09:30:00	T 9.50	2012-03-13	Le	0	0	30	1	0	0	F	4	Other	12.82
1899-12-31 09:30:00	T 9.50	2012-03-13	Ci	0	0	30	1	0	0	F	8	Other	12.82
1899-12-31 10:00:00	T 10.00	2012-03-13	Le	0	0	10	10	5	0	F	4	Other	12.82
1899-12-31 10:00:00	T 10.00	2012-03-13	Pa	0	1	5	10	5	0	F	7	Other	12.82
1899-12-31 10:00:00	T 10.00	2012-03-13	Ba	0	1	5	10	5	0	F	5	Other	12.82
1899-12-31 10:30:00	T 10.50	2012-03-13	Ma	0	1	25	25	10	0	F	6	Other	12.82
1899-12-31 10:30:00	T 10.50	2012-03-13	Ly	1	1	10	25	1	0	F	2	Other	12.82
1899-12-31 10:30:00	T 10.50	2012-03-13	Le	1	1	10	25	1	0	F	4	Other	12.82
1899-12-31 10:30:00	T 10.50	2012-03-13	Ba	0	0	10	25	1	0	F	5	Other	12.82
1899-12-31 11:00:00	T 11.00	2012-03-13	Le	0	1	20	5	2	0	F	4	Other	12.82
1899-12-31 11:00:00	T 11.00	2012-03-13	Ba	1	1	10	5	1	0	F	5	Other	12.82
1899-12-31 11:30:00	T 11.50	2012-03-13	Te	0	1	30	5	0	0	F	9	Other	12.82
1899-12-31 11:30:00	T 11.50	2012-03-13	Le	0	0	10	5	5	0	F	4	Other	12.82
1899-12-31 12:00:00	T 12.00	2012-03-13	Le	1	1	20	10	5	0	F	4	Other	12.82
1899-12-31 12:00:00	T 12.00	2012-03-13	Ly	1	1	25	10	5	0	F	2	Other	12.82
1899-12-31 12:00:00	T 12.00	2012-03-13	Ol	1	1	25	10	2	0	F	3	Other	12.82
1899-12-31 12:00:00	T 12.00	2012-03-13	Sa	0	1	25	10	5	0	F	1	Other	12.82
1899-12-31 12:00:00	T 12.00	2012-03-13	Pa	0	1	30	10	0	0	F	7	Other	12.82
1899-12-31 12:30:00	T 12.50	2012-03-13	Ba	1	1	10	5	2	0	F	5	Other	12.82
1899-12-31 12:30:00	T 12.50	2012-03-13	Le	1	1	20	5	5	0	F	4	Other	12.82
1899-12-31 13:00:00	T 13.00	2012-03-13	Ol	1	1	10	10	2	0	F	3	Other	12.82
1899-12-31 13:00:00	T 13.00	2012-03-13	Ma	0	1	5	10	5	0	F	6	Other	12.82
1899-12-31 13:00:00	T 13.00	2012-03-13	Le	0	1	10	10	5	0	F	4	Other	12.82
1899-12-31 13:00:00	T 13.00	2012-03-13	Pa	0	1	20	10	5	0	F	7	Other	12.82
1899-12-31 13:30:00	T 13.50	2012-03-13	Ly	0	1	25	2	2	0	F	2	Other	12.82
1899-12-31 13:30:00	T 13.50	2012-03-13	Ol	1	1	25	2	1	0	F	3	Other	12.82
1899-12-31 13:30:00	T 13.50	2012-03-13	Sa	0	1	30	2	0	0	F	1	Other	12.82
1899-12-31 13:30:00	T 13.50	2012-03-13	Ba	0	1	30	2	0	0	F	5	Other	12.82
1899-12-31 13:30:00	T 13.50	2012-03-13	Ma	0	1	30	2	0	0	F	6	Other	12.82
1899-12-31 09:30:00	T 9.50	2012-03-15	Te	0	1	10	2	2	0	F	9	Other	13.76
1899-12-31 09:30:00	T 9.50	2012-03-15	Ly	1	1	30	2	0	0	F	2	Other	13.76
1899-12-31 09:30:00	T 9.50	2012-03-15	Ba	0	1	30	2	0	0	F	5	Other	13.76
1899-12-31 10:30:00	T 10.50	2012-03-15	Ly	1	1	5	10	5	0	F	2	Other	13.76
1899-12-31 10:30:00	T 10.50	2012-03-15	Ol	0	0	20	10	5	0	F	3	Other	13.76
1899-12-31 10:30:00	T 10.50	2012-03-15	Le	1	1	30	10	0	0	F	4	Other	13.76
1899-12-31 10:30:00	T 10.50	2012-03-15	Ba	1	1	30	10	0	0	F	5	Other	13.76
1899-12-31 10:30:00	T 10.50	2012-03-15	Te	1	1	20	10	5	0	F	9	Other	13.76
1899-12-31 10:30:00	T 10.50	2012-03-15	Sa	0	1	20	10	2	0	F	1	Other	13.76
1899-12-31 11:00:00	T 11.00	2012-03-15	Pa	0	0	30	5	0	0	F	7	Other	13.76
1899-12-31 11:00:00	T 11.00	2012-03-15	Le	0	1	30	5	0	0	F	4	Other	13.76
1899-12-31 11:00:00	T 11.00	2012-03-15	Ba	0	0	30	5	0	0	F	5	Other	13.76
1899-12-31 11:00:00	T 11.00	2012-03-15	Ma	0	1	20	5	5	0	F	6	Other	13.76
1899-12-31 11:00:00	T 11.00	2012-03-15	Ol	0	0	5	5	1	1	F	3	Other	13.76
1899-12-31 11:30:00	T 11.50	2012-03-15	Te	1	1	30	5	0	0	F	9	Other	13.76
1899-12-31 11:30:00	T 11.50	2012-03-15	Sa	0	0	10	5	5	0	F	1	Other	13.76
1899-12-31 11:30:00	T 11.50	2012-03-15	Le	1	1	25	5	5	0	F	4	Other	13.76
1899-12-31 12:00:00	T 12.00	2012-03-15	Le	0	0	20	25	5	0	F	4	Other	13.76
1899-12-31 12:00:00	T 12.00	2012-03-15	Ly	0	1	20	25	5	0	F	2	Other	13.76
1899-12-31 12:00:00	T 12.00	2012-03-15	Ci	0	0	20	25	2	0	F	8	Other	13.76
1899-12-31 12:30:00	T 12.50	2012-03-15	Pa	0	0	25	10	5	0	F	7	Other	13.76
1899-12-31 12:30:00	T 12.50	2012-03-15	Te	0	0	25	10	2	0	F	9	Other	13.76
1899-12-31 12:30:00	T 12.50	2012-03-15	Ol	0	1	20	10	5	0	F	3	Other	13.76
1899-12-31 13:00:00	T 13.00	2012-03-15	Ol	1	1	10	10	1	0	F	3	Other	13.76
1899-12-31 13:30:00	T 13.50	2012-03-15	Ci	0	1	20	10	1	0	F	8	Other	13.76
1899-12-31 13:30:00	T 13.50	2012-03-15	Te	0	1	25	10	1	0	F	9	Other	13.76
1899-12-31 14:00:00	T 14.00	2012-03-15	Te	0	0	20	2	2	0	F	9	Other	13.76
1899-12-31 14:00:00	T 14.00	2012-03-15	Ba	0	0	10	2	2	0	F	5	Other	13.76
1899-12-31 14:00:00	T 14.00	2012-03-15	Ol	0	0	10	2	2	0	F	3	Other	13.76
1899-12-31 14:00:00	T 14.00	2012-03-15	Pa	0	0	20	2	2	0	F	7	Other	13.76
1899-12-31 14:00:00	T 14.00	2012-03-15	Le	0	0	20	2	2	0	F	4	Other	13.76
1899-12-31 14:00:00	T 14.00	2012-03-15	Sa	0	0	10	2	2	0	F	1	Other	13.76
1899-12-31 14:00:00	T 14.00	2012-03-15	Ly	0	1	10	2	2	0	F	2	Other	13.76
1899-12-31 16:30:00	T 16.50	2012-03-15	Ba	0	1	20	5	2	0	F	5	Other	13.76
1899-12-31 16:30:00	T 16.50	2012-03-15	Pa	0	1	20	5	2	0	F	7	Other	13.76
1899-12-31 16:30:00	T 16.50	2012-03-15	Le	0	1	5	5	2	1	F	4	Other	13.76
1899-12-31 16:30:00	T 16.50	2012-03-15	Ly	1	1	5	5	2	1	F	2	Other	13.76
1899-12-31 16:30:00	T 16.50	2012-03-15	Ol	0	1	10	5	2	0	F	3	Other	13.76
1899-12-31 16:30:00	T 16.50	2012-03-15	Sa	0	1	20	5	2	0	F	1	Other	13.76
1899-12-31 16:30:00	T 16.50	2012-03-15	Ma	0	1	25	5	2	0	F	6	Other	13.76
1899-12-31 17:00:00	T 17.00	2012-03-15	Ma	0	0	20	10	10	0	F	6	Other	13.76
1899-12-31 17:00:00	T 17.00	2012-03-15	Ba	0	0	10	10	10	1	F	5	Other	13.76
1899-12-31 17:00:00	T 17.00	2012-03-15	Le	0	0	5	10	10	1	F	4	Other	13.76
1899-12-31 17:00:00	T 17.00	2012-03-15	Sa	0	1	30	10	0	0	F	1	Other	13.76
1899-12-31 17:00:00	T 17.00	2012-03-15	Ol	0	1	30	10	0	0	F	3	Other	13.76
1899-12-31 17:00:00	T 17.00	2012-03-15	Ly	0	1	30	10	0	0	F	2	Other	13.76
1899-12-31 09:00:00	T 9.00	2012-03-17	Sa	0	1	25	5	5	0	F	1	Other	13.15
1899-12-31 09:00:00	T 9.00	2012-03-17	Ly	0	1	25	5	5	0	F	2	Other	13.15
1899-12-31 09:00:00	T 9.00	2012-03-17	Ba	0	0	30	5	0	0	F	5	Other	13.15
1899-12-31 09:00:00	T 9.00	2012-03-17	Le	0	1	30	5	0	0	F	4	Other	13.15
1899-12-31 09:00:00	T 9.00	2012-03-17	Pa	0	1	30	5	0	0	F	7	Other	13.15
1899-12-31 09:30:00	T 9.50	2012-03-17	Ma	0	1	20	10	10	0	F	6	Other	13.15
1899-12-31 09:30:00	T 9.50	2012-03-17	Le	0	1	20	10	10	0	F	4	Other	13.15
1899-12-31 09:30:00	T 9.50	2012-03-17	Ci	0	0	20	10	10	0	F	8	Other	13.15
1899-12-31 09:30:00	T 9.50	2012-03-17	Te	1	1	25	10	10	0	F	9	Other	13.15
1899-12-31 09:30:00	T 9.50	2012-03-17	Ba	1	1	20	10	10	0	F	5	Other	13.15
1899-12-31 10:00:00	T 10.00	2012-03-17	Ba	1	1	25	15	5	0	F	5	Other	13.15
1899-12-31 10:00:00	T 10.00	2012-03-17	Te	1	1	25	15	5	0	F	9	Other	13.15
1899-12-31 10:00:00	T 10.00	2012-03-17	Ma	0	1	20	15	5	0	F	6	Other	13.15
1899-12-31 10:00:00	T 10.00	2012-03-17	Ly	0	1	20	15	2	0	F	2	Other	13.15
1899-12-31 10:00:00	T 10.00	2012-03-17	Ol	0	1	25	15	5	0	F	3	Other	13.15
1899-12-31 10:30:00	T 10.50	2012-03-17	Ol	0	1	1	25	2	1	F	3	Other	13.15
1899-12-31 10:30:00	T 10.50	2012-03-17	Le	0	0	10	25	5	0	F	4	Other	13.15
1899-12-31 10:30:00	T 10.50	2012-03-17	Ly	0	1	5	25	5	0	F	2	Other	13.15
1899-12-31 10:30:00	T 10.50	2012-03-17	Ba	1	1	25	25	10	0	F	5	Other	13.15
1899-12-31 10:30:00	T 10.50	2012-03-17	Te	1	1	25	25	10	0	F	9	Other	13.15
1899-12-31 11:00:00	T 11.00	2012-03-17	Ol	0	1	20	15	2	0	F	3	Other	13.15
1899-12-31 11:00:00	T 11.00	2012-03-17	Te	0	1	10	15	5	0	F	9	Other	13.15
1899-12-31 11:30:00	T 11.50	2012-03-17	Te	0	0	2	25	1	0	F	9	Other	13.15
1899-12-31 11:30:00	T 11.50	2012-03-17	Ba	0	0	2	25	5	0	F	5	Other	13.15
1899-12-31 11:30:00	T 11.50	2012-03-17	Ol	0	1	10	25	2	0	F	3	Other	13.15
1899-12-31 11:30:00	T 11.50	2012-03-17	Pa	0	1	20	25	2	0	F	7	Other	13.15
1899-12-31 12:00:00	T 12.00	2012-03-17	Ly	1	1	25	25	5	0	F	2	Other	13.15
1899-12-31 12:00:00	T 12.00	2012-03-17	Pa	0	1	25	25	5	0	F	7	Other	13.15
1899-12-31 12:00:00	T 12.00	2012-03-17	Sa	1	1	25	25	5	0	F	1	Other	13.15
1899-12-31 12:00:00	T 12.00	2012-03-17	Ol	0	1	20	25	1	0	F	3	Other	13.15
1899-12-31 12:00:00	T 12.00	2012-03-17	Ma	0	1	20	25	2	0	F	6	Other	13.15
1899-12-31 12:30:00	T 12.50	2012-03-17	Ol	1	1	25	50	10	0	F	3	Other	13.15
1899-12-31 12:30:00	T 12.50	2012-03-17	Ly	0	1	20	50	5	0	F	2	Other	13.15
1899-12-31 12:30:00	T 12.50	2012-03-17	Ma	1	1	25	50	10	0	F	6	Other	13.15
1899-12-31 12:30:00	T 12.50	2012-03-17	Sa	0	1	2	50	1	1	F	1	Other	13.15
1899-12-31 13:00:00	T 13.00	2012-03-17	Le	0	1	5	15	5	0	F	4	Other	13.15
1899-12-31 13:00:00	T 13.00	2012-03-17	Ol	0	1	1	15	5	1	F	3	Other	13.15
1899-12-31 13:00:00	T 13.00	2012-03-17	Ci	0	1	5	15	5	0	F	8	Other	13.15
1899-12-31 13:00:00	T 13.00	2012-03-17	Ba	0	1	2	15	5	1	F	5	Other	13.15
1899-12-31 13:00:00	T 13.00	2012-03-17	Te	0	1	25	15	2	0	F	9	Other	13.15
1899-12-31 13:30:00	T 13.50	2012-03-17	Ci	0	1	25	15	5	0	F	8	Other	13.15
1899-12-31 13:30:00	T 13.50	2012-03-17	Sa	1	1	25	15	5	0	F	1	Other	13.15
1899-12-31 13:30:00	T 13.50	2012-03-17	Te	0	0	20	15	5	0	F	9	Other	13.15
1899-12-31 13:30:00	T 13.50	2012-03-17	Ba	0	1	20	15	1	0	F	5	Other	13.15
1899-12-31 13:30:00	T 13.50	2012-03-17	Le	1	0	10	15	2	0	F	4	Other	13.15
1899-12-31 14:00:00	T 14.00	2012-03-17	Ma	0	1	5	15	10	0	F	6	Other	13.15
1899-12-31 14:00:00	T 14.00	2012-03-17	Le	0	1	20	15	5	0	F	4	Other	13.15
1899-12-31 14:00:00	T 14.00	2012-03-17	Ol	0	1	25	15	10	0	F	3	Other	13.15
1899-12-31 14:00:00	T 14.00	2012-03-17	Sa	0	0	5	15	2	0	F	1	Other	13.15
1899-12-31 14:00:00	T 14.00	2012-03-17	Te	0	0	5	15	2	0	F	9	Other	13.15
1899-12-31 14:00:00	T 14.00	2012-03-17	Ci	0	1	2	15	5	0	F	8	Other	13.15
1899-12-31 14:30:00	T 14.50	2012-03-17	Pa	0	1	25	10	2	0	F	7	Other	13.15
1899-12-31 14:30:00	T 14.50	2012-03-17	Ma	0	1	5	10	1	0	F	6	Other	13.15
1899-12-31 14:30:00	T 14.50	2012-03-17	Le	1	1	20	10	2	0	F	4	Other	13.15
1899-12-31 14:30:00	T 14.50	2012-03-17	Sa	0	0	5	10	1	0	F	1	Other	13.15
1899-12-31 14:30:00	T 14.50	2012-03-17	Ly	0	1	20	10	5	0	F	2	Other	13.15
1899-12-31 15:00:00	T 15.00	2012-03-17	Ol	0	0	5	25	5	0	F	3	Other	13.15
1899-12-31 15:00:00	T 15.00	2012-03-17	Sa	0	1	10	25	2	0	F	1	Other	13.15
1899-12-31 15:00:00	T 15.00	2012-03-17	Pa	0	1	10	25	2	0	F	7	Other	13.15
1899-12-31 15:00:00	T 15.00	2012-03-17	Le	0	0	10	25	5	0	F	4	Other	13.15
1899-12-31 15:30:00	T 15.50	2012-03-17	Ly	0	1	10	15	2	0	F	2	Other	13.15
1899-12-31 15:30:00	T 15.50	2012-03-17	Pa	0	1	5	15	2	0	F	7	Other	13.15
1899-12-31 15:30:00	T 15.50	2012-03-17	Sa	1	1	25	15	5	0	F	1	Other	13.15
1899-12-31 16:00:00	T 16.00	2012-03-17	Sa	1	1	25	50	5	0	F	1	Other	13.15
1899-12-31 16:00:00	T 16.00	2012-03-17	Le	0	0	5	50	5	0	F	4	Other	13.15
1899-12-31 16:00:00	T 16.00	2012-03-17	Ba	0	1	20	50	5	0	F	5	Other	13.15
1899-12-31 16:00:00	T 16.00	2012-03-17	Te	0	1	20	50	5	0	F	9	Other	13.15
1899-12-31 16:00:00	T 16.00	2012-03-17	Pa	0	1	5	50	5	0	F	7	Other	13.15
1899-12-31 16:30:00	T 16.50	2012-03-17	Te	0	1	20	50	2	0	F	9	Other	13.15
1899-12-31 16:30:00	T 16.50	2012-03-17	Ly	0	1	10	50	5	0	F	2	Other	13.15
1899-12-31 16:30:00	T 16.50	2012-03-17	Sa	0	1	10	50	5	0	F	1	Other	13.15
1899-12-31 16:30:00	T 16.50	2012-03-17	Pa	0	1	10	50	5	0	F	7	Other	13.15
1899-12-31 16:30:00	T 16.50	2012-03-17	Ma	0	1	25	50	5	0	F	6	Other	13.15
1899-12-31 17:00:00	T 17.00	2012-03-17	Ba	0	1	5	50	2	0	F	5	Other	13.15
1899-12-31 17:00:00	T 17.00	2012-03-17	Le	0	1	1	50	1	1	F	4	Other	13.15
1899-12-31 17:00:00	T 17.00	2012-03-17	Ol	0	0	1	50	5	1	F	3	Other	13.15
1899-12-31 17:00:00	T 17.00	2012-03-17	Ma	0	1	20	50	5	0	F	6	Other	13.15
1899-12-31 17:00:00	T 17.00	2012-03-17	Sa	0	1	10	50	5	0	F	1	Other	13.15
1899-12-31 17:00:00	T 17.00	2012-03-17	Te	0	0	20	50	5	0	F	9	Other	13.15
1899-12-31 10:00:00	T 10.00	2012-03-18	Pa	0	1	30	1	0	0	F	7	Other	13.77
1899-12-31 10:00:00	T 10.00	2012-03-18	Ly	0	1	30	1	0	0	F	2	Other	13.77
1899-12-31 10:00:00	T 10.00	2012-03-18	Sa	0	1	30	1	0	0	F	1	Other	13.77
1899-12-31 10:30:00	T 10.50	2012-03-18	Ol	0	1	1	100	5	1	F	3	Other	13.77
1899-12-31 10:30:00	T 10.50	2012-03-18	Le	1	1	10	100	10	1	F	4	Other	13.77
1899-12-31 10:30:00	T 10.50	2012-03-18	Ma	0	1	1	100	10	1	F	6	Other	13.77
1899-12-31 10:30:00	T 10.50	2012-03-18	Pa	0	1	10	100	2	0	F	7	Other	13.77
1899-12-31 10:30:00	T 10.50	2012-03-18	Te	0	0	25	100	2	0	F	9	Other	13.77
1899-12-31 11:00:00	T 11.00	2012-03-18	Ma	1	1	10	25	2	0	F	6	Other	13.77
1899-12-31 11:00:00	T 11.00	2012-03-18	Ly	0	1	2	25	5	1	F	2	Other	13.77
1899-12-31 11:00:00	T 11.00	2012-03-18	Sa	0	1	10	25	5	0	F	1	Other	13.77
1899-12-31 11:00:00	T 11.00	2012-03-18	Ol	1	1	5	25	1	1	F	3	Other	13.77
1899-12-31 11:30:00	T 11.50	2012-03-18	Ma	1	1	10	100	50	1	F	6	Other	13.77
1899-12-31 11:30:00	T 11.50	2012-03-18	Le	1	1	20	100	1	0	F	4	Other	13.77
1899-12-31 11:30:00	T 11.50	2012-03-18	Ci	0	1	10	100	5	0	F	8	Other	13.77
1899-12-31 11:30:00	T 11.50	2012-03-18	Pa	1	1	25	100	5	0	F	7	Other	13.77
1899-12-31 12:00:00	T 12.00	2012-03-18	Ba	1	1	10	50	10	1	F	5	Other	13.77
1899-12-31 12:00:00	T 12.00	2012-03-18	Le	1	1	10	50	10	1	F	4	Other	13.77
1899-12-31 12:00:00	T 12.00	2012-03-18	Ma	1	1	25	50	10	0	F	6	Other	13.77
1899-12-31 12:00:00	T 12.00	2012-03-18	Pa	1	1	25	50	10	0	F	7	Other	13.77
1899-12-31 12:00:00	T 12.00	2012-03-18	Te	1	1	30	50	0	0	F	9	Other	13.77
1899-12-31 12:30:00	T 12.50	2012-03-18	Pa	0	1	5	100	2	0	F	7	Other	13.77
1899-12-31 12:30:00	T 12.50	2012-03-18	Ma	1	1	25	100	2	0	F	6	Other	13.77
1899-12-31 12:30:00	T 12.50	2012-03-18	Le	1	1	25	100	2	0	F	4	Other	13.77
1899-12-31 13:00:00	T 13.00	2012-03-18	Le	1	1	10	50	10	1	F	4	Other	13.77
1899-12-31 13:30:00	T 13.50	2012-03-18	Ba	1	1	20	50	2	0	F	5	Other	13.77
1899-12-31 13:30:00	T 13.50	2012-03-18	Ci	1	1	25	50	2	0	F	8	Other	13.77
1899-12-31 13:30:00	T 13.50	2012-03-18	Le	0	1	2	50	5	1	F	4	Other	13.77
1899-12-31 13:30:00	T 13.50	2012-03-18	Ly	0	1	20	50	2	0	F	2	Other	13.77
1899-12-31 14:00:00	T 14.00	2012-03-18	Le	0	1	5	50	5	0	F	4	Other	13.77
1899-12-31 14:00:00	T 14.00	2012-03-18	Ly	0	1	5	50	2	1	F	2	Other	13.77
1899-12-31 14:00:00	T 14.00	2012-03-18	Ol	0	1	10	50	10	0	F	3	Other	13.77
1899-12-31 14:30:00	T 14.50	2012-03-18	Ba	0	1	2	50	10	0	F	5	Other	13.77
1899-12-31 14:30:00	T 14.50	2012-03-18	Le	0	1	2	50	5	0	F	4	Other	13.77
1899-12-31 14:30:00	T 14.50	2012-03-18	Ly	0	1	2	50	5	0	F	2	Other	13.77
1899-12-31 15:00:00	T 15.00	2012-03-18	Ma	0	1	20	25	2	0	F	6	Other	13.77
1899-12-31 15:00:00	T 15.00	2012-03-18	Le	0	1	10	25	2	0	F	4	Other	13.77
1899-12-31 15:00:00	T 15.00	2012-03-18	Pa	0	1	10	25	2	0	F	7	Other	13.77
1899-12-31 15:00:00	T 15.00	2012-03-18	Sa	0	1	5	25	10	1	F	1	Other	13.77
1899-12-31 15:00:00	T 15.00	2012-03-18	Ci	0	1	10	25	5	0	F	8	Other	13.77
1899-12-31 15:30:00	T 15.50	2012-03-18	Pa	0	1	2	50	5	0	F	7	Other	13.77
1899-12-31 15:30:00	T 15.50	2012-03-18	Ma	0	1	25	50	2	0	F	6	Other	13.77
1899-12-31 15:30:00	T 15.50	2012-03-18	Te	0	1	10	50	1	0	F	9	Other	13.77
1899-12-31 16:00:00	T 16.00	2012-03-18	Ci	0	1	20	15	5	0	F	8	Other	13.77
1899-12-31 16:00:00	T 16.00	2012-03-18	Ma	1	1	25	15	1	0	F	6	Other	13.77
1899-12-31 16:00:00	T 16.00	2012-03-18	Pa	0	1	20	15	10	0	F	7	Other	13.77
1899-12-31 16:30:00	T 16.50	2012-03-18	Ba	1	1	25	10	2	0	F	5	Other	13.77
1899-12-31 16:30:00	T 16.50	2012-03-18	Le	0	1	30	10	0	0	F	4	Other	13.77
1899-12-31 16:30:00	T 16.50	2012-03-18	Ol	0	1	30	10	0	0	F	3	Other	13.77
1899-12-31 16:30:00	T 16.50	2012-03-18	Sa	0	1	30	10	0	0	F	1	Other	13.77
1899-12-31 17:00:00	T 17.00	2012-03-18	Ma	0	1	20	15	1	0	F	6	Other	13.77
1899-12-31 17:00:00	T 17.00	2012-03-18	Ol	1	1	30	15	0	0	F	3	Other	13.77
1899-12-31 17:00:00	T 17.00	2012-03-18	Le	1	1	30	15	0	0	F	4	Other	13.77
1899-12-31 09:30:00	T 9.50	2012-03-19	Ma	0	1	30	5	0	0	F	6	Other	12.65
1899-12-31 09:30:00	T 9.50	2012-03-19	Ci	0	0	30	5	0	0	F	8	Other	12.65
1899-12-31 09:30:00	T 9.50	2012-03-19	Sa	0	0	30	5	0	0	F	1	Other	12.65
1899-12-31 09:30:00	T 9.50	2012-03-19	Le	0	0	30	5	0	0	F	4	Other	12.65
1899-12-31 09:30:00	T 9.50	2012-03-19	Ly	0	1	30	5	0	0	F	2	Other	12.65
1899-12-31 10:00:00	T 10.00	2012-03-19	Ol	0	1	20	10	2	0	F	3	Other	12.65
1899-12-31 10:00:00	T 10.00	2012-03-19	Le	0	1	10	10	5	0	F	4	Other	12.65
1899-12-31 10:30:00	T 10.50	2012-03-19	Le	1	1	10	5	2	0	F	4	Other	12.65
1899-12-31 10:30:00	T 10.50	2012-03-19	Ol	0	1	5	5	2	1	F	3	Other	12.65
1899-12-31 10:30:00	T 10.50	2012-03-19	Sa	0	1	10	5	2	0	F	1	Other	12.65
1899-12-31 11:00:00	T 11.00	2012-03-19	Sa	0	0	2	25	1	1	F	1	Other	12.65
1899-12-31 11:00:00	T 11.00	2012-03-19	Ly	0	0	2	25	2	1	F	2	Other	12.65
1899-12-31 11:00:00	T 11.00	2012-03-19	Le	1	0	2	25	5	1	F	4	Other	12.65
1899-12-31 11:00:00	T 11.00	2012-03-19	Ba	1	1	5	25	5	0	F	5	Other	12.65
1899-12-31 11:00:00	T 11.00	2012-03-19	Ol	1	1	25	25	5	0	F	3	Other	12.65
1899-12-31 11:30:00	T 11.50	2012-03-19	Ol	0	1	5	10	5	1	F	3	Other	12.65
1899-12-31 11:30:00	T 11.50	2012-03-19	Ba	0	1	5	10	5	0	F	5	Other	12.65
1899-12-31 11:30:00	T 11.50	2012-03-19	Sa	1	1	20	10	5	0	F	1	Other	12.65
1899-12-31 11:30:00	T 11.50	2012-03-19	Pa	1	1	25	10	2	0	F	7	Other	12.65
1899-12-31 12:00:00	T 12.00	2012-03-19	Pa	1	1	25	5	5	0	F	7	Other	12.65
1899-12-31 12:00:00	T 12.00	2012-03-19	Le	0	0	10	5	5	0	F	4	Other	12.65
1899-12-31 12:00:00	T 12.00	2012-03-19	Ba	0	1	10	5	5	0	F	5	Other	12.65
1899-12-31 12:00:00	T 12.00	2012-03-19	Ol	0	0	20	5	5	0	F	3	Other	12.65
1899-12-31 12:00:00	T 12.00	2012-03-19	Ly	0	0	10	5	5	0	F	2	Other	12.65
1899-12-31 12:00:00	T 12.00	2012-03-19	Sa	0	0	10	5	5	0	F	1	Other	12.65
1899-12-31 12:30:00	T 12.50	2012-03-19	Ba	1	1	30	10	0	0	F	5	Other	12.65
1899-12-31 12:30:00	T 12.50	2012-03-19	Sa	0	0	10	10	1	0	F	1	Other	12.65
1899-12-31 12:30:00	T 12.50	2012-03-19	Ly	0	0	10	10	2	0	F	2	Other	12.65
1899-12-31 12:30:00	T 12.50	2012-03-19	Le	0	0	10	10	2	0	F	4	Other	12.65
1899-12-31 13:00:00	T 13.00	2012-03-19	Ly	0	0	20	10	2	0	F	2	Other	12.65
1899-12-31 13:00:00	T 13.00	2012-03-19	Ba	0	0	20	10	2	0	F	5	Other	12.65
1899-12-31 13:00:00	T 13.00	2012-03-19	Ol	0	1	10	10	5	0	F	3	Other	12.65
1899-12-31 13:00:00	T 13.00	2012-03-19	Le	0	1	10	10	5	0	F	4	Other	12.65
1899-12-31 13:00:00	T 13.00	2012-03-19	Sa	0	1	10	10	1	0	F	1	Other	12.65
1899-12-31 13:30:00	T 13.50	2012-03-19	Ol	0	1	25	10	5	0	F	3	Other	12.65
1899-12-31 13:30:00	T 13.50	2012-03-19	Ma	0	0	25	10	5	0	F	6	Other	12.65
1899-12-31 13:30:00	T 13.50	2012-03-19	Ba	1	0	30	10	0	0	F	5	Other	12.65
1899-12-31 13:30:00	T 13.50	2012-03-19	Sa	1	1	25	10	5	0	F	1	Other	12.65
1899-12-31 14:00:00	T 14.00	2012-03-19	Le	0	0	25	10	5	0	F	4	Other	12.65
1899-12-31 14:00:00	T 14.00	2012-03-19	Ma	0	0	25	10	5	0	F	6	Other	12.65
1899-12-31 14:30:00	T 14.50	2012-03-19	Sa	0	0	30	10	0	0	F	1	Other	12.65
1899-12-31 14:30:00	T 14.50	2012-03-19	Ba	0	1	30	10	0	0	F	5	Other	12.65
1899-12-31 14:30:00	T 14.50	2012-03-19	Ma	0	0	30	10	0	0	F	6	Other	12.65
1899-12-31 14:30:00	T 14.50	2012-03-19	Le	0	1	30	10	0	0	F	4	Other	12.65
1899-12-31 14:30:00	T 14.50	2012-03-19	Ol	0	1	30	10	0	0	F	3	Other	12.65
1899-12-31 14:30:00	T 14.50	2012-03-19	Ly	1	0	30	10	0	0	F	2	Other	12.65
1899-12-31 15:00:00	T 15.00	2012-03-19	Pa	0	1	20	15	10	0	F	7	Other	12.65
1899-12-31 15:00:00	T 15.00	2012-03-19	Le	1	1	10	15	10	0	F	4	Other	12.65
1899-12-31 15:00:00	T 15.00	2012-03-19	Ly	0	1	10	15	5	0	F	2	Other	12.65
1899-12-31 15:00:00	T 15.00	2012-03-19	Ci	0	0	1	15	5	1	F	8	Other	12.65
1899-12-31 15:30:00	T 15.50	2012-03-19	Ly	0	1	20	1	1	0	F	2	Other	12.65
1899-12-31 15:30:00	T 15.50	2012-03-19	Ma	0	0	20	1	1	0	F	6	Other	12.65
1899-12-31 15:30:00	T 15.50	2012-03-19	Sa	0	1	30	1	0	0	F	1	Other	12.65
1899-12-31 16:00:00	T 16.00	2012-03-19	Sa	0	0	25	15	10	0	F	1	Other	12.65
1899-12-31 16:00:00	T 16.00	2012-03-19	Pa	0	0	10	15	10	0	F	7	Other	12.65
1899-12-31 16:00:00	T 16.00	2012-03-19	Ly	0	1	10	15	10	0	F	2	Other	12.65
1899-12-31 16:00:00	T 16.00	2012-03-19	Ol	0	1	25	15	10	0	F	3	Other	12.65
1899-12-31 16:00:00	T 16.00	2012-03-19	Le	0	1	25	15	10	0	F	4	Other	12.65
1899-12-31 16:30:00	T 16.50	2012-03-19	Ol	0	1	5	15	10	0	F	3	Other	12.65
1899-12-31 16:30:00	T 16.50	2012-03-19	Ly	0	1	25	15	10	0	F	2	Other	12.65
1899-12-31 16:30:00	T 16.50	2012-03-19	Le	0	1	30	15	0	0	F	4	Other	12.65
1899-12-31 16:30:00	T 16.50	2012-03-19	Ma	0	1	30	15	0	0	F	6	Other	12.65
1899-12-31 16:30:00	T 16.50	2012-03-19	Sa	0	1	30	15	0	0	F	1	Other	12.65
1899-12-31 17:00:00	T 17.00	2012-03-19	Pa	0	0	25	15	10	0	F	7	Other	12.65
1899-12-31 17:00:00	T 17.00	2012-03-19	Ma	0	1	20	15	10	0	F	6	Other	12.65
1899-12-31 17:00:00	T 17.00	2012-03-19	Le	0	1	5	15	2	0	F	4	Other	12.65
1899-12-31 17:00:00	T 17.00	2012-03-19	Ol	0	1	5	15	2	0	F	3	Other	12.65
1899-12-31 09:30:00	T 9.50	2012-03-20	Sa	0	1	10	15	10	1	F	1	Other	12.01
1899-12-31 09:30:00	T 9.50	2012-03-20	Ba	0	1	10	15	2	0	F	5	Other	12.01
1899-12-31 09:30:00	T 9.50	2012-03-20	Ma	1	1	20	15	10	0	F	6	Other	12.01
1899-12-31 09:30:00	T 9.50	2012-03-20	Le	1	1	25	15	10	0	F	4	Other	12.01
1899-12-31 09:30:00	T 9.50	2012-03-20	Ol	0	1	30	15	0	0	F	3	Other	12.01
1899-12-31 09:30:00	T 9.50	2012-03-20	Te	0	1	30	15	0	0	F	9	Other	12.01
1899-12-31 10:00:00	T 10.00	2012-03-20	Sa	0	0	10	15	5	0	F	1	Other	12.01
1899-12-31 10:00:00	T 10.00	2012-03-20	Ly	0	1	20	15	10	0	F	2	Other	12.01
1899-12-31 10:00:00	T 10.00	2012-03-20	Ci	0	0	25	15	5	0	F	8	Other	12.01
1899-12-31 10:30:00	T 10.50	2012-03-20	Sa	0	1	25	5	5	0	F	1	Other	12.01
1899-12-31 10:30:00	T 10.50	2012-03-20	Ol	0	0	20	5	5	0	F	3	Other	12.01
1899-12-31 10:30:00	T 10.50	2012-03-20	Le	0	0	20	5	5	0	F	4	Other	12.01
1899-12-31 10:30:00	T 10.50	2012-03-20	Ma	0	1	20	5	2	0	F	6	Other	12.01
1899-12-31 10:30:00	T 10.50	2012-03-20	Ci	0	1	20	5	2	0	F	8	Other	12.01
1899-12-31 11:00:00	T 11.00	2012-03-20	Ol	1	1	10	10	10	0	F	3	Other	12.01
1899-12-31 11:00:00	T 11.00	2012-03-20	Le	1	1	10	10	10	0	F	4	Other	12.01
1899-12-31 11:00:00	T 11.00	2012-03-20	Sa	0	1	20	10	10	0	F	1	Other	12.01
1899-12-31 11:00:00	T 11.00	2012-03-20	Pa	0	1	25	10	10	0	F	7	Other	12.01
1899-12-31 11:30:00	T 11.50	2012-03-20	Ma	1	1	25	15	5	0	F	6	Other	12.01
1899-12-31 11:30:00	T 11.50	2012-03-20	Ci	1	1	25	15	5	0	F	8	Other	12.01
1899-12-31 11:30:00	T 11.50	2012-03-20	Pa	0	1	10	15	5	0	F	7	Other	12.01
1899-12-31 11:30:00	T 11.50	2012-03-20	Ba	0	1	10	15	5	0	F	5	Other	12.01
1899-12-31 11:30:00	T 11.50	2012-03-20	Sa	0	1	5	15	5	1	F	1	Other	12.01
1899-12-31 11:30:00	T 11.50	2012-03-20	Le	0	1	5	15	5	1	F	4	Other	12.01
1899-12-31 11:30:00	T 11.50	2012-03-20	Ol	0	0	10	15	2	1	F	3	Other	12.01
1899-12-31 12:00:00	T 12.00	2012-03-20	Ci	1	1	20	15	2	0	F	8	Other	12.01
1899-12-31 12:00:00	T 12.00	2012-03-20	Ma	1	1	20	15	2	0	F	6	Other	12.01
1899-12-31 12:00:00	T 12.00	2012-03-20	Sa	0	0	10	15	5	0	F	1	Other	12.01
1899-12-31 12:00:00	T 12.00	2012-03-20	Ol	0	0	25	15	5	0	F	3	Other	12.01
1899-12-31 12:00:00	T 12.00	2012-03-20	Le	0	0	25	15	5	0	F	4	Other	12.01
1899-12-31 12:30:00	T 12.50	2012-03-20	Sa	0	1	1	10	2	1	F	1	Other	12.01
1899-12-31 12:30:00	T 12.50	2012-03-20	Ly	0	1	5	10	2	0	F	2	Other	12.01
1899-12-31 12:30:00	T 12.50	2012-03-20	Ci	1	1	25	10	2	0	F	8	Other	12.01
1899-12-31 13:00:00	T 13.00	2012-03-20	Ci	0	1	20	15	5	0	F	8	Other	12.01
1899-12-31 13:00:00	T 13.00	2012-03-20	Ba	0	1	20	15	5	0	F	5	Other	12.01
1899-12-31 13:00:00	T 13.00	2012-03-20	Le	0	1	20	15	5	0	F	4	Other	12.01
1899-12-31 13:00:00	T 13.00	2012-03-20	Ly	0	0	5	15	2	1	F	2	Other	12.01
1899-12-31 13:00:00	T 13.00	2012-03-20	Ma	0	1	5	15	2	0	F	6	Other	12.01
1899-12-31 13:30:00	T 13.50	2012-03-20	Ci	0	0	20	10	5	0	F	8	Other	12.01
1899-12-31 13:30:00	T 13.50	2012-03-20	Ba	0	0	20	10	5	0	F	5	Other	12.01
1899-12-31 13:30:00	T 13.50	2012-03-20	Ly	0	0	30	10	0	0	F	2	Other	12.01
1899-12-31 13:30:00	T 13.50	2012-03-20	Sa	0	0	30	10	0	0	F	1	Other	12.01
1899-12-31 13:30:00	T 13.50	2012-03-20	Ma	0	1	30	10	0	0	F	6	Other	12.01
1899-12-31 14:00:00	T 14.00	2012-03-20	Pa	0	1	20	15	2	0	F	7	Other	12.01
1899-12-31 14:00:00	T 14.00	2012-03-20	Ol	0	1	5	15	5	1	F	3	Other	12.01
1899-12-31 14:00:00	T 14.00	2012-03-20	Ly	0	1	5	15	5	1	F	2	Other	12.01
1899-12-31 14:00:00	T 14.00	2012-03-20	Ba	0	1	5	15	5	0	F	5	Other	12.01
1899-12-31 14:00:00	T 14.00	2012-03-20	Le	1	1	10	15	5	0	F	4	Other	12.01
1899-12-31 10:30:00	T 10.50	2012-03-24	Te	0	1	1	100	1	1	F	9	Other	15.01
1899-12-31 10:30:00	T 10.50	2012-03-24	Ba	0	1	2	100	5	0	F	5	Other	15.01
1899-12-31 10:30:00	T 10.50	2012-03-24	Pa	0	1	5	100	25	1	F	7	Other	15.01
1899-12-31 10:30:00	T 10.50	2012-03-24	Ol	0	1	1	100	1	1	F	3	Other	15.01
1899-12-31 10:30:00	T 10.50	2012-03-24	Ci	0	1	10	100	25	0	F	8	Other	15.01
1899-12-31 11:00:00	T 11.00	2012-03-24	Sa	0	1	2	50	15	0	F	1	Other	15.01
1899-12-31 11:00:00	T 11.00	2012-03-24	Ly	0	1	20	50	15	0	F	2	Other	15.01
1899-12-31 11:00:00	T 11.00	2012-03-24	Le	1	1	20	50	15	0	F	4	Other	15.01
1899-12-31 11:00:00	T 11.00	2012-03-24	Pa	0	1	1	50	5	1	F	7	Other	15.01
1899-12-31 11:00:00	T 11.00	2012-03-24	Ma	0	1	5	50	5	0	F	6	Other	15.01
1899-12-31 11:30:00	T 11.50	2012-03-24	Le	0	1	5	25	5	0	F	4	Other	15.01
1899-12-31 11:30:00	T 11.50	2012-03-24	Ci	0	1	20	25	1	0	F	8	Other	15.01
1899-12-31 11:30:00	T 11.50	2012-03-24	Te	0	1	20	25	1	0	F	9	Other	15.01
1899-12-31 11:30:00	T 11.50	2012-03-24	Ma	0	1	20	25	5	0	F	6	Other	15.01
1899-12-31 12:00:00	T 12.00	2012-03-24	Pa	0	1	1	25	1	1	F	7	Other	15.01
1899-12-31 12:00:00	T 12.00	2012-03-24	Le	0	1	5	25	1	0	F	4	Other	15.01
1899-12-31 12:00:00	T 12.00	2012-03-24	Te	0	1	1	25	1	1	F	9	Other	15.01
1899-12-31 12:00:00	T 12.00	2012-03-24	Ba	0	1	2	25	1	0	F	5	Other	15.01
1899-12-31 12:00:00	T 12.00	2012-03-24	Sa	1	1	10	25	5	0	F	1	Other	15.01
1899-12-31 12:30:00	T 12.50	2012-03-24	Ma	0	1	25	10	5	0	F	6	Other	15.01
1899-12-31 12:30:00	T 12.50	2012-03-24	Le	1	1	25	10	2	0	F	4	Other	15.01
1899-12-31 12:30:00	T 12.50	2012-03-24	Ol	1	1	25	10	5	0	F	3	Other	15.01
1899-12-31 13:00:00	T 13.00	2012-03-24	Le	1	1	20	100	25	1	F	4	Other	15.01
1899-12-31 13:00:00	T 13.00	2012-03-24	Ly	1	1	20	100	25	1	F	2	Other	15.01
1899-12-31 13:00:00	T 13.00	2012-03-24	Ma	1	1	20	100	50	0	F	6	Other	15.01
1899-12-31 13:00:00	T 13.00	2012-03-24	Ol	1	1	20	100	10	0	F	3	Other	15.01
1899-12-31 13:30:00	T 13.50	2012-03-24	Ci	0	1	10	50	15	1	F	8	Other	15.01
1899-12-31 13:30:00	T 13.50	2012-03-24	Ol	1	1	5	50	1	0	F	3	Other	15.01
1899-12-31 13:30:00	T 13.50	2012-03-24	Le	0	1	5	50	5	1	F	4	Other	15.01
1899-12-31 13:30:00	T 13.50	2012-03-24	Ly	0	1	10	50	5	0	F	2	Other	15.01
1899-12-31 14:00:00	T 14.00	2012-03-24	Ba	0	1	25	100	50	0	F	5	Other	15.01
1899-12-31 14:00:00	T 14.00	2012-03-24	Le	0	1	25	100	2	0	F	4	Other	15.01
1899-12-31 14:00:00	T 14.00	2012-03-24	Ly	0	0	25	100	2	0	F	2	Other	15.01
1899-12-31 14:00:00	T 14.00	2012-03-24	Ol	0	0	30	100	0	0	F	3	Other	15.01
1899-12-31 14:30:00	T 14.50	2012-03-24	Ol	0	1	5	10	1	0	F	3	Other	15.01
1899-12-31 14:30:00	T 14.50	2012-03-24	Ba	0	1	5	10	1	0	F	5	Other	15.01
1899-12-31 14:30:00	T 14.50	2012-03-24	Le	0	1	20	10	1	0	F	4	Other	15.01
1899-12-31 10:30:00	T 10.50	2012-03-25	Pa	0	1	10	15	5	0	F	7	Other	13.34
1899-12-31 10:30:00	T 10.50	2012-03-25	Ly	0	1	20	15	5	0	F	2	Other	13.34
1899-12-31 10:30:00	T 10.50	2012-03-25	Sa	0	0	30	15	0	0	F	1	Other	13.34
1899-12-31 10:30:00	T 10.50	2012-03-25	Ba	0	1	30	15	0	0	F	5	Other	13.34
1899-12-31 11:30:00	T 11.50	2012-03-25	Sa	0	1	2	50	10	1	F	1	Other	13.34
1899-12-31 11:30:00	T 11.50	2012-03-25	Ol	0	0	1	50	10	1	F	3	Other	13.34
1899-12-31 11:30:00	T 11.50	2012-03-25	Le	1	1	5	50	10	0	F	4	Other	13.34
1899-12-31 12:00:00	T 12.00	2012-03-25	Ba	1	1	2	50	5	1	F	5	Other	13.34
1899-12-31 12:00:00	T 12.00	2012-03-25	Ol	0	1	10	50	5	0	F	3	Other	13.34
1899-12-31 12:00:00	T 12.00	2012-03-25	Le	1	1	20	50	5	0	F	4	Other	13.34
1899-12-31 12:00:00	T 12.00	2012-03-25	Ci	0	1	1	50	15	1	F	8	Other	13.34
1899-12-31 12:00:00	T 12.00	2012-03-25	Te	0	1	1	50	5	1	F	9	Other	13.34
1899-12-31 12:00:00	T 12.00	2012-03-25	Ma	0	0	10	50	5	0	F	6	Other	13.34
1899-12-31 12:30:00	T 12.50	2012-03-25	Ba	0	0	5	50	5	0	F	5	Other	13.34
1899-12-31 12:30:00	T 12.50	2012-03-25	Te	0	0	20	50	1	0	F	9	Other	13.34
1899-12-31 12:30:00	T 12.50	2012-03-25	Pa	0	0	10	50	1	0	F	7	Other	13.34
1899-12-31 12:30:00	T 12.50	2012-03-25	Ma	0	1	20	50	2	0	F	6	Other	13.34
1899-12-31 12:30:00	T 12.50	2012-03-25	Ol	1	1	25	50	50	0	F	3	Other	13.34
1899-12-31 13:30:00	T 13.50	2012-03-25	Te	0	0	25	25	5	0	F	9	Other	13.34
1899-12-31 13:30:00	T 13.50	2012-03-25	Ma	0	1	20	25	10	0	F	6	Other	13.34
1899-12-31 13:30:00	T 13.50	2012-03-25	Ba	0	1	10	25	2	0	F	5	Other	13.34
1899-12-31 13:30:00	T 13.50	2012-03-25	Le	0	1	25	25	2	0	F	4	Other	13.34
1899-12-31 13:30:00	T 13.50	2012-03-25	Ly	0	1	20	25	2	0	F	2	Other	13.34
1899-12-31 14:00:00	T 14.00	2012-03-25	Ci	0	1	5	50	2	1	F	8	Other	13.34
1899-12-31 14:00:00	T 14.00	2012-03-25	Ly	0	1	2	50	5	1	F	2	Other	13.34
1899-12-31 14:30:00	T 14.50	2012-03-25	Ba	1	1	25	50	10	0	F	5	Other	13.34
1899-12-31 14:30:00	T 14.50	2012-03-25	Sa	0	1	5	50	2	1	F	1	Other	13.34
1899-12-31 14:30:00	T 14.50	2012-03-25	Le	0	1	25	50	10	0	F	4	Other	13.34
1899-12-31 15:30:00	T 15.50	2012-03-25	Ba	0	1	25	15	5	0	F	5	Other	13.34
1899-12-31 15:30:00	T 15.50	2012-03-25	Ol	0	1	25	15	5	0	F	3	Other	13.34
1899-12-31 15:30:00	T 15.50	2012-03-25	Le	1	1	25	15	5	0	F	4	Other	13.34
1899-12-31 15:30:00	T 15.50	2012-03-25	Pa	1	1	30	15	0	0	F	7	Other	13.34
1899-12-31 16:00:00	T 16.00	2012-03-25	Ol	0	1	5	15	2	1	F	3	Other	13.34
1899-12-31 16:00:00	T 16.00	2012-03-25	Ba	0	1	5	15	1	0	F	5	Other	13.34
1899-12-31 16:00:00	T 16.00	2012-03-25	Le	0	1	5	15	1	0	F	4	Other	13.34
1899-12-31 16:30:00	T 16.50	2012-03-25	Ma	0	1	5	15	5	1	F	6	Other	13.34
1899-12-31 16:30:00	T 16.50	2012-03-25	Pa	0	1	20	15	1	0	F	7	Other	13.34
1899-12-31 16:30:00	T 16.50	2012-03-25	Ci	0	1	20	15	1	0	F	8	Other	13.34
1899-12-31 16:30:00	T 16.50	2012-03-25	Sa	0	1	30	15	0	0	F	1	Other	13.34
1899-12-31 16:30:00	T 16.50	2012-03-25	Ly	0	1	30	15	0	0	F	2	Other	13.34
1899-12-31 16:30:00	T 16.50	2012-03-25	Ol	0	1	30	15	0	0	F	3	Other	13.34
1899-12-31 16:30:00	T 16.50	2012-03-25	Le	0	1	30	15	0	0	F	4	Other	13.34
1899-12-31 17:00:00	T 17.00	2012-03-25	Ba	0	1	10	15	2	0	F	5	Other	13.34
1899-12-31 17:00:00	T 17.00	2012-03-25	Ci	0	1	10	15	10	0	F	8	Other	13.34
1899-12-31 17:00:00	T 17.00	2012-03-25	Le	0	1	20	15	1	0	F	4	Other	13.34
1899-12-31 17:00:00	T 17.00	2012-03-25	Ly	0	1	25	15	2	0	F	2	Other	13.34
1899-12-31 13:00:00	T 13.00	2012-03-26	Ol	0	1	25	1	1	0	F	3	Other	17.4
1899-12-31 13:00:00	T 13.00	2012-03-26	Le	1	1	30	1	0	0	F	4	Other	17.4
1899-12-31 13:00:00	T 13.00	2012-03-26	Ly	0	1	30	1	0	0	F	2	Other	17.4
1899-12-31 13:00:00	T 13.00	2012-03-26	Ba	0	0	30	1	0	0	F	5	Other	17.4
1899-12-31 13:00:00	T 13.00	2012-03-26	Ma	0	1	30	1	0	0	F	6	Other	17.4
1899-12-31 13:00:00	T 13.00	2012-03-26	Te	0	1	30	1	0	0	F	9	Other	17.4
1899-12-31 13:00:00	T 13.00	2012-03-26	Ci	0	1	30	1	0	0	F	8	Other	17.4
1899-12-31 09:00:00	T 9.00	2012-03-27	Ma	0	1	25	2	2	0	F	6	Other	17.4
1899-12-31 09:00:00	T 9.00	2012-03-27	Le	1	1	25	2	2	0	F	4	Other	17.4
1899-12-31 09:00:00	T 9.00	2012-03-27	Ol	0	1	20	2	2	0	F	3	Other	17.4
1899-12-31 09:00:00	T 9.00	2012-03-27	Sa	0	1	20	2	2	0	F	1	Other	17.4
1899-12-31 09:30:00	T 9.50	2012-03-27	Ly	0	1	10	10	10	0	F	2	Other	17.4
1899-12-31 09:30:00	T 9.50	2012-03-27	Sa	0	1	10	10	10	0	F	1	Other	17.4
1899-12-31 10:00:00	T 10.00	2012-03-27	Sa	1	1	10	10	2	0	F	1	Other	17.4
1899-12-31 10:00:00	T 10.00	2012-03-27	Ly	0	1	20	10	5	0	F	2	Other	17.4
1899-12-31 10:00:00	T 10.00	2012-03-27	Pa	0	1	25	10	5	0	F	7	Other	17.4
1899-12-31 10:00:00	T 10.00	2012-03-27	Te	0	1	25	10	5	0	F	9	Other	17.4
1899-12-31 10:30:00	T 10.50	2012-03-27	Pa	1	1	25	25	1	0	F	7	Other	17.4
1899-12-31 10:30:00	T 10.50	2012-03-27	Ci	1	1	25	25	1	0	F	8	Other	17.4
1899-12-31 10:30:00	T 10.50	2012-03-27	Te	0	1	10	25	1	0	F	9	Other	17.4
1899-12-31 10:30:00	T 10.50	2012-03-27	Le	0	0	25	25	2	0	F	4	Other	17.4
1899-12-31 10:30:00	T 10.50	2012-03-27	Ba	0	1	25	25	5	0	F	5	Other	17.4
1899-12-31 10:30:00	T 10.50	2012-03-27	Ol	0	1	10	25	2	0	F	3	Other	17.4
1899-12-31 11:00:00	T 11.00	2012-03-27	Ly	0	1	5	10	1	0	F	2	Other	17.4
1899-12-31 11:00:00	T 11.00	2012-03-27	Ol	0	1	25	10	2	0	F	3	Other	17.4
1899-12-31 11:00:00	T 11.00	2012-03-27	Sa	0	1	25	10	2	0	F	1	Other	17.4
1899-12-31 11:00:00	T 11.00	2012-03-27	Le	0	1	25	10	5	0	F	4	Other	17.4
1899-12-31 11:30:00	T 11.50	2012-03-27	Le	0	0	10	5	5	0	F	4	Other	17.4
1899-12-31 11:30:00	T 11.50	2012-03-27	Ly	0	1	10	5	5	0	F	2	Other	17.4
1899-12-31 11:30:00	T 11.50	2012-03-27	Sa	0	1	25	5	5	0	F	1	Other	17.4
1899-12-31 11:30:00	T 11.50	2012-03-27	Pa	0	1	25	5	5	0	F	7	Other	17.4
1899-12-31 11:30:00	T 11.50	2012-03-27	Ol	0	0	30	5	0	0	F	3	Other	17.4
1899-12-31 12:00:00	T 12.00	2012-03-27	Ma	0	1	30	1	0	0	F	6	Other	17.4
1899-12-31 12:00:00	T 12.00	2012-03-27	Ol	0	1	30	1	0	0	F	3	Other	17.4
1899-12-31 12:00:00	T 12.00	2012-03-27	Le	0	1	30	1	0	0	F	4	Other	17.4
1899-12-31 12:00:00	T 12.00	2012-03-27	Ly	0	1	25	1	5	0	F	2	Other	17.4
1899-12-31 12:00:00	T 12.00	2012-03-27	Sa	0	1	10	1	1	0	F	1	Other	17.4
1899-12-31 14:30:00	T 14.50	2012-03-27	Le	0	1	10	25	10	0	F	4	Other	17.4
1899-12-31 15:00:00	T 15.00	2012-03-27	Ci	0	1	25	10	5	0	F	8	Other	17.4
1899-12-31 15:00:00	T 15.00	2012-03-27	Sa	0	0	30	10	0	0	F	1	Other	17.4
1899-12-31 16:30:00	T 16.50	2012-03-27	Ci	0	0	5	15	5	0	F	8	Other	17.4
1899-12-31 16:30:00	T 16.50	2012-03-27	Ba	0	0	5	15	5	0	F	5	Other	17.4
1899-12-31 16:30:00	T 16.50	2012-03-27	Ma	0	1	10	15	5	0	F	6	Other	17.4
1899-12-31 16:30:00	T 16.50	2012-03-27	Sa	1	1	25	15	5	0	F	1	Other	17.4
1899-12-31 17:00:00	T 17.00	2012-03-27	Ma	0	1	25	15	5	0	F	6	Other	17.4
1899-12-31 17:00:00	T 17.00	2012-03-27	Pa	0	1	25	15	5	0	F	7	Other	17.4
1899-12-31 17:00:00	T 17.00	2012-03-27	Ci	0	1	25	15	5	0	F	8	Other	17.4
1899-12-31 17:00:00	T 17.00	2012-03-27	Ly	0	1	25	15	5	0	F	2	Other	17.4
1899-12-31 17:00:00	T 17.00	2012-03-27	Ol	0	1	2	15	5	1	F	3	Other	17.4
1899-12-31 17:00:00	T 17.00	2012-03-27	Le	1	1	20	15	5	0	F	4	Other	17.4
1899-12-31 09:00:00	T 9.00	2012-03-29	Ly	0	1	25	5	5	0	F	2	Other	11.5
1899-12-31 09:00:00	T 9.00	2012-03-29	Sa	1	1	25	5	5	0	F	1	Other	11.5
1899-12-31 09:00:00	T 9.00	2012-03-29	Le	1	1	30	5	0	0	F	4	Other	11.5
1899-12-31 09:00:00	T 9.00	2012-03-29	Ba	1	1	30	5	0	0	F	5	Other	11.5
1899-12-31 09:30:00	T 9.50	2012-03-29	Ma	1	1	25	10	5	0	F	6	Other	11.5
1899-12-31 09:30:00	T 9.50	2012-03-29	Ol	1	1	25	10	5	0	F	3	Other	11.5
1899-12-31 09:30:00	T 9.50	2012-03-29	Le	0	0	20	10	5	0	F	4	Other	11.5
1899-12-31 10:00:00	T 10.00	2012-03-29	Le	1	1	20	5	5	0	F	4	Other	11.5
1899-12-31 10:00:00	T 10.00	2012-03-29	Ba	1	1	25	5	5	0	F	5	Other	11.5
1899-12-31 10:00:00	T 10.00	2012-03-29	Ma	1	1	25	5	5	0	F	6	Other	11.5
1899-12-31 10:30:00	T 10.50	2012-03-29	Ma	1	1	20	5	1	0	F	6	Other	11.5
1899-12-31 10:30:00	T 10.50	2012-03-29	Sa	1	1	25	5	1	0	F	1	Other	11.5
1899-12-31 10:30:00	T 10.50	2012-03-29	Le	1	1	25	5	5	0	F	4	Other	11.5
1899-12-31 11:00:00	T 11.00	2012-03-29	Ma	1	1	25	10	5	0	F	6	Other	11.5
1899-12-31 11:00:00	T 11.00	2012-03-29	Le	1	1	20	10	5	0	F	4	Other	11.5
1899-12-31 11:00:00	T 11.00	2012-03-29	Ci	0	1	25	10	5	0	F	8	Other	11.5
1899-12-31 11:00:00	T 11.00	2012-03-29	Ba	1	1	25	10	5	0	F	5	Other	11.5
1899-12-31 11:30:00	T 11.50	2012-03-29	Ly	0	0	5	15	2	0	F	2	Other	11.5
1899-12-31 11:30:00	T 11.50	2012-03-29	Sa	0	0	5	15	2	0	F	1	Other	11.5
1899-12-31 12:00:00	T 12.00	2012-03-29	Ly	0	0	5	50	5	1	F	2	Other	11.5
1899-12-31 12:00:00	T 12.00	2012-03-29	Ol	0	0	5	50	5	0	F	3	Other	11.5
1899-12-31 12:00:00	T 12.00	2012-03-29	Ma	1	1	20	50	1	0	F	6	Other	11.5
1899-12-31 12:30:00	T 12.50	2012-03-29	Ly	0	0	10	15	1	0	F	2	Other	11.5
1899-12-31 12:30:00	T 12.50	2012-03-29	Sa	0	1	20	15	1	0	F	1	Other	11.5
1899-12-31 12:30:00	T 12.50	2012-03-29	Le	0	1	10	15	5	0	F	4	Other	11.5
1899-12-31 12:30:00	T 12.50	2012-03-29	Ol	0	0	10	15	5	0	F	3	Other	11.5
1899-12-31 12:30:00	T 12.50	2012-03-29	Ma	0	1	25	15	5	0	F	6	Other	11.5
1899-12-31 13:00:00	T 13.00	2012-03-29	Te	0	1	25	15	5	0	F	9	Other	11.5
1899-12-31 13:00:00	T 13.00	2012-03-29	Pa	0	1	20	15	5	0	F	7	Other	11.5
1899-12-31 13:00:00	T 13.00	2012-03-29	Le	0	0	20	15	5	0	F	4	Other	11.5
1899-12-31 13:00:00	T 13.00	2012-03-29	Ol	1	0	2	15	5	1	F	3	Other	11.5
1899-12-31 13:00:00	T 13.00	2012-03-29	Ly	0	0	20	15	2	0	F	2	Other	11.5
1899-12-31 13:00:00	T 13.00	2012-03-29	Sa	0	0	20	15	2	0	F	1	Other	11.5
1899-12-31 13:00:00	T 13.00	2012-03-29	Ba	0	1	1	15	5	1	F	5	Other	11.5
1899-12-31 13:30:00	T 13.50	2012-03-29	Ol	0	0	5	5	2	0	F	3	Other	11.5
1899-12-31 13:30:00	T 13.50	2012-03-29	Ly	1	1	25	5	2	0	F	2	Other	11.5
1899-12-31 13:30:00	T 13.50	2012-03-29	Te	0	1	25	5	5	0	F	9	Other	11.5
1899-12-31 13:30:00	T 13.50	2012-03-29	Ci	0	1	25	5	5	0	F	8	Other	11.5
1899-12-31 13:30:00	T 13.50	2012-03-29	Pa	0	1	25	5	5	0	F	7	Other	11.5
1899-12-31 14:00:00	T 14.00	2012-03-29	Ol	0	1	20	2	2	0	F	3	Other	11.5
1899-12-31 14:00:00	T 14.00	2012-03-29	Pa	0	0	30	2	0	0	F	7	Other	11.5
1899-12-31 14:30:00	T 14.50	2012-03-29	Ma	0	0	20	15	1	0	F	6	Other	11.5
1899-12-31 14:30:00	T 14.50	2012-03-29	Ly	1	1	25	15	10	0	F	2	Other	11.5
1899-12-31 14:30:00	T 14.50	2012-03-29	Sa	1	1	25	15	10	0	F	1	Other	11.5
1899-12-31 14:30:00	T 14.50	2012-03-29	Ol	0	1	20	15	5	0	F	3	Other	11.5
1899-12-31 15:30:00	T 15.50	2012-03-29	Ba	0	0	1	10	5	1	F	5	Other	11.5
1899-12-31 15:30:00	T 15.50	2012-03-29	Le	0	0	5	10	5	1	F	4	Other	11.5
1899-12-31 15:30:00	T 15.50	2012-03-29	Ly	0	0	20	10	5	0	F	2	Other	11.5
1899-12-31 15:30:00	T 15.50	2012-03-29	Sa	1	1	25	10	5	0	F	1	Other	11.5
1899-12-31 16:00:00	T 16.00	2012-03-29	Le	1	1	20	10	5	0	F	4	Other	11.5
1899-12-31 16:00:00	T 16.00	2012-03-29	Ma	0	1	20	10	5	0	F	6	Other	11.5
1899-12-31 16:00:00	T 16.00	2012-03-29	Ba	0	1	5	10	5	1	F	5	Other	11.5
1899-12-31 17:00:00	T 17.00	2012-03-29	Le	0	1	1	15	5	1	F	4	Other	11.5
1899-12-31 17:00:00	T 17.00	2012-03-29	Ma	0	0	20	15	1	0	F	6	Other	11.5
1899-12-31 17:00:00	T 17.00	2012-03-29	Ly	0	1	25	15	5	0	F	2	Other	11.5
1899-12-31 17:00:00	T 17.00	2012-03-29	Ol	0	1	25	15	5	0	F	3	Other	11.5
1899-12-31 17:00:00	T 17.00	2012-03-29	Ci	0	1	30	15	0	0	F	8	Other	11.5
1899-12-31 09:00:00	T 9.00	2012-03-31	Le	0	1	20	2	2	0	F	4	Other	9.41
1899-12-31 09:00:00	T 9.00	2012-03-31	Ba	0	1	25	2	2	0	F	5	Other	9.41
1899-12-31 09:00:00	T 9.00	2012-03-31	Ma	0	1	25	2	2	0	F	6	Other	9.41
1899-12-31 09:00:00	T 9.00	2012-03-31	Sa	0	1	20	2	2	0	F	1	Other	9.41
1899-12-31 09:30:00	T 9.50	2012-03-31	Le	1	1	20	25	5	0	F	4	Other	9.41
1899-12-31 09:30:00	T 9.50	2012-03-31	Sa	1	1	25	25	5	0	F	1	Other	9.41
1899-12-31 10:00:00	T 10.00	2012-03-31	Ly	0	0	2	25	10	1	F	2	Other	9.41
1899-12-31 10:00:00	T 10.00	2012-03-31	Pa	0	1	10	25	2	0	F	7	Other	9.41
1899-12-31 10:00:00	T 10.00	2012-03-31	Sa	0	0	5	25	1	1	F	1	Other	9.41
1899-12-31 10:00:00	T 10.00	2012-03-31	Le	0	0	10	25	2	0	F	4	Other	9.41
1899-12-31 10:00:00	T 10.00	2012-03-31	Ci	0	0	10	25	2	0	F	8	Other	9.41
1899-12-31 10:00:00	T 10.00	2012-03-31	Te	0	1	20	25	15	0	F	9	Other	9.41
1899-12-31 10:30:00	T 10.50	2012-03-31	Ol	0	1	2	25	1	1	F	3	Other	9.41
1899-12-31 10:30:00	T 10.50	2012-03-31	Ci	1	1	2	25	1	1	F	8	Other	9.41
1899-12-31 10:30:00	T 10.50	2012-03-31	Sa	0	0	20	25	5	0	F	1	Other	9.41
1899-12-31 10:30:00	T 10.50	2012-03-31	Le	1	1	25	25	5	0	F	4	Other	9.41
1899-12-31 10:30:00	T 10.50	2012-03-31	Ma	0	1	10	25	2	0	F	6	Other	9.41
1899-12-31 10:30:00	T 10.50	2012-03-31	Te	0	1	1	25	2	1	F	9	Other	9.41
1899-12-31 10:30:00	T 10.50	2012-03-31	Pa	0	1	2	25	1	1	F	7	Other	9.41
1899-12-31 11:00:00	T 11.00	2012-03-31	Te	0	1	10	10	2	0	F	9	Other	9.41
1899-12-31 11:00:00	T 11.00	2012-03-31	Ci	0	1	10	10	2	0	F	8	Other	9.41
1899-12-31 11:00:00	T 11.00	2012-03-31	Ma	0	0	10	10	1	0	F	6	Other	9.41
1899-12-31 11:00:00	T 11.00	2012-03-31	Ol	1	0	1	10	1	1	F	3	Other	9.41
1899-12-31 11:30:00	T 11.50	2012-03-31	Te	0	1	20	15	1	0	F	9	Other	9.41
1899-12-31 11:30:00	T 11.50	2012-03-31	Ci	0	1	25	15	1	0	F	8	Other	9.41
1899-12-31 11:30:00	T 11.50	2012-03-31	Pa	0	1	10	15	5	0	F	7	Other	9.41
1899-12-31 11:30:00	T 11.50	2012-03-31	Ma	0	1	20	15	5	0	F	6	Other	9.41
1899-12-31 12:00:00	T 12.00	2012-03-31	Ma	1	1	20	10	1	0	F	6	Other	9.41
1899-12-31 12:00:00	T 12.00	2012-03-31	Ly	0	1	5	10	1	0	F	2	Other	9.41
1899-12-31 12:00:00	T 12.00	2012-03-31	Te	0	1	20	10	10	0	F	9	Other	9.41
1899-12-31 12:30:00	T 12.50	2012-03-31	Te	0	0	0	25	1	1	F	9	Other	9.41
1899-12-31 12:30:00	T 12.50	2012-03-31	Ol	0	1	10	25	5	0	F	3	Other	9.41
1899-12-31 12:30:00	T 12.50	2012-03-31	Ci	0	1	10	25	1	0	F	8	Other	9.41
1899-12-31 13:00:00	T 13.00	2012-03-31	Ma	0	0	2	25	5	1	F	6	Other	9.41
1899-12-31 13:00:00	T 13.00	2012-03-31	Ci	0	0	10	25	10	0	F	8	Other	9.41
1899-12-31 13:00:00	T 13.00	2012-03-31	Ol	0	0	10	25	5	0	F	3	Other	9.41
1899-12-31 13:00:00	T 13.00	2012-03-31	Te	0	1	5	25	5	1	F	9	Other	9.41
1899-12-31 13:00:00	T 13.00	2012-03-31	Sa	0	1	5	25	5	1	F	1	Other	9.41
1899-12-31 13:30:00	T 13.50	2012-03-31	Ma	0	0	10	10	1	0	F	6	Other	9.41
1899-12-31 13:30:00	T 13.50	2012-03-31	Ci	0	1	20	10	1	0	F	8	Other	9.41
1899-12-31 13:30:00	T 13.50	2012-03-31	Le	0	1	20	10	1	0	F	4	Other	9.41
1899-12-31 13:30:00	T 13.50	2012-03-31	Sa	0	1	20	10	1	0	F	1	Other	9.41
1899-12-31 13:30:00	T 13.50	2012-03-31	Ba	0	1	25	10	1	0	F	5	Other	9.41
1899-12-31 14:00:00	T 14.00	2012-03-31	Sa	0	1	10	15	5	0	F	1	Other	9.41
1899-12-31 14:00:00	T 14.00	2012-03-31	Le	1	0	10	15	2	0	F	4	Other	9.41
1899-12-31 14:00:00	T 14.00	2012-03-31	Ma	0	1	20	15	2	0	F	6	Other	9.41
1899-12-31 14:00:00	T 14.00	2012-03-31	Ly	0	1	20	15	5	0	F	2	Other	9.41
1899-12-31 14:30:00	T 14.50	2012-03-31	Le	0	1	20	15	1	0	F	4	Other	9.41
1899-12-31 14:30:00	T 14.50	2012-03-31	Te	0	1	20	15	1	0	F	9	Other	9.41
1899-12-31 14:30:00	T 14.50	2012-03-31	Pa	0	1	20	15	1	0	F	7	Other	9.41
1899-12-31 14:30:00	T 14.50	2012-03-31	Sa	0	1	20	15	10	0	F	1	Other	9.41
1899-12-31 14:30:00	T 14.50	2012-03-31	Ly	0	1	0	15	1	1	F	2	Other	9.41
1899-12-31 14:30:00	T 14.50	2012-03-31	Ci	1	0	2	15	1	1	F	8	Other	9.41
1899-12-31 14:30:00	T 14.50	2012-03-31	Ma	0	1	20	15	10	0	F	6	Other	9.41
1899-12-31 15:00:00	T 15.00	2012-03-31	Pa	0	1	10	15	1	0	F	7	Other	9.41
1899-12-31 15:00:00	T 15.00	2012-03-31	Te	0	1	5	15	1	0	F	9	Other	9.41
1899-12-31 15:00:00	T 15.00	2012-03-31	Le	0	1	10	15	2	0	F	4	Other	9.41
1899-12-31 15:00:00	T 15.00	2012-03-31	Ba	0	0	20	15	5	0	F	5	Other	9.41
1899-12-31 15:00:00	T 15.00	2012-03-31	Ol	0	1	30	15	0	0	F	3	Other	9.41
1899-12-31 09:00:00	T 9.00	2012-04-01	Ol	0	1	20	25	2	0	F	3	Other	7.19
1899-12-31 09:00:00	T 9.00	2012-04-01	Ly	0	0	10	25	5	0	F	2	Other	7.19
1899-12-31 09:00:00	T 9.00	2012-04-01	Le	0	1	20	25	5	0	F	4	Other	7.19
1899-12-31 09:00:00	T 9.00	2012-04-01	Ba	0	1	20	25	1	0	F	5	Other	7.19
1899-12-31 09:30:00	T 9.50	2012-04-01	Ol	0	0	10	25	1	0	F	3	Other	7.19
1899-12-31 09:30:00	T 9.50	2012-04-01	Le	1	1	20	25	1	0	F	4	Other	7.19
1899-12-31 09:30:00	T 9.50	2012-04-01	Ba	1	1	30	25	0	0	F	5	Other	7.19
1899-12-31 09:30:00	T 9.50	2012-04-01	Te	1	1	30	25	0	0	F	9	Other	7.19
1899-12-31 10:00:00	T 10.00	2012-04-01	Sa	0	1	10	25	2	0	F	1	Other	7.19
1899-12-31 10:00:00	T 10.00	2012-04-01	Le	1	1	25	25	5	0	F	4	Other	7.19
1899-12-31 10:00:00	T 10.00	2012-04-01	Ol	1	1	25	25	1	0	F	3	Other	7.19
1899-12-31 10:00:00	T 10.00	2012-04-01	Ba	1	1	25	25	1	0	F	5	Other	7.19
1899-12-31 10:00:00	T 10.00	2012-04-01	Te	1	1	25	25	1	0	F	9	Other	7.19
1899-12-31 10:30:00	T 10.50	2012-04-01	Sa	0	1	5	25	2	0	F	1	Other	7.19
1899-12-31 10:30:00	T 10.50	2012-04-01	Ly	1	1	30	25	0	0	F	2	Other	7.19
1899-12-31 10:30:00	T 10.50	2012-04-01	Ol	0	0	30	25	0	0	F	3	Other	7.19
1899-12-31 10:30:00	T 10.50	2012-04-01	Te	1	1	30	25	0	0	F	9	Other	7.19
1899-12-31 10:30:00	T 10.50	2012-04-01	Ba	0	1	30	25	0	0	F	5	Other	7.19
1899-12-31 11:00:00	T 11.00	2012-04-01	Ol	1	1	2	25	5	1	F	3	Other	7.19
1899-12-31 11:00:00	T 11.00	2012-04-01	Le	1	1	5	25	5	0	F	4	Other	7.19
1899-12-31 11:00:00	T 11.00	2012-04-01	Ba	1	1	10	25	5	1	F	5	Other	7.19
1899-12-31 11:00:00	T 11.00	2012-04-01	Ly	1	1	10	25	2	0	F	2	Other	7.19
1899-12-31 11:00:00	T 11.00	2012-04-01	Ma	0	1	0	25	1	1	F	6	Other	7.19
1899-12-31 11:00:00	T 11.00	2012-04-01	Ci	0	1	10	25	5	0	F	8	Other	7.19
1899-12-31 11:30:00	T 11.50	2012-04-01	Le	0	0	10	25	10	0	F	4	Other	7.19
1899-12-31 11:30:00	T 11.50	2012-04-01	Ol	1	1	20	25	10	0	F	3	Other	7.19
1899-12-31 11:30:00	T 11.50	2012-04-01	Ma	0	0	10	25	10	0	F	6	Other	7.19
1899-12-31 11:30:00	T 11.50	2012-04-01	Te	0	1	5	25	10	0	F	9	Other	7.19
1899-12-31 11:30:00	T 11.50	2012-04-01	Ba	1	1	25	25	10	0	F	5	Other	7.19
1899-12-31 12:00:00	T 12.00	2012-04-01	Ma	0	1	1	25	2	1	F	6	Other	7.19
1899-12-31 12:00:00	T 12.00	2012-04-01	Ol	0	1	1	25	2	1	F	3	Other	7.19
1899-12-31 12:00:00	T 12.00	2012-04-01	Ba	0	0	10	25	1	0	F	5	Other	7.19
1899-12-31 12:00:00	T 12.00	2012-04-01	Te	0	0	20	25	5	0	F	9	Other	7.19
1899-12-31 12:30:00	T 12.50	2012-04-01	Ci	0	1	1	25	10	1	F	8	Other	7.19
1899-12-31 12:30:00	T 12.50	2012-04-01	Te	0	1	5	25	10	0	F	9	Other	7.19
1899-12-31 12:30:00	T 12.50	2012-04-01	Le	1	1	5	25	5	0	F	4	Other	7.19
1899-12-31 13:00:00	T 13.00	2012-04-01	Ci	0	1	10	25	2	0	F	8	Other	7.19
1899-12-31 13:00:00	T 13.00	2012-04-01	Te	0	1	2	25	1	1	F	9	Other	7.19
1899-12-31 13:30:00	T 13.50	2012-04-01	Ol	1	1	20	50	10	0	F	3	Other	7.19
1899-12-31 13:30:00	T 13.50	2012-04-01	Pa	0	1	10	50	10	0	F	7	Other	7.19
1899-12-31 13:30:00	T 13.50	2012-04-01	Ma	1	1	2	50	10	1	F	6	Other	7.19
1899-12-31 13:30:00	T 13.50	2012-04-01	Te	1	1	30	50	0	0	F	9	Other	7.19
1899-12-31 13:30:00	T 13.50	2012-04-01	Ci	1	1	30	50	0	0	F	8	Other	7.19
1899-12-31 14:00:00	T 14.00	2012-04-01	Ma	0	1	20	25	5	0	F	6	Other	7.19
1899-12-31 14:00:00	T 14.00	2012-04-01	Le	0	1	1	25	1	1	F	4	Other	7.19
1899-12-31 14:00:00	T 14.00	2012-04-01	Ci	1	1	30	25	0	0	F	8	Other	7.19
1899-12-31 14:00:00	T 14.00	2012-04-01	Te	1	1	30	25	0	0	F	9	Other	7.19
1899-12-31 14:30:00	T 14.50	2012-04-01	Te	1	1	30	25	0	0	F	9	Other	7.19
1899-12-31 14:30:00	T 14.50	2012-04-01	Ci	1	1	30	25	0	0	F	8	Other	7.19
1899-12-31 14:30:00	T 14.50	2012-04-01	Ma	1	1	5	25	10	0	F	6	Other	7.19
1899-12-31 14:30:00	T 14.50	2012-04-01	Ly	1	1	20	25	5	0	F	2	Other	7.19
1899-12-31 14:30:00	T 14.50	2012-04-01	Sa	0	1	2	25	10	0	F	1	Other	7.19
1899-12-31 15:00:00	T 15.00	2012-04-01	Ma	0	1	30	5	0	0	F	6	Other	7.19
1899-12-31 15:00:00	T 15.00	2012-04-01	Ba	0	1	30	5	0	0	F	5	Other	7.19
1899-12-31 15:00:00	T 15.00	2012-04-01	Te	0	1	30	5	0	0	F	9	Other	7.19
1899-12-31 15:30:00	T 15.50	2012-04-01	Ma	0	1	25	15	10	0	F	6	Other	7.19
1899-12-31 15:30:00	T 15.50	2012-04-01	Ci	0	0	10	15	2	0	F	8	Other	7.19
1899-12-31 15:30:00	T 15.50	2012-04-01	Ly	1	1	20	15	5	0	F	2	Other	7.19
1899-12-31 15:30:00	T 15.50	2012-04-01	Ba	1	1	20	15	5	0	F	5	Other	7.19
1899-12-31 15:30:00	T 15.50	2012-04-01	Le	0	1	10	15	5	0	F	4	Other	7.19
1899-12-31 16:00:00	T 16.00	2012-04-01	Ba	0	1	30	5	0	0	F	5	Other	7.19
1899-12-31 16:00:00	T 16.00	2012-04-01	Pa	0	1	30	5	0	0	F	7	Other	7.19
1899-12-31 16:00:00	T 16.00	2012-04-01	Ol	0	1	30	5	0	0	F	3	Other	7.19
1899-12-31 16:00:00	T 16.00	2012-04-01	Ma	0	1	30	5	0	0	F	6	Other	7.19
1899-12-31 16:00:00	T 16.00	2012-04-01	Ly	0	1	30	5	0	0	F	2	Other	7.19
1899-12-31 16:00:00	T 16.00	2012-04-01	Le	0	1	30	5	0	0	F	4	Other	7.19
1899-12-31 16:00:00	T 16.00	2012-04-01	Sa	0	1	30	5	0	0	F	1	Other	7.19
1899-12-31 16:00:00	T 16.00	2012-04-01	Ci	0	1	30	5	0	0	F	8	Other	7.19
1899-12-31 17:00:00	T 17.00	2012-04-01	Ba	1	1	25	15	15	0	F	5	Other	7.19
1899-12-31 17:00:00	T 17.00	2012-04-01	Ol	1	1	25	15	15	0	F	3	Other	7.19
1899-12-31 17:00:00	T 17.00	2012-04-01	Sa	0	1	1	15	1	1	F	1	Other	7.19
1899-12-31 17:00:00	T 17.00	2012-04-01	Ly	0	1	5	15	5	0	F	2	Other	7.19
1899-12-31 09:30:00	T 9.50	2012-04-02	Ma	0	0	5	15	1	1	F	6	Other	6.18
1899-12-31 09:30:00	T 9.50	2012-04-02	Le	0	0	5	15	1	1	F	4	Other	6.18
1899-12-31 09:30:00	T 9.50	2012-04-02	Ly	1	1	25	15	10	0	F	2	Other	6.18
1899-12-31 09:30:00	T 9.50	2012-04-02	Pa	0	1	25	15	1	0	F	7	Other	6.18
1899-12-31 09:30:00	T 9.50	2012-04-02	Ol	1	1	25	15	1	0	F	3	Other	6.18
1899-12-31 10:00:00	T 10.00	2012-04-02	Pa	0	1	2	50	5	1	F	7	Other	6.18
1899-12-31 10:00:00	T 10.00	2012-04-02	Ma	0	1	2	50	2	0	F	6	Other	6.18
1899-12-31 10:00:00	T 10.00	2012-04-02	Ly	1	1	25	50	5	0	F	2	Other	6.18
1899-12-31 10:30:00	T 10.50	2012-04-02	Pa	1	0	5	50	1	0	F	7	Other	6.18
1899-12-31 10:30:00	T 10.50	2012-04-02	Ly	1	1	25	50	1	0	F	2	Other	6.18
1899-12-31 10:30:00	T 10.50	2012-04-02	Ci	1	1	25	50	5	0	F	8	Other	6.18
1899-12-31 10:30:00	T 10.50	2012-04-02	Ma	0	0	5	50	5	0	F	6	Other	6.18
1899-12-31 10:30:00	T 10.50	2012-04-02	Sa	0	0	1	50	5	0	F	1	Other	6.18
1899-12-31 11:00:00	T 11.00	2012-04-02	Ci	0	1	10	5	1	0	F	8	Other	6.18
1899-12-31 11:00:00	T 11.00	2012-04-02	Ma	0	1	10	5	2	0	F	6	Other	6.18
1899-12-31 11:00:00	T 11.00	2012-04-02	Ly	0	1	20	5	2	0	F	2	Other	6.18
1899-12-31 11:00:00	T 11.00	2012-04-02	Ba	0	1	20	5	5	0	F	5	Other	6.18
1899-12-31 11:00:00	T 11.00	2012-04-02	Sa	0	0	25	5	5	0	F	1	Other	6.18
1899-12-31 11:30:00	T 11.50	2012-04-02	Le	1	0	1	50	10	1	F	4	Other	6.18
1899-12-31 11:30:00	T 11.50	2012-04-02	Ly	0	1	1	50	5	1	F	2	Other	6.18
1899-12-31 11:30:00	T 11.50	2012-04-02	Te	0	0	2	50	1	1	F	9	Other	6.18
1899-12-31 11:30:00	T 11.50	2012-04-02	Sa	1	1	20	50	5	0	F	1	Other	6.18
1899-12-31 11:30:00	T 11.50	2012-04-02	Ol	0	1	10	50	10	0	F	3	Other	6.18
1899-12-31 11:30:00	T 11.50	2012-04-02	Ba	0	1	10	50	10	0	F	5	Other	6.18
1899-12-31 12:00:00	T 12.00	2012-04-02	Ol	0	1	2	50	2	0	F	3	Other	6.18
1899-12-31 12:00:00	T 12.00	2012-04-02	Ba	0	1	2	50	10	1	F	5	Other	6.18
1899-12-31 12:00:00	T 12.00	2012-04-02	Le	0	1	1	50	10	1	F	4	Other	6.18
1899-12-31 12:00:00	T 12.00	2012-04-02	Te	0	1	5	50	1	1	F	9	Other	6.18
1899-12-31 12:30:00	T 12.50	2012-04-02	Le	0	0	2	25	5	0	F	4	Other	6.18
1899-12-31 12:30:00	T 12.50	2012-04-02	Te	0	1	5	25	10	0	F	9	Other	6.18
1899-12-31 12:30:00	T 12.50	2012-04-02	Ol	0	1	30	25	0	0	F	3	Other	6.18
1899-12-31 12:30:00	T 12.50	2012-04-02	Ci	0	1	20	25	5	0	F	8	Other	6.18
1899-12-31 13:00:00	T 13.00	2012-04-02	Sa	1	1	30	5	0	0	F	1	Other	6.18
1899-12-31 13:00:00	T 13.00	2012-04-02	Ly	1	1	30	5	0	0	F	2	Other	6.18
1899-12-31 13:00:00	T 13.00	2012-04-02	Pa	0	1	5	5	2	0	F	7	Other	6.18
1899-12-31 13:00:00	T 13.00	2012-04-02	Ci	0	1	2	5	5	1	F	8	Other	6.18
1899-12-31 13:00:00	T 13.00	2012-04-02	Te	0	1	5	5	2	0	F	9	Other	6.18
1899-12-31 10:30:00	T 10.50	2012-04-03	Ma	0	0	20	25	5	0	F	6	Other	6.81
1899-12-31 10:30:00	T 10.50	2012-04-03	Ba	0	1	10	25	5	0	F	5	Other	6.81
1899-12-31 10:30:00	T 10.50	2012-04-03	Ly	0	0	2	25	2	1	F	2	Other	6.81
1899-12-31 10:30:00	T 10.50	2012-04-03	Le	0	0	1	25	2	1	F	4	Other	6.81
1899-12-31 10:30:00	T 10.50	2012-04-03	Sa	1	1	20	25	10	0	F	1	Other	6.81
1899-12-31 11:00:00	T 11.00	2012-04-03	Ci	0	1	25	15	5	0	F	8	Other	6.81
1899-12-31 11:00:00	T 11.00	2012-04-03	Te	0	1	25	15	5	0	F	9	Other	6.81
1899-12-31 11:00:00	T 11.00	2012-04-03	Le	1	1	20	15	5	0	F	4	Other	6.81
1899-12-31 11:00:00	T 11.00	2012-04-03	Ma	0	0	20	15	10	0	F	6	Other	6.81
1899-12-31 11:00:00	T 11.00	2012-04-03	Ol	0	0	10	15	5	0	F	3	Other	6.81
1899-12-31 11:30:00	T 11.50	2012-04-03	Te	0	1	10	50	10	0	F	9	Other	6.81
1899-12-31 11:30:00	T 11.50	2012-04-03	Ma	0	1	5	50	1	1	F	6	Other	6.81
1899-12-31 11:30:00	T 11.50	2012-04-03	Sa	0	1	25	50	2	0	F	1	Other	6.81
1899-12-31 11:30:00	T 11.50	2012-04-03	Ol	0	0	2	50	25	0	F	3	Other	6.81
1899-12-31 11:30:00	T 11.50	2012-04-03	Le	1	1	5	50	10	1	F	4	Other	6.81
1899-12-31 12:00:00	T 12.00	2012-04-03	Ci	0	1	10	25	2	0	F	8	Other	6.81
1899-12-31 12:00:00	T 12.00	2012-04-03	Ma	0	1	2	25	2	1	F	6	Other	6.81
1899-12-31 12:00:00	T 12.00	2012-04-03	Ba	0	1	10	25	5	0	F	5	Other	6.81
1899-12-31 12:30:00	T 12.50	2012-04-03	Pa	0	1	10	15	10	0	F	7	Other	6.81
1899-12-31 12:30:00	T 12.50	2012-04-03	Ol	0	0	5	15	5	0	F	3	Other	6.81
1899-12-31 12:30:00	T 12.50	2012-04-03	Ci	0	1	10	15	5	0	F	8	Other	6.81
1899-12-31 13:00:00	T 13.00	2012-04-03	Sa	0	0	10	10	2	0	F	1	Other	6.81
1899-12-31 13:00:00	T 13.00	2012-04-03	Ly	0	0	10	10	2	0	F	2	Other	6.81
1899-12-31 13:00:00	T 13.00	2012-04-03	Ba	0	1	10	10	1	0	F	5	Other	6.81
1899-12-31 13:00:00	T 13.00	2012-04-03	Ci	0	1	25	10	2	0	F	8	Other	6.81
1899-12-31 13:00:00	T 13.00	2012-04-03	Le	1	1	20	10	25	0	F	4	Other	6.81
1899-12-31 13:30:00	T 13.50	2012-04-03	Pa	0	0	20	2	2	0	F	7	Other	6.81
1899-12-31 13:30:00	T 13.50	2012-04-03	Ci	1	1	25	2	2	0	F	8	Other	6.81
1899-12-31 13:30:00	T 13.50	2012-04-03	Sa	0	1	10	2	2	0	F	1	Other	6.81
1899-12-31 13:30:00	T 13.50	2012-04-03	Ba	1	1	10	2	2	0	F	5	Other	6.81
1899-12-31 13:30:00	T 13.50	2012-04-03	Le	1	1	10	2	2	0	F	4	Other	6.81
1899-12-31 14:00:00	T 14.00	2012-04-03	Le	0	0	10	10	2	0	F	4	Other	6.81
1899-12-31 14:00:00	T 14.00	2012-04-03	Sa	0	1	25	10	2	0	F	1	Other	6.81
1899-12-31 14:00:00	T 14.00	2012-04-03	Ol	0	0	25	10	2	0	F	3	Other	6.81
1899-12-31 14:00:00	T 14.00	2012-04-03	Ma	0	1	25	10	2	0	F	6	Other	6.81
1899-12-31 14:30:00	T 14.50	2012-04-03	Ol	0	1	10	15	2	0	F	3	Other	6.81
1899-12-31 14:30:00	T 14.50	2012-04-03	Le	0	1	10	15	2	0	F	4	Other	6.81
1899-12-31 14:30:00	T 14.50	2012-04-03	Pa	0	1	10	15	2	0	F	7	Other	6.81
1899-12-31 14:30:00	T 14.50	2012-04-03	Ci	0	1	10	15	2	0	F	8	Other	6.81
1899-12-31 14:30:00	T 14.50	2012-04-03	Sa	0	1	10	15	2	0	F	1	Other	6.81
1899-12-31 14:30:00	T 14.50	2012-04-03	Ba	1	1	20	15	2	0	F	5	Other	6.81
1899-12-31 15:00:00	T 15.00	2012-04-03	Le	0	0	20	10	5	0	F	4	Other	6.81
1899-12-31 15:00:00	T 15.00	2012-04-03	Ol	0	0	20	10	5	0	F	3	Other	6.81
1899-12-31 15:00:00	T 15.00	2012-04-03	Ci	1	1	20	10	5	0	F	8	Other	6.81
1899-12-31 15:00:00	T 15.00	2012-04-03	Te	0	1	10	10	2	0	F	9	Other	6.81
1899-12-31 15:00:00	T 15.00	2012-04-03	Ma	0	1	25	10	1	0	F	6	Other	6.81
1899-12-31 15:30:00	T 15.50	2012-04-03	Te	0	1	2	5	5	0	F	9	Other	6.81
1899-12-31 15:30:00	T 15.50	2012-04-03	Ci	0	0	10	5	5	0	F	8	Other	6.81
1899-12-31 15:30:00	T 15.50	2012-04-03	Ma	0	1	20	5	5	0	F	6	Other	6.81
1899-12-31 11:00:00	T 11.00	2012-04-06	Ol	0	0	20	5	1	0	F	3	Birth	2.8
1899-12-31 11:00:00	T 11.00	2012-04-06	Le	0	0	10	5	5	0	F	4	Birth	2.8
1899-12-31 11:00:00	T 11.00	2012-04-06	Ly	0	0	10	5	5	0	F	2	Birth	2.8
1899-12-31 11:00:00	T 11.00	2012-04-06	Ba	1	1	20	5	5	0	F	5	Birth	2.8
1899-12-31 11:00:00	T 11.00	2012-04-06	Sa	1	1	20	5	1	0	F	1	Birth	2.8
1899-12-31 12:00:00	T 12.00	2012-04-07	Pa	1	1	20	15	10	0	F	7	Birth	7.82
1899-12-31 12:00:00	T 12.00	2012-04-07	Ma	0	1	5	15	2	0	F	6	Birth	7.82
1899-12-31 12:00:00	T 12.00	2012-04-07	Ba	1	1	25	15	2	0	F	5	Birth	7.82
1899-12-31 12:00:00	T 12.00	2012-04-07	Ol	0	1	5	15	5	0	F	3	Birth	7.82
1899-12-31 12:30:00	T 12.50	2012-04-07	Ly	0	1	5	50	2	1	F	2	Birth	7.82
1899-12-31 12:30:00	T 12.50	2012-04-07	Ma	0	0	5	50	5	1	F	6	Birth	7.82
1899-12-31 12:30:00	T 12.50	2012-04-07	Ba	0	0	5	50	5	0	F	5	Birth	7.82
1899-12-31 12:30:00	T 12.50	2012-04-07	Ol	1	1	20	50	1	0	F	3	Birth	7.82
1899-12-31 13:00:00	T 13.00	2012-04-07	Ol	0	1	2	25	1	0	F	3	Birth	7.82
1899-12-31 13:00:00	T 13.00	2012-04-07	Le	1	1	20	25	2	0	F	4	Birth	7.82
1899-12-31 13:00:00	T 13.00	2012-04-07	Ba	0	1	20	25	1	0	F	5	Birth	7.82
1899-12-31 13:30:00	T 13.50	2012-04-07	Le	0	1	5	25	2	1	F	4	Birth	7.82
1899-12-31 13:30:00	T 13.50	2012-04-07	Ol	0	1	5	25	2	1	F	3	Birth	7.82
1899-12-31 13:30:00	T 13.50	2012-04-07	Sa	0	1	10	25	5	0	F	1	Birth	7.82
1899-12-31 14:00:00	T 14.00	2012-04-07	Ci	0	1	10	15	5	0	F	8	Birth	7.82
1899-12-31 14:00:00	T 14.00	2012-04-07	Ol	0	1	10	15	2	0	F	3	Birth	7.82
1899-12-31 14:00:00	T 14.00	2012-04-07	Le	0	0	5	15	2	0	F	4	Birth	7.82
1899-12-31 14:00:00	T 14.00	2012-04-07	Pa	0	0	20	15	2	0	F	7	Birth	7.82
1899-12-31 14:00:00	T 14.00	2012-04-07	Ly	0	1	20	15	2	0	F	2	Birth	7.82
1899-12-31 14:30:00	T 14.50	2012-04-07	Ly	0	0	5	25	5	0	F	2	Birth	7.82
1899-12-31 14:30:00	T 14.50	2012-04-07	Sa	0	0	5	25	5	0	F	1	Birth	7.82
1899-12-31 14:30:00	T 14.50	2012-04-07	Pa	0	1	5	25	2	0	F	7	Birth	7.82
1899-12-31 15:00:00	T 15.00	2012-04-07	Ba	0	1	10	25	5	0	F	5	Birth	7.82
1899-12-31 15:00:00	T 15.00	2012-04-07	Pa	0	1	10	25	2	0	F	7	Birth	7.82
1899-12-31 15:00:00	T 15.00	2012-04-07	Le	0	1	10	25	5	0	F	4	Birth	7.82
1899-12-31 15:00:00	T 15.00	2012-04-07	Ly	0	0	10	25	5	0	F	2	Birth	7.82
1899-12-31 15:00:00	T 15.00	2012-04-07	Te	0	1	25	25	2	0	F	9	Birth	7.82
1899-12-31 15:00:00	T 15.00	2012-04-07	Ol	0	1	20	25	2	0	F	3	Birth	7.82
1899-12-31 15:30:00	T 15.50	2012-04-07	Ol	0	1	10	50	1	0	F	3	Birth	7.82
1899-12-31 15:30:00	T 15.50	2012-04-07	Ly	0	1	5	50	1	1	F	2	Birth	7.82
1899-12-31 15:30:00	T 15.50	2012-04-07	Ma	1	1	20	50	5	0	F	6	Birth	7.82
1899-12-31 15:30:00	T 15.50	2012-04-07	Le	1	1	20	50	5	0	F	4	Birth	7.82
1899-12-31 15:30:00	T 15.50	2012-04-07	Ci	0	1	20	50	5	0	F	8	Birth	7.82
1899-12-31 15:30:00	T 15.50	2012-04-07	Pa	0	1	5	50	1	1	F	7	Birth	7.82
1899-12-31 16:00:00	T 16.00	2012-04-07	Te	0	1	5	100	10	0	F	9	Birth	7.82
1899-12-31 16:00:00	T 16.00	2012-04-07	Ba	0	1	1	100	5	1	F	5	Birth	7.82
1899-12-31 16:00:00	T 16.00	2012-04-07	Pa	0	1	5	100	10	0	F	7	Birth	7.82
1899-12-31 16:00:00	T 16.00	2012-04-07	Le	0	1	5	100	5	0	F	4	Birth	7.82
1899-12-31 16:00:00	T 16.00	2012-04-07	Sa	0	0	10	100	5	0	F	1	Birth	7.82
1899-12-31 16:00:00	T 16.00	2012-04-07	Ma	1	1	25	100	5	0	F	6	Birth	7.82
1899-12-31 16:30:00	T 16.50	2012-04-07	Sa	0	0	20	50	10	0	F	1	Birth	7.82
1899-12-31 16:30:00	T 16.50	2012-04-07	Le	1	1	20	50	2	0	F	4	Birth	7.82
1899-12-31 16:30:00	T 16.50	2012-04-07	Ol	0	1	10	50	1	0	F	3	Birth	7.82
1899-12-31 16:30:00	T 16.50	2012-04-07	Ma	0	1	20	50	5	0	F	6	Birth	7.82
1899-12-31 16:30:00	T 16.50	2012-04-07	Te	0	1	20	50	5	0	F	9	Birth	7.82
1899-12-31 16:30:00	T 16.50	2012-04-07	Ci	0	1	5	50	5	1	F	8	Birth	7.82
1899-12-31 17:00:00	T 17.00	2012-04-07	Le	0	1	1	50	10	1	F	4	Birth	7.82
1899-12-31 17:00:00	T 17.00	2012-04-07	Ma	0	1	5	50	10	0	F	6	Birth	7.82
1899-12-31 17:00:00	T 17.00	2012-04-07	Pa	0	1	20	50	1	0	F	7	Birth	7.82
1899-12-31 17:00:00	T 17.00	2012-04-07	Ol	0	1	20	50	2	0	F	3	Birth	7.82
1899-12-31 17:00:00	T 17.00	2012-04-07	Te	0	1	20	50	2	0	F	9	Birth	7.82
1899-12-31 17:00:00	T 17.00	2012-04-07	Sa	0	1	20	50	2	0	F	1	Birth	7.82
1899-12-31 08:00:00	T 8.00	2012-04-08	Ol	0	1	30	2	0	0	F	3	Birth	13.86
1899-12-31 08:00:00	T 8.00	2012-04-08	Sa	0	1	20	2	2	0	F	1	Birth	13.86
1899-12-31 08:00:00	T 8.00	2012-04-08	Ci	0	1	30	2	0	0	F	8	Birth	13.86
1899-12-31 08:00:00	T 8.00	2012-04-08	Le	0	1	30	2	0	0	F	4	Birth	13.86
1899-12-31 08:00:00	T 8.00	2012-04-08	Te	0	1	30	2	0	0	F	9	Birth	13.86
1899-12-31 09:00:00	T 9.00	2012-04-08	Pa	0	1	10	25	1	0	F	7	Birth	13.86
1899-12-31 09:00:00	T 9.00	2012-04-08	Ba	0	1	5	25	5	0	F	5	Birth	13.86
1899-12-31 09:00:00	T 9.00	2012-04-08	Le	1	1	20	25	1	0	F	4	Birth	13.86
1899-12-31 09:00:00	T 9.00	2012-04-08	Ci	0	1	10	25	2	0	F	8	Birth	13.86
1899-12-31 09:00:00	T 9.00	2012-04-08	Ol	0	1	10	25	2	0	F	3	Birth	13.86
1899-12-31 09:30:00	T 9.50	2012-04-08	Ba	0	0	5	25	1	0	F	5	Birth	13.86
1899-12-31 09:30:00	T 9.50	2012-04-08	Ly	1	1	25	25	5	0	F	2	Birth	13.86
1899-12-31 09:30:00	T 9.50	2012-04-08	Sa	1	1	25	25	5	0	F	1	Birth	13.86
1899-12-31 10:00:00	T 10.00	2012-04-08	Te	0	1	5	15	1	0	F	9	Birth	13.86
1899-12-31 10:00:00	T 10.00	2012-04-08	Sa	0	1	5	15	1	0	F	1	Birth	13.86
1899-12-31 10:00:00	T 10.00	2012-04-08	Ly	0	1	10	15	1	0	F	2	Birth	13.86
1899-12-31 10:00:00	T 10.00	2012-04-08	Ol	0	0	20	15	5	0	F	3	Birth	13.86
1899-12-31 10:00:00	T 10.00	2012-04-08	Ci	0	1	10	15	5	0	F	8	Birth	13.86
1899-12-31 10:30:00	T 10.50	2012-04-08	Sa	1	1	20	50	10	0	F	1	Birth	13.86
1899-12-31 10:30:00	T 10.50	2012-04-08	Ly	0	1	5	50	1	1	F	2	Birth	13.86
1899-12-31 11:00:00	T 11.00	2012-04-08	Sa	1	1	25	100	10	0	F	1	Birth	13.86
1899-12-31 11:00:00	T 11.00	2012-04-08	Le	1	1	25	100	10	0	F	4	Birth	13.86
1899-12-31 11:00:00	T 11.00	2012-04-08	Te	1	1	25	100	10	0	F	9	Birth	13.86
1899-12-31 11:00:00	T 11.00	2012-04-08	Ol	1	1	25	100	2	0	F	3	Birth	13.86
1899-12-31 11:00:00	T 11.00	2012-04-08	Ly	1	1	25	100	2	0	F	2	Birth	13.86
1899-12-31 11:30:00	T 11.50	2012-04-08	Sa	1	1	25	50	5	0	F	1	Birth	13.86
1899-12-31 11:30:00	T 11.50	2012-04-08	Le	1	1	30	50	0	0	F	4	Birth	13.86
1899-12-31 11:30:00	T 11.50	2012-04-08	Te	1	1	30	50	0	0	F	9	Birth	13.86
1899-12-31 11:30:00	T 11.50	2012-04-08	Ol	1	1	25	50	2	0	F	3	Birth	13.86
1899-12-31 11:30:00	T 11.50	2012-04-08	Ba	0	1	5	50	15	1	F	5	Birth	13.86
1899-12-31 12:00:00	T 12.00	2012-04-08	Le	0	1	2	100	2	1	F	4	Birth	13.86
1899-12-31 12:00:00	T 12.00	2012-04-08	Ma	0	1	5	100	2	0	F	6	Birth	13.86
1899-12-31 12:00:00	T 12.00	2012-04-08	Ly	1	1	25	100	25	0	F	2	Birth	13.86
1899-12-31 12:00:00	T 12.00	2012-04-08	Pa	1	1	25	100	15	0	F	7	Birth	13.86
1899-12-31 12:00:00	T 12.00	2012-04-08	Ol	0	1	25	100	15	0	F	3	Birth	13.86
1899-12-31 12:00:00	T 12.00	2012-04-08	Te	1	1	25	100	10	0	F	9	Birth	13.86
1899-12-31 12:30:00	T 12.50	2012-04-08	Ol	1	1	25	50	10	0	F	3	Birth	13.86
1899-12-31 12:30:00	T 12.50	2012-04-08	Te	1	1	30	50	0	0	F	9	Birth	13.86
1899-12-31 12:30:00	T 12.50	2012-04-08	Ci	0	1	10	50	2	0	F	8	Birth	13.86
1899-12-31 12:30:00	T 12.50	2012-04-08	Ba	1	1	25	50	10	0	F	5	Birth	13.86
1899-12-31 13:00:00	T 13.00	2012-04-08	Pa	1	1	5	50	10	1	F	7	Birth	13.86
1899-12-31 13:00:00	T 13.00	2012-04-08	Le	1	1	2	50	5	1	F	4	Birth	13.86
1899-12-31 13:00:00	T 13.00	2012-04-08	Ol	1	1	25	50	5	0	F	3	Birth	13.86
1899-12-31 13:00:00	T 13.00	2012-04-08	Sa	1	1	25	50	5	0	F	1	Birth	13.86
1899-12-31 13:30:00	T 13.50	2012-04-08	Sa	1	1	25	50	10	0	F	1	Birth	13.86
1899-12-31 13:30:00	T 13.50	2012-04-08	Ol	1	1	25	50	5	0	F	3	Birth	13.86
1899-12-31 13:30:00	T 13.50	2012-04-08	Ly	1	1	25	50	2	0	F	2	Birth	13.86
1899-12-31 13:30:00	T 13.50	2012-04-08	Le	1	1	25	50	1	0	F	4	Birth	13.86
1899-12-31 13:30:00	T 13.50	2012-04-08	Te	1	1	25	50	1	0	F	9	Birth	13.86
1899-12-31 14:00:00	T 14.00	2012-04-08	Ol	1	1	25	50	2	0	F	3	Birth	13.86
1899-12-31 14:00:00	T 14.00	2012-04-08	Sa	1	1	25	50	2	0	F	1	Birth	13.86
1899-12-31 14:00:00	T 14.00	2012-04-08	Le	1	1	20	50	5	0	F	4	Birth	13.86
1899-12-31 14:00:00	T 14.00	2012-04-08	Te	0	1	10	50	5	0	F	9	Birth	13.86
1899-12-31 14:30:00	T 14.50	2012-04-08	Ma	0	1	20	25	10	0	F	6	Birth	13.86
1899-12-31 14:30:00	T 14.50	2012-04-08	Sa	0	1	5	25	10	1	F	1	Birth	13.86
1899-12-31 14:30:00	T 14.50	2012-04-08	Ly	0	1	1	25	1	1	F	2	Birth	13.86
1899-12-31 15:00:00	T 15.00	2012-04-08	Te	0	1	10	25	5	0	F	9	Birth	13.86
1899-12-31 15:00:00	T 15.00	2012-04-08	Ol	0	1	2	25	1	0	F	3	Birth	13.86
1899-12-31 15:00:00	T 15.00	2012-04-08	Ly	0	1	5	25	5	0	F	2	Birth	13.86
1899-12-31 15:00:00	T 15.00	2012-04-08	Ma	0	1	2	25	5	1	F	6	Birth	13.86
1899-12-31 15:00:00	T 15.00	2012-04-08	Ba	0	1	10	25	5	0	F	5	Birth	13.86
1899-12-31 15:00:00	T 15.00	2012-04-08	Sa	0	1	5	25	5	0	F	1	Birth	13.86
1899-12-31 16:00:00	T 16.00	2012-04-08	Pa	0	1	25	5	5	0	F	7	Birth	13.86
1899-12-31 16:00:00	T 16.00	2012-04-08	Sa	1	1	25	5	5	0	F	1	Birth	13.86
1899-12-31 16:00:00	T 16.00	2012-04-08	Ly	1	1	25	5	5	0	F	2	Birth	13.86
1899-12-31 16:00:00	T 16.00	2012-04-08	Ol	0	1	10	5	5	0	F	3	Birth	13.86
1899-12-31 16:00:00	T 16.00	2012-04-08	Le	0	1	10	5	5	0	F	4	Birth	13.86
1899-12-31 16:30:00	T 16.50	2012-04-08	Ba	1	1	25	15	10	0	F	5	Birth	13.86
1899-12-31 16:30:00	T 16.50	2012-04-08	Ol	0	1	25	15	10	0	F	3	Birth	13.86
1899-12-31 16:30:00	T 16.50	2012-04-08	Pa	0	1	30	15	0	0	F	7	Birth	13.86
1899-12-31 17:00:00	T 17.00	2012-04-08	Ma	1	1	20	25	5	1	F	6	Birth	13.86
1899-12-31 17:00:00	T 17.00	2012-04-08	Ly	1	1	10	25	5	0	F	2	Birth	13.86
1899-12-31 17:00:00	T 17.00	2012-04-08	Ol	0	1	10	25	5	0	F	3	Birth	13.86
1899-12-31 17:00:00	T 17.00	2012-04-08	Sa	1	1	25	25	10	0	F	1	Birth	13.86
1899-12-31 17:00:00	T 17.00	2012-04-08	Le	1	1	25	25	10	0	F	4	Birth	13.86
1899-12-31 11:00:00	T 11.00	2012-04-09	Le	1	1	10	50	2	0	F	4	Birth	17.05
1899-12-31 11:00:00	T 11.00	2012-04-09	Ma	0	0	2	50	10	1	F	6	Birth	17.05
1899-12-31 11:00:00	T 11.00	2012-04-09	Te	0	1	20	50	2	0	F	9	Birth	17.05
1899-12-31 11:00:00	T 11.00	2012-04-09	Sa	0	1	10	50	1	0	F	1	Birth	17.05
1899-12-31 11:30:00	T 11.50	2012-04-09	Ma	1	1	25	25	15	0	F	6	Birth	17.05
1899-12-31 11:30:00	T 11.50	2012-04-09	Le	1	1	20	25	5	0	F	4	Birth	17.05
1899-12-31 11:30:00	T 11.50	2012-04-09	Ol	0	1	1	25	2	1	F	3	Birth	17.05
1899-12-31 11:30:00	T 11.50	2012-04-09	Ba	0	1	1	25	2	1	F	5	Birth	17.05
1899-12-31 11:30:00	T 11.50	2012-04-09	Ly	1	1	20	25	5	0	F	2	Birth	17.05
1899-12-31 12:00:00	T 12.00	2012-04-09	Ly	1	1	20	25	10	0	F	2	Birth	17.05
1899-12-31 12:00:00	T 12.00	2012-04-09	Ci	0	1	30	25	0	0	F	8	Birth	17.05
1899-12-31 12:30:00	T 12.50	2012-04-09	Ba	0	1	5	50	5	0	F	5	Birth	17.05
1899-12-31 12:30:00	T 12.50	2012-04-09	Le	0	1	5	50	5	0	F	4	Birth	17.05
1899-12-31 12:30:00	T 12.50	2012-04-09	Ci	0	1	2	50	5	1	F	8	Birth	17.05
1899-12-31 12:30:00	T 12.50	2012-04-09	Ol	1	1	20	50	5	0	F	3	Birth	17.05
1899-12-31 13:00:00	T 13.00	2012-04-09	Ma	0	1	10	25	2	0	F	6	Birth	17.05
1899-12-31 13:00:00	T 13.00	2012-04-09	Ci	1	1	20	25	15	0	F	8	Birth	17.05
1899-12-31 13:00:00	T 13.00	2012-04-09	Le	1	1	20	25	5	0	F	4	Birth	17.05
1899-12-31 13:00:00	T 13.00	2012-04-09	Ly	1	1	20	25	5	0	F	2	Birth	17.05
1899-12-31 13:30:00	T 13.50	2012-04-09	Le	1	1	25	15	5	0	F	4	Birth	17.05
1899-12-31 13:30:00	T 13.50	2012-04-09	Ma	0	1	10	15	5	0	F	6	Birth	17.05
1899-12-31 13:30:00	T 13.50	2012-04-09	Ci	0	1	10	15	5	0	F	8	Birth	17.05
1899-12-31 13:30:00	T 13.50	2012-04-09	Ol	1	1	20	15	5	0	F	3	Birth	17.05
1899-12-31 13:30:00	T 13.50	2012-04-09	Ba	1	1	20	15	5	0	F	5	Birth	17.05
1899-12-31 14:00:00	T 14.00	2012-04-09	Pa	0	1	5	15	1	1	F	7	Birth	17.05
1899-12-31 14:00:00	T 14.00	2012-04-09	Ba	0	1	30	15	0	0	F	5	Birth	17.05
1899-12-31 14:00:00	T 14.00	2012-04-09	Sa	0	1	30	15	0	0	F	1	Birth	17.05
1899-12-31 14:00:00	T 14.00	2012-04-09	Te	0	0	30	15	0	0	F	9	Birth	17.05
1899-12-31 14:30:00	T 14.50	2012-04-09	Ci	0	1	30	15	0	0	F	8	Birth	17.05
1899-12-31 14:30:00	T 14.50	2012-04-09	Sa	0	1	30	15	0	0	F	1	Birth	17.05
1899-12-31 14:30:00	T 14.50	2012-04-09	Ly	1	1	30	15	0	0	F	2	Birth	17.05
1899-12-31 14:30:00	T 14.50	2012-04-09	Ol	1	1	30	15	0	0	F	3	Birth	17.05
1899-12-31 14:30:00	T 14.50	2012-04-09	Te	0	1	30	15	0	0	F	9	Birth	17.05
1899-12-31 15:30:00	T 15.50	2012-04-09	Te	0	1	25	5	5	0	F	9	Birth	17.05
1899-12-31 15:30:00	T 15.50	2012-04-09	Pa	1	1	20	5	5	0	F	7	Birth	17.05
1899-12-31 16:30:00	T 16.50	2012-04-09	Ol	1	1	30	10	0	0	F	3	Birth	17.05
1899-12-31 16:30:00	T 16.50	2012-04-09	Ly	1	1	30	10	0	0	F	2	Birth	17.05
1899-12-31 16:30:00	T 16.50	2012-04-09	Te	0	1	25	10	5	0	F	9	Birth	17.05
1899-12-31 16:30:00	T 16.50	2012-04-09	Sa	0	1	25	10	5	0	F	1	Birth	17.05
1899-12-31 11:30:00	T 11.50	2012-04-10	Ol	0	1	2	25	5	0	F	3	Birth	8.47
1899-12-31 11:30:00	T 11.50	2012-04-10	Ly	1	1	20	25	2	0	F	2	Birth	8.47
1899-12-31 11:30:00	T 11.50	2012-04-10	Sa	1	1	20	25	2	0	F	1	Birth	8.47
1899-12-31 11:30:00	T 11.50	2012-04-10	Ba	1	1	20	25	5	0	F	5	Birth	8.47
1899-12-31 11:30:00	T 11.50	2012-04-10	Le	0	0	5	25	5	0	F	4	Birth	8.47
1899-12-31 12:00:00	T 12.00	2012-04-10	Ma	0	1	2	25	10	1	F	6	Birth	8.47
1899-12-31 12:00:00	T 12.00	2012-04-10	Ol	1	1	25	25	10	0	F	3	Birth	8.47
1899-12-31 12:00:00	T 12.00	2012-04-10	Le	1	1	25	25	10	0	F	4	Birth	8.47
1899-12-31 12:00:00	T 12.00	2012-04-10	Ly	1	1	20	25	5	0	F	2	Birth	8.47
1899-12-31 12:30:00	T 12.50	2012-04-10	Ma	0	1	1	15	2	1	F	6	Birth	8.47
1899-12-31 12:30:00	T 12.50	2012-04-10	Ba	0	1	2	15	5	1	F	5	Birth	8.47
1899-12-31 12:30:00	T 12.50	2012-04-10	Sa	1	1	10	15	5	0	F	1	Birth	8.47
1899-12-31 12:30:00	T 12.50	2012-04-10	Ly	1	1	10	15	5	0	F	2	Birth	8.47
1899-12-31 12:30:00	T 12.50	2012-04-10	Le	1	1	25	15	2	0	F	4	Birth	8.47
1899-12-31 12:30:00	T 12.50	2012-04-10	Pa	1	1	30	15	0	0	F	7	Birth	8.47
1899-12-31 12:30:00	T 12.50	2012-04-10	Te	1	1	30	15	0	0	F	9	Birth	8.47
1899-12-31 13:00:00	T 13.00	2012-04-10	Ma	1	1	20	25	2	0	F	6	Birth	8.47
1899-12-31 13:00:00	T 13.00	2012-04-10	Te	1	1	30	25	0	0	F	9	Birth	8.47
1899-12-31 13:00:00	T 13.00	2012-04-10	Pa	1	1	30	25	0	0	F	7	Birth	8.47
1899-12-31 13:00:00	T 13.00	2012-04-10	Ly	1	1	30	25	0	0	F	2	Birth	8.47
1899-12-31 13:00:00	T 13.00	2012-04-10	Ol	1	1	30	25	0	0	F	3	Birth	8.47
1899-12-31 13:30:00	T 13.50	2012-04-10	Le	1	1	20	25	5	0	F	4	Birth	8.47
1899-12-31 13:30:00	T 13.50	2012-04-10	Sa	1	1	25	25	5	0	F	1	Birth	8.47
1899-12-31 13:30:00	T 13.50	2012-04-10	Pa	1	1	30	25	0	0	F	7	Birth	8.47
1899-12-31 13:30:00	T 13.50	2012-04-10	Te	1	1	30	25	0	0	F	9	Birth	8.47
1899-12-31 14:00:00	T 14.00	2012-04-10	Te	1	1	25	25	10	0	F	9	Birth	8.47
1899-12-31 14:00:00	T 14.00	2012-04-10	Pa	0	1	5	25	10	1	F	7	Birth	8.47
1899-12-31 14:00:00	T 14.00	2012-04-10	Ci	0	1	20	25	10	0	F	8	Birth	8.47
1899-12-31 14:30:00	T 14.50	2012-04-10	Le	1	1	25	50	5	0	F	4	Birth	8.47
1899-12-31 14:30:00	T 14.50	2012-04-10	Ba	0	1	1	50	10	1	F	5	Birth	8.47
1899-12-31 14:30:00	T 14.50	2012-04-10	Pa	0	1	10	50	2	0	F	7	Birth	8.47
1899-12-31 14:30:00	T 14.50	2012-04-10	Ma	1	1	20	50	5	0	F	6	Birth	8.47
1899-12-31 15:00:00	T 15.00	2012-04-10	Te	0	1	30	5	0	0	F	9	Birth	8.47
1899-12-31 15:00:00	T 15.00	2012-04-10	Ba	1	1	30	5	0	0	F	5	Birth	8.47
1899-12-31 15:00:00	T 15.00	2012-04-10	Le	1	1	30	5	0	0	F	4	Birth	8.47
1899-12-31 15:00:00	T 15.00	2012-04-10	Sa	0	1	30	5	0	0	F	1	Birth	8.47
1899-12-31 15:00:00	T 15.00	2012-04-10	Ci	0	1	25	5	10	0	F	8	Birth	8.47
1899-12-31 15:00:00	T 15.00	2012-04-10	Ma	0	1	30	5	0	0	F	6	Birth	8.47
1899-12-31 16:00:00	T 16.00	2012-04-10	Pa	0	1	25	5	5	0	F	7	Birth	8.47
1899-12-31 16:00:00	T 16.00	2012-04-10	Sa	0	1	30	5	0	0	F	1	Birth	8.47
1899-12-31 16:00:00	T 16.00	2012-04-10	Ba	0	1	30	5	0	0	F	5	Birth	8.47
1899-12-31 16:00:00	T 16.00	2012-04-10	Le	0	1	30	5	0	0	F	4	Birth	8.47
1899-12-31 16:00:00	T 16.00	2012-04-10	Ma	0	0	30	5	0	0	F	6	Birth	8.47
1899-12-31 16:00:00	T 16.00	2012-04-10	Ly	0	0	30	5	0	0	F	2	Birth	8.47
1899-12-31 16:00:00	T 16.00	2012-04-10	Ol	0	1	30	5	0	0	F	3	Birth	8.47
1899-12-31 11:30:00	T 11.50	2012-04-14	Le	0	1	5	100	10	1	F	4	Birth	7.9
1899-12-31 11:30:00	T 11.50	2012-04-14	Ol	0	1	2	100	5	1	F	3	Birth	7.9
1899-12-31 11:30:00	T 11.50	2012-04-14	Ly	0	1	2	100	10	1	F	2	Birth	7.9
1899-12-31 11:30:00	T 11.50	2012-04-14	Pa	0	1	20	100	5	0	F	7	Birth	7.9
1899-12-31 11:30:00	T 11.50	2012-04-14	Ba	1	1	1	100	5	0	F	5	Birth	7.9
1899-12-31 11:30:00	T 11.50	2012-04-14	Sa	1	1	10	100	15	0	F	1	Birth	7.9
1899-12-31 11:30:00	T 11.50	2012-04-14	Te	0	1	1	100	10	1	F	9	Birth	7.9
1899-12-31 12:00:00	T 12.00	2012-04-14	Ma	1	1	25	50	5	0	F	6	Birth	7.9
1899-12-31 12:30:00	T 12.50	2012-04-14	Ba	0	1	1	50	10	1	F	5	Birth	7.9
1899-12-31 12:30:00	T 12.50	2012-04-14	Ma	1	1	25	50	5	0	F	6	Birth	7.9
1899-12-31 12:30:00	T 12.50	2012-04-14	Sa	1	1	10	50	5	0	F	1	Birth	7.9
1899-12-31 12:30:00	T 12.50	2012-04-14	Pa	0	0	5	50	2	0	F	7	Birth	7.9
1899-12-31 13:00:00	T 13.00	2012-04-14	Sa	1	1	25	15	5	0	F	1	Birth	7.9
1899-12-31 13:00:00	T 13.00	2012-04-14	Ma	0	1	2	15	5	1	F	6	Birth	7.9
1899-12-31 13:00:00	T 13.00	2012-04-14	Te	1	1	25	15	2	0	F	9	Birth	7.9
1899-12-31 13:00:00	T 13.00	2012-04-14	Ba	1	1	25	15	2	0	F	5	Birth	7.9
1899-12-31 13:30:00	T 13.50	2012-04-14	Ol	0	1	1	25	10	1	F	3	Birth	7.9
1899-12-31 13:30:00	T 13.50	2012-04-14	Le	1	1	25	25	2	0	F	4	Birth	7.9
1899-12-31 13:30:00	T 13.50	2012-04-14	Sa	1	1	25	25	1	0	F	1	Birth	7.9
1899-12-31 13:30:00	T 13.50	2012-04-14	Te	1	1	25	25	1	0	F	9	Birth	7.9
1899-12-31 14:00:00	T 14.00	2012-04-14	Te	0	1	10	25	10	0	F	9	Birth	7.9
1899-12-31 14:00:00	T 14.00	2012-04-14	Ci	0	1	10	25	10	0	F	8	Birth	7.9
1899-12-31 14:00:00	T 14.00	2012-04-14	Ly	0	1	2	25	5	1	F	2	Birth	7.9
1899-12-31 14:00:00	T 14.00	2012-04-14	Le	0	0	0	25	1	1	F	4	Birth	7.9
1899-12-31 14:00:00	T 14.00	2012-04-14	Ma	1	1	25	25	5	0	F	6	Birth	7.9
1899-12-31 14:00:00	T 14.00	2012-04-14	Ol	1	1	25	25	5	0	F	3	Birth	7.9
1899-12-31 14:00:00	T 14.00	2012-04-14	Ba	1	1	25	25	5	0	F	5	Birth	7.9
1899-12-31 14:30:00	T 14.50	2012-04-14	Le	1	1	10	50	5	0	F	4	Birth	7.9
1899-12-31 14:30:00	T 14.50	2012-04-14	Te	1	1	10	50	5	0	F	9	Birth	7.9
1899-12-31 14:30:00	T 14.50	2012-04-14	Ol	1	1	20	50	10	0	F	3	Birth	7.9
1899-12-31 15:00:00	T 15.00	2012-04-14	Te	0	1	10	15	5	0	F	9	Birth	7.9
1899-12-31 15:00:00	T 15.00	2012-04-14	Ci	0	0	20	15	5	0	F	8	Birth	7.9
1899-12-31 15:00:00	T 15.00	2012-04-14	Sa	0	1	10	15	5	0	F	1	Birth	7.9
1899-12-31 15:00:00	T 15.00	2012-04-14	Le	0	1	10	15	5	1	F	4	Birth	7.9
1899-12-31 15:30:00	T 15.50	2012-04-14	Le	1	1	25	50	10	0	F	4	Birth	7.9
1899-12-31 15:30:00	T 15.50	2012-04-14	Ba	1	1	25	50	10	0	F	5	Birth	7.9
1899-12-31 15:30:00	T 15.50	2012-04-14	Ci	0	1	5	50	10	0	F	8	Birth	7.9
1899-12-31 15:30:00	T 15.50	2012-04-14	Pa	0	1	5	50	10	0	F	7	Birth	7.9
1899-12-31 15:30:00	T 15.50	2012-04-14	Ly	0	1	10	50	10	0	F	2	Birth	7.9
1899-12-31 15:30:00	T 15.50	2012-04-14	Ol	1	1	25	50	10	0	F	3	Birth	7.9
1899-12-31 16:00:00	T 16.00	2012-04-14	Le	1	1	25	10	2	0	F	4	Birth	7.9
1899-12-31 16:00:00	T 16.00	2012-04-14	Ly	1	1	25	10	2	0	F	2	Birth	7.9
1899-12-31 16:00:00	T 16.00	2012-04-14	Ol	1	1	25	10	2	0	F	3	Birth	7.9
1899-12-31 16:00:00	T 16.00	2012-04-14	Ba	1	1	25	10	5	0	F	5	Birth	7.9
1899-12-31 16:30:00	T 16.50	2012-04-14	Ly	0	1	10	50	10	0	F	2	Birth	7.9
1899-12-31 16:30:00	T 16.50	2012-04-14	Ba	1	1	25	50	10	0	F	5	Birth	7.9
1899-12-31 16:30:00	T 16.50	2012-04-14	Ol	0	1	25	50	10	0	F	3	Birth	7.9
1899-12-31 17:00:00	T 17.00	2012-04-14	Sa	1	1	25	25	1	0	F	1	Birth	7.9
1899-12-31 17:00:00	T 17.00	2012-04-14	Te	1	1	25	25	1	0	F	9	Birth	7.9
1899-12-31 17:00:00	T 17.00	2012-04-14	Ci	0	1	10	25	5	0	F	8	Birth	7.9
1899-12-31 17:00:00	T 17.00	2012-04-14	Ba	1	1	25	25	2	0	F	5	Birth	7.9
1899-12-31 10:30:00	T 10.50	2012-04-15	Ol	0	0	20	10	2	0	F	3	Birth	3.5
1899-12-31 10:30:00	T 10.50	2012-04-15	Sa	0	1	20	10	1	0	F	1	Birth	3.5
1899-12-31 10:30:00	T 10.50	2012-04-15	Pa	0	1	10	10	2	0	F	7	Birth	3.5
1899-12-31 11:00:00	T 11.00	2012-04-15	Le	0	1	5	5	5	0	F	4	Birth	3.5
1899-12-31 11:00:00	T 11.00	2012-04-15	Sa	0	1	30	5	0	0	F	1	Birth	3.5
1899-12-31 11:00:00	T 11.00	2012-04-15	Te	0	1	30	5	0	0	F	9	Birth	3.5
1899-12-31 11:30:00	T 11.50	2012-04-15	Ma	0	1	20	15	2	0	F	6	Birth	3.5
1899-12-31 11:30:00	T 11.50	2012-04-15	Ly	0	1	10	15	2	0	F	2	Birth	3.5
1899-12-31 11:30:00	T 11.50	2012-04-15	Ci	1	0	10	15	5	0	F	8	Birth	3.5
1899-12-31 12:00:00	T 12.00	2012-04-15	Sa	1	1	25	5	5	0	F	1	Birth	3.5
1899-12-31 12:00:00	T 12.00	2012-04-15	Ba	1	1	20	5	5	0	F	5	Birth	3.5
1899-12-31 12:30:00	T 12.50	2012-04-15	Ly	0	1	1	25	5	1	F	2	Birth	3.5
1899-12-31 12:30:00	T 12.50	2012-04-15	Sa	0	1	2	25	5	1	F	1	Birth	3.5
1899-12-31 12:30:00	T 12.50	2012-04-15	Le	0	1	2	25	2	1	F	4	Birth	3.5
1899-12-31 12:30:00	T 12.50	2012-04-15	Pa	0	1	10	25	10	0	F	7	Birth	3.5
1899-12-31 12:30:00	T 12.50	2012-04-15	Ci	0	1	10	25	10	0	F	8	Birth	3.5
1899-12-31 13:00:00	T 13.00	2012-04-15	Le	0	0	5	10	5	0	F	4	Birth	3.5
1899-12-31 13:00:00	T 13.00	2012-04-15	Pa	1	1	20	10	5	0	F	7	Birth	3.5
1899-12-31 13:30:00	T 13.50	2012-04-15	Te	0	1	20	25	15	0	F	9	Birth	3.5
1899-12-31 13:30:00	T 13.50	2012-04-15	Sa	0	1	20	25	15	0	F	1	Birth	3.5
1899-12-31 13:30:00	T 13.50	2012-04-15	Ba	0	1	5	25	2	0	F	5	Birth	3.5
1899-12-31 13:30:00	T 13.50	2012-04-15	Le	1	1	5	25	1	0	F	4	Birth	3.5
1899-12-31 14:00:00	T 14.00	2012-04-15	Ma	0	0	10	10	2	0	F	6	Birth	3.5
1899-12-31 14:00:00	T 14.00	2012-04-15	Le	0	0	0	10	1	1	F	4	Birth	3.5
1899-12-31 14:00:00	T 14.00	2012-04-15	Sa	0	0	5	10	5	0	F	1	Birth	3.5
1899-12-31 14:00:00	T 14.00	2012-04-15	Te	1	1	25	10	5	0	F	9	Birth	3.5
1899-12-31 14:30:00	T 14.50	2012-04-15	Te	0	1	2	50	5	1	F	9	Birth	3.5
1899-12-31 14:30:00	T 14.50	2012-04-15	Ma	0	1	1	50	5	1	F	6	Birth	3.5
1899-12-31 14:30:00	T 14.50	2012-04-15	Le	0	0	5	50	5	0	F	4	Birth	3.5
1899-12-31 14:30:00	T 14.50	2012-04-15	Ci	0	1	10	50	5	0	F	8	Birth	3.5
1899-12-31 10:30:00	T 10.50	2012-04-16	Le	0	0	5	50	10	0	F	4	Birth	5.3
1899-12-31 10:30:00	T 10.50	2012-04-16	Ma	0	1	5	50	10	1	F	6	Birth	5.3
1899-12-31 10:30:00	T 10.50	2012-04-16	Sa	1	1	10	50	10	1	F	1	Birth	5.3
1899-12-31 10:30:00	T 10.50	2012-04-16	Ly	1	1	10	50	10	1	F	2	Birth	5.3
1899-12-31 10:30:00	T 10.50	2012-04-16	Pa	0	1	20	50	5	0	F	7	Birth	5.3
1899-12-31 10:30:00	T 10.50	2012-04-16	Te	0	0	20	50	5	0	F	9	Birth	5.3
1899-12-31 11:00:00	T 11.00	2012-04-16	Te	0	1	5	50	10	0	F	9	Birth	5.3
1899-12-31 11:00:00	T 11.00	2012-04-16	Pa	0	1	10	50	1	0	F	7	Birth	5.3
1899-12-31 11:00:00	T 11.00	2012-04-16	Ma	0	1	2	50	10	0	F	6	Birth	5.3
1899-12-31 11:00:00	T 11.00	2012-04-16	Ly	0	1	5	50	5	0	F	2	Birth	5.3
1899-12-31 11:00:00	T 11.00	2012-04-16	Sa	1	1	10	50	5	0	F	1	Birth	5.3
1899-12-31 11:30:00	T 11.50	2012-04-16	Pa	1	1	20	50	1	0	F	7	Birth	5.3
1899-12-31 11:30:00	T 11.50	2012-04-16	Ci	0	0	2	50	1	0	F	8	Birth	5.3
1899-12-31 11:30:00	T 11.50	2012-04-16	Ba	0	0	1	50	5	1	F	5	Birth	5.3
1899-12-31 11:30:00	T 11.50	2012-04-16	Sa	1	1	10	50	5	0	F	1	Birth	5.3
1899-12-31 11:30:00	T 11.50	2012-04-16	Ma	1	1	20	50	5	0	F	6	Birth	5.3
1899-12-31 12:00:00	T 12.00	2012-04-16	Ci	1	1	20	50	10	0	F	8	Birth	5.3
1899-12-31 12:00:00	T 12.00	2012-04-16	Sa	1	1	25	50	5	0	F	1	Birth	5.3
1899-12-31 12:00:00	T 12.00	2012-04-16	Ly	0	1	20	50	5	0	F	2	Birth	5.3
1899-12-31 12:00:00	T 12.00	2012-04-16	Ma	1	1	20	50	5	0	F	6	Birth	5.3
1899-12-31 12:30:00	T 12.50	2012-04-16	Ly	0	0	2	50	1	1	F	2	Birth	5.3
1899-12-31 12:30:00	T 12.50	2012-04-16	Ma	1	1	25	50	5	0	F	6	Birth	5.3
1899-12-31 13:00:00	T 13.00	2012-04-16	Ol	0	1	20	25	5	0	F	3	Birth	5.3
1899-12-31 13:00:00	T 13.00	2012-04-16	Ly	0	1	20	25	5	0	F	2	Birth	5.3
1899-12-31 13:00:00	T 13.00	2012-04-16	Sa	0	0	2	25	5	1	F	1	Birth	5.3
1899-12-31 13:00:00	T 13.00	2012-04-16	Le	0	1	5	25	5	1	F	4	Birth	5.3
1899-12-31 13:30:00	T 13.50	2012-04-16	Ol	0	0	1	50	10	1	F	3	Birth	5.3
1899-12-31 13:30:00	T 13.50	2012-04-16	Ma	0	1	5	50	10	0	F	6	Birth	5.3
1899-12-31 13:30:00	T 13.50	2012-04-16	Sa	0	1	2	50	2	0	F	1	Birth	5.3
1899-12-31 13:30:00	T 13.50	2012-04-16	Ly	0	1	1	50	10	1	F	2	Birth	5.3
1899-12-31 13:30:00	T 13.50	2012-04-16	Pa	0	1	20	50	5	0	F	7	Birth	5.3
1899-12-31 13:30:00	T 13.50	2012-04-16	Ci	0	0	5	50	5	0	F	8	Birth	5.3
1899-12-31 13:30:00	T 13.50	2012-04-16	Le	1	1	25	50	10	0	F	4	Birth	5.3
1899-12-31 14:00:00	T 14.00	2012-04-16	Ol	1	1	25	50	1	0	F	3	Birth	5.3
1899-12-31 14:00:00	T 14.00	2012-04-16	Te	0	1	10	50	10	0	F	9	Birth	5.3
1899-12-31 14:00:00	T 14.00	2012-04-16	Ba	0	1	10	50	10	0	F	5	Birth	5.3
1899-12-31 14:00:00	T 14.00	2012-04-16	Ci	0	1	10	50	2	0	F	8	Birth	5.3
1899-12-31 14:00:00	T 14.00	2012-04-16	Ly	0	1	5	50	1	0	F	2	Birth	5.3
1899-12-31 14:00:00	T 14.00	2012-04-16	Le	0	1	2	50	5	0	F	4	Birth	5.3
1899-12-31 14:30:00	T 14.50	2012-04-16	Ba	0	0	2	100	1	0	F	5	Birth	5.3
1899-12-31 14:30:00	T 14.50	2012-04-16	Le	0	0	5	100	5	0	F	4	Birth	5.3
1899-12-31 14:30:00	T 14.50	2012-04-16	Sa	1	1	25	100	5	0	F	1	Birth	5.3
1899-12-31 14:30:00	T 14.50	2012-04-16	Te	1	1	25	100	2	0	F	9	Birth	5.3
1899-12-31 15:00:00	T 15.00	2012-04-16	Ba	1	1	20	50	5	0	F	5	Birth	5.3
1899-12-31 15:00:00	T 15.00	2012-04-16	Te	1	1	20	50	5	0	F	9	Birth	5.3
1899-12-31 15:00:00	T 15.00	2012-04-16	Sa	1	1	25	50	5	0	F	1	Birth	5.3
1899-12-31 15:00:00	T 15.00	2012-04-16	Le	1	1	25	50	1	0	F	4	Birth	5.3
1899-12-31 15:30:00	T 15.50	2012-04-16	Sa	0	1	5	25	10	1	F	1	Birth	5.3
1899-12-31 16:00:00	T 16.00	2012-04-16	Ba	0	1	5	25	2	0	F	5	Birth	5.3
1899-12-31 16:00:00	T 16.00	2012-04-16	Le	0	0	1	25	2	1	F	4	Birth	5.3
1899-12-31 16:00:00	T 16.00	2012-04-16	Ci	1	1	10	25	1	0	F	8	Birth	5.3
1899-12-31 16:00:00	T 16.00	2012-04-16	Ol	0	1	10	25	2	0	F	3	Birth	5.3
1899-12-31 16:30:00	T 16.50	2012-04-16	Ol	0	1	20	25	1	0	F	3	Birth	5.3
1899-12-31 16:30:00	T 16.50	2012-04-16	Le	1	1	25	25	1	0	F	4	Birth	5.3
1899-12-31 16:30:00	T 16.50	2012-04-16	Ma	1	1	25	25	2	0	F	6	Birth	5.3
1899-12-31 16:30:00	T 16.50	2012-04-16	Pa	1	1	30	25	0	0	F	7	Birth	5.3
1899-12-31 16:30:00	T 16.50	2012-04-16	Ly	1	1	30	25	0	0	F	2	Birth	5.3
1899-12-31 10:30:00	T 10.50	2012-04-17	Pa	0	1	10	50	2	0	F	7	Birth	10.37
1899-12-31 10:30:00	T 10.50	2012-04-17	Sa	0	1	5	50	2	0	F	1	Birth	10.37
1899-12-31 10:30:00	T 10.50	2012-04-17	Ly	0	1	1	50	2	1	F	2	Birth	10.37
1899-12-31 10:30:00	T 10.50	2012-04-17	Ba	0	1	5	50	5	0	F	5	Birth	10.37
1899-12-31 10:30:00	T 10.50	2012-04-17	Le	0	1	1	50	2	1	F	4	Birth	10.37
1899-12-31 11:00:00	T 11.00	2012-04-17	Ol	0	1	20	15	1	0	F	3	Birth	10.37
1899-12-31 11:00:00	T 11.00	2012-04-17	Ba	0	1	20	15	2	0	F	5	Birth	10.37
1899-12-31 11:00:00	T 11.00	2012-04-17	Te	0	1	5	15	5	0	F	9	Birth	10.37
1899-12-31 11:00:00	T 11.00	2012-04-17	Le	1	1	10	15	5	0	F	4	Birth	10.37
1899-12-31 11:30:00	T 11.50	2012-04-17	Ci	1	1	25	50	2	0	F	8	Birth	10.37
1899-12-31 11:30:00	T 11.50	2012-04-17	Ly	1	1	25	50	5	0	F	2	Birth	10.37
1899-12-31 11:30:00	T 11.50	2012-04-17	Sa	1	1	25	50	5	0	F	1	Birth	10.37
1899-12-31 11:30:00	T 11.50	2012-04-17	Ol	0	1	5	50	10	0	F	3	Birth	10.37
1899-12-31 11:30:00	T 11.50	2012-04-17	Ba	0	1	1	50	10	1	F	5	Birth	10.37
1899-12-31 11:30:00	T 11.50	2012-04-17	Le	0	1	2	50	5	0	F	4	Birth	10.37
1899-12-31 12:00:00	T 12.00	2012-04-17	Te	1	1	20	50	10	0	F	9	Birth	10.37
1899-12-31 12:00:00	T 12.00	2012-04-17	Ba	1	1	20	50	10	0	F	5	Birth	10.37
1899-12-31 12:00:00	T 12.00	2012-04-17	Sa	1	1	20	50	10	0	F	1	Birth	10.37
1899-12-31 12:00:00	T 12.00	2012-04-17	Ci	1	1	5	50	5	1	F	8	Birth	10.37
1899-12-31 12:00:00	T 12.00	2012-04-17	Ly	1	1	10	50	5	1	F	2	Birth	10.37
1899-12-31 12:00:00	T 12.00	2012-04-17	Ol	1	1	20	50	5	0	F	3	Birth	10.37
1899-12-31 12:30:00	T 12.50	2012-04-17	Te	0	1	10	25	10	1	F	9	Birth	10.37
1899-12-31 12:30:00	T 12.50	2012-04-17	Ci	0	1	10	25	10	1	F	8	Birth	10.37
1899-12-31 12:30:00	T 12.50	2012-04-17	Sa	1	1	25	25	10	0	F	1	Birth	10.37
1899-12-31 12:30:00	T 12.50	2012-04-17	Ol	0	1	10	25	10	1	F	3	Birth	10.37
1899-12-31 13:00:00	T 13.00	2012-04-17	Le	1	1	25	50	15	0	F	4	Birth	10.37
1899-12-31 13:00:00	T 13.00	2012-04-17	Te	0	1	1	50	15	1	F	9	Birth	10.37
1899-12-31 13:00:00	T 13.00	2012-04-17	Ba	1	1	5	50	15	0	F	5	Birth	10.37
1899-12-31 13:00:00	T 13.00	2012-04-17	Sa	1	1	20	50	15	0	F	1	Birth	10.37
1899-12-31 13:00:00	T 13.00	2012-04-17	Ol	0	1	2	50	10	0	F	3	Birth	10.37
1899-12-31 13:30:00	T 13.50	2012-04-17	Pa	1	1	5	50	1	0	F	7	Birth	10.37
1899-12-31 13:30:00	T 13.50	2012-04-17	Ci	1	1	20	50	5	0	F	8	Birth	10.37
1899-12-31 14:00:00	T 14.00	2012-04-17	Le	0	1	5	50	2	0	F	4	Birth	10.37
1899-12-31 14:00:00	T 14.00	2012-04-17	Ly	1	1	25	50	5	0	F	2	Birth	10.37
1899-12-31 14:00:00	T 14.00	2012-04-17	Ol	1	1	20	50	2	1	F	3	Birth	10.37
1899-12-31 14:00:00	T 14.00	2012-04-17	Ci	1	1	25	50	2	0	F	8	Birth	10.37
1899-12-31 14:30:00	T 14.50	2012-04-17	Le	1	1	2	100	25	1	F	4	Birth	10.37
1899-12-31 14:30:00	T 14.50	2012-04-17	Ba	1	1	20	100	5	0	F	5	Birth	10.37
1899-12-31 14:30:00	T 14.50	2012-04-17	Ol	1	1	10	100	10	1	F	3	Birth	10.37
1899-12-31 14:30:00	T 14.50	2012-04-17	Ma	1	1	20	100	5	0	F	6	Birth	10.37
1899-12-31 15:00:00	T 15.00	2012-04-17	Le	1	1	20	50	5	0	F	4	Birth	10.37
1899-12-31 15:00:00	T 15.00	2012-04-17	Ba	1	1	20	50	5	0	F	5	Birth	10.37
1899-12-31 15:30:00	T 15.50	2012-04-17	Ba	0	1	20	25	10	0	F	5	Birth	10.37
1899-12-31 15:30:00	T 15.50	2012-04-17	Ly	1	1	2	25	10	1	F	2	Birth	10.37
1899-12-31 15:30:00	T 15.50	2012-04-17	Le	0	1	10	25	5	1	F	4	Birth	10.37
1899-12-31 16:00:00	T 16.00	2012-04-17	Ba	0	1	2	50	15	1	F	5	Birth	10.37
1899-12-31 16:00:00	T 16.00	2012-04-17	Pa	0	1	1	50	1	1	F	7	Birth	10.37
1899-12-31 16:00:00	T 16.00	2012-04-17	Ci	0	1	2	50	2	0	F	8	Birth	10.37
1899-12-31 16:00:00	T 16.00	2012-04-17	Sa	0	1	25	50	1	0	F	1	Birth	10.37
1899-12-31 16:30:00	T 16.50	2012-04-17	Ly	0	1	30	25	0	0	F	2	Birth	10.37
1899-12-31 16:30:00	T 16.50	2012-04-17	Le	0	1	30	25	0	0	F	4	Birth	10.37
1899-12-31 16:30:00	T 16.50	2012-04-17	Ba	0	1	30	25	0	0	F	5	Birth	10.37
1899-12-31 10:30:00	T 10.50	2012-04-19	Ci	1	1	10	50	5	0	F	8	Birth	7.3
1899-12-31 10:30:00	T 10.50	2012-04-19	Te	1	1	10	50	5	0	F	9	Birth	7.3
1899-12-31 10:30:00	T 10.50	2012-04-19	Ol	0	1	2	50	10	1	F	3	Birth	7.3
1899-12-31 10:30:00	T 10.50	2012-04-19	Ly	1	1	10	50	10	0	F	2	Birth	7.3
1899-12-31 10:30:00	T 10.50	2012-04-19	Ma	0	1	1	50	2	1	F	6	Birth	7.3
1899-12-31 10:30:00	T 10.50	2012-04-19	Le	1	1	20	50	5	0	F	4	Birth	7.3
1899-12-31 11:30:00	T 11.50	2012-04-19	Ci	0	0	2	15	1	1	F	8	Birth	7.3
1899-12-31 11:30:00	T 11.50	2012-04-19	Ma	0	1	1	15	5	1	F	6	Birth	7.3
1899-12-31 11:30:00	T 11.50	2012-04-19	Te	0	1	10	15	5	0	F	9	Birth	7.3
1899-12-31 11:30:00	T 11.50	2012-04-19	Sa	0	1	20	15	5	0	F	1	Birth	7.3
1899-12-31 12:00:00	T 12.00	2012-04-19	Le	1	1	20	50	1	0	F	4	Birth	7.3
1899-12-31 12:00:00	T 12.00	2012-04-19	Pa	0	1	20	50	5	0	F	7	Birth	7.3
1899-12-31 12:00:00	T 12.00	2012-04-19	Te	0	1	5	50	5	1	F	9	Birth	7.3
1899-12-31 12:00:00	T 12.00	2012-04-19	Ba	0	1	5	50	5	1	F	5	Birth	7.3
1899-12-31 12:00:00	T 12.00	2012-04-19	Sa	1	1	10	50	10	0	F	1	Birth	7.3
1899-12-31 12:00:00	T 12.00	2012-04-19	Ly	1	1	10	50	10	0	F	2	Birth	7.3
1899-12-31 12:30:00	T 12.50	2012-04-19	Pa	1	1	10	50	15	0	F	7	Birth	7.3
1899-12-31 12:30:00	T 12.50	2012-04-19	Ol	0	1	1	50	1	1	F	3	Birth	7.3
1899-12-31 12:30:00	T 12.50	2012-04-19	Sa	0	1	2	50	5	1	F	1	Birth	7.3
1899-12-31 12:30:00	T 12.50	2012-04-19	Ba	1	1	10	50	15	0	F	5	Birth	7.3
1899-12-31 13:00:00	T 13.00	2012-04-19	Ol	0	1	2	50	10	1	F	3	Birth	7.3
1899-12-31 13:00:00	T 13.00	2012-04-19	Sa	1	1	25	50	15	0	F	1	Birth	7.3
1899-12-31 13:00:00	T 13.00	2012-04-19	Te	1	1	25	50	15	0	F	9	Birth	7.3
1899-12-31 13:00:00	T 13.00	2012-04-19	Ba	1	1	10	50	10	0	F	5	Birth	7.3
1899-12-31 13:00:00	T 13.00	2012-04-19	Le	0	0	20	50	1	0	F	4	Birth	7.3
1899-12-31 13:30:00	T 13.50	2012-04-19	Le	1	1	25	50	5	0	F	4	Birth	7.3
1899-12-31 13:30:00	T 13.50	2012-04-19	Ol	1	1	25	50	5	0	F	3	Birth	7.3
1899-12-31 13:30:00	T 13.50	2012-04-19	Te	0	1	5	50	2	1	F	9	Birth	7.3
1899-12-31 14:00:00	T 14.00	2012-04-19	Ci	0	1	2	50	2	1	F	8	Birth	7.3
1899-12-31 14:00:00	T 14.00	2012-04-19	Le	1	1	10	50	15	0	F	4	Birth	7.3
1899-12-31 14:30:00	T 14.50	2012-04-19	Ci	0	1	20	2	2	0	F	8	Birth	7.3
1899-12-31 14:30:00	T 14.50	2012-04-19	Ma	0	1	10	2	2	0	F	6	Birth	7.3
1899-12-31 14:30:00	T 14.50	2012-04-19	Ly	0	1	10	2	2	0	F	2	Birth	7.3
1899-12-31 14:30:00	T 14.50	2012-04-19	Le	0	1	10	2	2	0	F	4	Birth	7.3
1899-12-31 14:30:00	T 14.50	2012-04-19	Sa	0	1	20	2	2	0	F	1	Birth	7.3
1899-12-31 15:00:00	T 15.00	2012-04-19	Le	0	1	2	50	10	1	F	4	Birth	7.3
1899-12-31 15:00:00	T 15.00	2012-04-19	Pa	0	1	2	50	5	1	F	7	Birth	7.3
1899-12-31 15:00:00	T 15.00	2012-04-19	Ol	1	1	30	50	0	0	F	3	Birth	7.3
1899-12-31 15:00:00	T 15.00	2012-04-19	Ci	0	1	10	50	2	1	F	8	Birth	7.3
1899-12-31 15:00:00	T 15.00	2012-04-19	Ma	0	1	25	50	2	0	F	6	Birth	7.3
1899-12-31 15:30:00	T 15.50	2012-04-19	Ba	0	1	2	50	5	1	F	5	Birth	7.3
1899-12-31 15:30:00	T 15.50	2012-04-19	Le	0	1	5	50	5	1	F	4	Birth	7.3
1899-12-31 15:30:00	T 15.50	2012-04-19	Ly	1	1	20	50	5	0	F	2	Birth	7.3
1899-12-31 15:30:00	T 15.50	2012-04-19	Ma	1	1	20	50	5	0	F	6	Birth	7.3
1899-12-31 16:30:00	T 16.50	2012-04-19	Ma	0	1	5	15	10	1	F	6	Birth	7.3
1899-12-31 16:30:00	T 16.50	2012-04-19	Ba	0	1	20	15	10	0	F	5	Birth	7.3
1899-12-31 16:30:00	T 16.50	2012-04-19	Pa	0	1	25	15	2	0	F	7	Birth	7.3
1899-12-31 08:30:00	T 8.50	2012-04-21	Ci	0	1	30	1	0	0	F	8	Birth	13.33
1899-12-31 08:30:00	T 8.50	2012-04-21	Te	0	1	30	1	0	0	F	9	Birth	13.33
1899-12-31 08:30:00	T 8.50	2012-04-21	Ba	0	1	30	1	0	0	F	5	Birth	13.33
1899-12-31 08:30:00	T 8.50	2012-04-21	Pa	0	1	30	1	0	0	F	7	Birth	13.33
1899-12-31 10:30:00	T 10.50	2012-04-21	Ol	0	0	1	50	5	1	F	3	Birth	13.33
1899-12-31 10:30:00	T 10.50	2012-04-21	Ba	0	1	1	50	5	1	F	5	Birth	13.33
1899-12-31 10:30:00	T 10.50	2012-04-21	Ly	1	1	10	50	5	0	F	2	Birth	13.33
1899-12-31 10:30:00	T 10.50	2012-04-21	Ma	1	1	10	50	5	0	F	6	Birth	13.33
1899-12-31 10:30:00	T 10.50	2012-04-21	Ci	0	1	20	50	5	0	F	8	Birth	13.33
1899-12-31 11:00:00	T 11.00	2012-04-21	Ma	0	1	2	100	10	1	F	6	Birth	13.33
1899-12-31 11:00:00	T 11.00	2012-04-21	Ba	0	1	5	100	10	1	F	5	Birth	13.33
1899-12-31 11:00:00	T 11.00	2012-04-21	Ol	1	1	20	100	10	0	F	3	Birth	13.33
1899-12-31 11:00:00	T 11.00	2012-04-21	Ly	0	1	5	100	10	1	F	2	Birth	13.33
1899-12-31 11:00:00	T 11.00	2012-04-21	Ci	1	1	5	100	10	1	F	8	Birth	13.33
1899-12-31 11:30:00	T 11.50	2012-04-21	Pa	0	1	1	50	2	0	F	7	Birth	13.33
1899-12-31 11:30:00	T 11.50	2012-04-21	Ly	1	1	10	50	5	0	F	2	Birth	13.33
1899-12-31 11:30:00	T 11.50	2012-04-21	Ol	1	1	10	50	5	0	F	3	Birth	13.33
1899-12-31 12:00:00	T 12.00	2012-04-21	Pa	1	1	25	50	2	0	F	7	Birth	13.33
1899-12-31 12:00:00	T 12.00	2012-04-21	Ci	1	1	25	50	1	0	F	8	Birth	13.33
1899-12-31 12:00:00	T 12.00	2012-04-21	Le	1	1	5	50	1	1	F	4	Birth	13.33
1899-12-31 12:00:00	T 12.00	2012-04-21	Ol	0	1	5	50	5	1	F	3	Birth	13.33
1899-12-31 12:30:00	T 12.50	2012-04-21	Le	0	1	5	50	5	1	F	4	Birth	13.33
1899-12-31 12:30:00	T 12.50	2012-04-21	Te	0	1	5	50	2	1	F	9	Birth	13.33
1899-12-31 12:30:00	T 12.50	2012-04-21	Ma	1	1	10	50	15	0	F	6	Birth	13.33
1899-12-31 13:00:00	T 13.00	2012-04-21	Pa	1	1	25	50	5	0	F	7	Birth	13.33
1899-12-31 13:00:00	T 13.00	2012-04-21	Ba	1	1	25	50	5	0	F	5	Birth	13.33
1899-12-31 13:00:00	T 13.00	2012-04-21	Ly	0	1	20	50	1	0	F	2	Birth	13.33
1899-12-31 13:00:00	T 13.00	2012-04-21	Sa	0	1	2	50	5	0	F	1	Birth	13.33
1899-12-31 13:30:00	T 13.50	2012-04-21	Pa	1	1	25	50	5	0	F	7	Birth	13.33
1899-12-31 13:30:00	T 13.50	2012-04-21	Ci	0	1	5	50	1	1	F	8	Birth	13.33
1899-12-31 13:30:00	T 13.50	2012-04-21	Sa	0	1	25	50	5	0	F	1	Birth	13.33
1899-12-31 13:30:00	T 13.50	2012-04-21	Ma	0	1	25	50	5	0	F	6	Birth	13.33
1899-12-31 13:30:00	T 13.50	2012-04-21	Ba	0	1	25	50	5	0	F	5	Birth	13.33
1899-12-31 14:00:00	T 14.00	2012-04-21	Pa	1	1	25	50	2	0	F	7	Birth	13.33
1899-12-31 14:00:00	T 14.00	2012-04-21	Le	0	1	1	50	10	1	F	4	Birth	13.33
1899-12-31 14:00:00	T 14.00	2012-04-21	Ma	0	1	5	50	10	0	F	6	Birth	13.33
1899-12-31 14:00:00	T 14.00	2012-04-21	Ba	1	1	20	50	10	0	F	5	Birth	13.33
1899-12-31 14:30:00	T 14.50	2012-04-21	Ly	1	1	25	25	2	0	F	2	Birth	13.33
1899-12-31 14:30:00	T 14.50	2012-04-21	Sa	1	1	25	25	2	0	F	1	Birth	13.33
1899-12-31 14:30:00	T 14.50	2012-04-21	Ma	0	1	25	25	10	0	F	6	Birth	13.33
1899-12-31 14:30:00	T 14.50	2012-04-21	Le	0	1	25	25	10	0	F	4	Birth	13.33
1899-12-31 14:30:00	T 14.50	2012-04-21	Pa	1	1	25	25	10	0	F	7	Birth	13.33
1899-12-31 15:00:00	T 15.00	2012-04-21	Te	1	1	25	50	10	0	F	9	Birth	13.33
1899-12-31 15:00:00	T 15.00	2012-04-21	Ly	1	1	25	50	10	0	F	2	Birth	13.33
1899-12-31 15:00:00	T 15.00	2012-04-21	Ba	0	1	5	50	10	1	F	5	Birth	13.33
1899-12-31 15:00:00	T 15.00	2012-04-21	Sa	1	1	25	50	10	0	F	1	Birth	13.33
1899-12-31 15:00:00	T 15.00	2012-04-21	Pa	1	1	25	50	5	0	F	7	Birth	13.33
1899-12-31 15:00:00	T 15.00	2012-04-21	Ol	0	1	5	50	15	0	F	3	Birth	13.33
1899-12-31 15:30:00	T 15.50	2012-04-21	Ci	0	1	2	50	5	1	F	8	Birth	13.33
1899-12-31 15:30:00	T 15.50	2012-04-21	Te	0	1	5	50	1	0	F	9	Birth	13.33
1899-12-31 15:30:00	T 15.50	2012-04-21	Pa	1	1	2	50	5	1	F	7	Birth	13.33
1899-12-31 16:00:00	T 16.00	2012-04-21	Te	1	1	25	10	10	0	F	9	Birth	13.33
1899-12-31 16:00:00	T 16.00	2012-04-21	Ba	1	1	25	10	10	0	F	5	Birth	13.33
1899-12-31 16:00:00	T 16.00	2012-04-21	Ci	0	1	5	10	1	0	F	8	Birth	13.33
1899-12-31 16:00:00	T 16.00	2012-04-21	Sa	1	1	30	10	0	0	F	1	Birth	13.33
1899-12-31 16:00:00	T 16.00	2012-04-21	Ly	1	1	30	10	0	0	F	2	Birth	13.33
1899-12-31 17:00:00	T 17.00	2012-04-21	Ma	1	1	25	50	25	0	F	6	Birth	13.33
1899-12-31 17:00:00	T 17.00	2012-04-21	Pa	1	1	25	50	25	0	F	7	Birth	13.33
1899-12-31 17:00:00	T 17.00	2012-04-21	Ly	1	1	25	50	25	0	F	2	Birth	13.33
1899-12-31 17:00:00	T 17.00	2012-04-21	Ci	0	1	25	50	25	0	F	8	Birth	13.33
1899-12-31 11:00:00	T 11.00	2012-04-22	Pa	0	1	5	100	5	0	F	7	Birth	12.21
1899-12-31 11:00:00	T 11.00	2012-04-22	Le	1	1	30	100	0	0	F	4	Birth	12.21
1899-12-31 11:00:00	T 11.00	2012-04-22	Ol	0	1	30	100	0	0	F	3	Birth	12.21
1899-12-31 11:00:00	T 11.00	2012-04-22	Te	1	1	30	100	0	0	F	9	Birth	12.21
1899-12-31 11:00:00	T 11.00	2012-04-22	Ly	1	1	30	100	0	0	F	2	Birth	12.21
1899-12-31 12:00:00	T 12.00	2012-04-22	Ci	1	1	10	15	1	0	F	8	Birth	12.21
1899-12-31 12:00:00	T 12.00	2012-04-22	Pa	1	1	20	15	5	0	F	7	Birth	12.21
1899-12-31 12:00:00	T 12.00	2012-04-22	Te	1	1	30	15	0	0	F	9	Birth	12.21
1899-12-31 12:00:00	T 12.00	2012-04-22	Ol	1	1	20	15	2	0	F	3	Birth	12.21
[truncated: 17,217 more rows]

## Sheet: Avoidance behaviour model b
Primates’ behavioural responses to tourists: evidence for a trade-off between potential risks and benefits.
Laëtitia Maréchal, Ann MacLarnon, Bonaventura Majolo, and Stuart Semple
Time	Scan	Date	macaque ID	Being off the Ground (Yes=1; No=0)	Being under tree cover (Yes=1; No=0)	Distance from tourists (m)	TMI	Sex	Rank	Season	Daily temperature
1899-12-31 11:00:00	T 11.00	2012-02-09	Ma	0	1	2	Other	F	6	Mating	1.15
1899-12-31 11:00:00	T 11.00	2012-02-09	Nu	0	0	1	Feeding	M	1	Mating	1.15
1899-12-31 11:00:00	T 11.00	2012-02-09	Tw	0	1	1	Feeding	M	4	Mating	1.15
1899-12-31 11:30:00	T 11.50	2012-02-09	Tw	1	0	1	Feeding	M	4	Mating	1.15
1899-12-31 12:00:00	T 12.00	2012-02-09	Fi	1	0	2	Other	M	8	Mating	1.15
1899-12-31 12:30:00	T 12.50	2012-02-09	Ch	0	1	5	Other	M	7	Mating	1.15
1899-12-31 12:30:00	T 12.50	2012-02-09	Fi	0	1	5	Other	M	8	Mating	1.15
1899-12-31 12:30:00	T 12.50	2012-02-09	Le	0	1	5	Other	F	4	Mating	1.15
1899-12-31 12:30:00	T 12.50	2012-02-09	Pe	0	1	2	Feeding	M	9	Mating	1.15
1899-12-31 13:00:00	T 13.00	2012-02-09	Ma	0	1	20	Other	F	6	Mating	1.15
1899-12-31 13:00:00	T 13.00	2012-02-09	Ol	0	1	2	Feeding	F	3	Mating	1.15
1899-12-31 13:30:00	T 13.50	2012-02-09	Ga	0	0	10	Other	M	2	Mating	1.15
1899-12-31 13:30:00	T 13.50	2012-02-09	Sa	1	1	5	Other	F	1	Mating	1.15
1899-12-31 13:30:00	T 13.50	2012-02-09	Tw	0	0	5	Other	M	4	Mating	1.15
1899-12-31 14:00:00	T 14.00	2012-02-09	Ci	1	1	5	Feeding	F	8	Mating	1.15
1899-12-31 14:00:00	T 14.00	2012-02-09	Nu	1	1	5	Feeding	M	1	Mating	1.15
1899-12-31 14:00:00	T 14.00	2012-02-09	Pa	0	1	5	Feeding	F	7	Mating	1.15
1899-12-31 15:00:00	T 15.00	2012-02-09	Do	1	1	2	Feeding	M	6	Mating	1.15
1899-12-31 15:00:00	T 15.00	2012-02-09	Ly	0	1	1	Feeding	F	2	Mating	1.15
1899-12-31 15:30:00	T 15.50	2012-02-09	Do	0	0	2	Other	M	6	Mating	1.15
1899-12-31 15:30:00	T 15.50	2012-02-09	Le	1	1	2	Other	F	4	Mating	1.15
1899-12-31 15:30:00	T 15.50	2012-02-09	Pe	0	1	5	Other	M	9	Mating	1.15
1899-12-31 16:00:00	T 16.00	2012-02-09	Ba	1	1	5	Feeding	F	5	Mating	1.15
1899-12-31 16:00:00	T 16.00	2012-02-09	Fi	1	1	10	Other	M	8	Mating	1.15
1899-12-31 16:00:00	T 16.00	2012-02-09	Ki	1	1	10	Feeding	M	3	Mating	1.15
1899-12-31 16:00:00	T 16.00	2012-02-09	Le	1	1	5	Feeding	F	4	Mating	1.15
1899-12-31 16:30:00	T 16.50	2012-02-09	Ba	0	1	10	Agonistic	F	5	Mating	1.15
1899-12-31 16:30:00	T 16.50	2012-02-09	Do	0	0	10	Other	M	6	Mating	1.15
1899-12-31 17:00:00	T 17.00	2012-02-09	Ol	0	1	2	Feeding	F	3	Mating	1.15
1899-12-31 11:30:00	T 11.50	2012-02-11	Ci	1	1	10	Other	F	8	Mating	2.59
1899-12-31 11:30:00	T 11.50	2012-02-11	Fi	1	1	5	Other	M	8	Mating	2.59
1899-12-31 11:30:00	T 11.50	2012-02-11	Le	1	1	5	Other	F	4	Mating	2.59
1899-12-31 11:30:00	T 11.50	2012-02-11	Ma	1	1	5	Other	F	6	Mating	2.59
1899-12-31 11:30:00	T 11.50	2012-02-11	Nu	0	1	1	Feeding	M	1	Mating	2.59
1899-12-31 12:00:00	T 12.00	2012-02-11	Fi	0	1	5	Other	M	8	Mating	2.59
1899-12-31 12:00:00	T 12.00	2012-02-11	Ma	0	1	2	Other	F	6	Mating	2.59
1899-12-31 14:30:00	T 14.50	2012-02-11	Do	0	1	2	Other	M	6	Mating	2.59
1899-12-31 15:00:00	T 15.00	2012-02-11	Ki	0	1	5	Other	M	3	Mating	2.59
1899-12-31 15:30:00	T 15.50	2012-02-11	Ba	0	0	2	Agonistic	F	5	Mating	2.59
1899-12-31 15:30:00	T 15.50	2012-02-11	Ki	0	0	1	Feeding	M	3	Mating	2.59
1899-12-31 15:30:00	T 15.50	2012-02-11	Tw	0	1	1	Other	M	4	Mating	2.59
1899-12-31 16:00:00	T 16.00	2012-02-11	Ci	0	1	2	Other	F	8	Mating	2.59
1899-12-31 16:00:00	T 16.00	2012-02-11	Nu	0	0	2	Feeding	M	1	Mating	2.59
1899-12-31 16:00:00	T 16.00	2012-02-11	Tw	1	1	2	Other	M	4	Mating	2.59
1899-12-31 16:30:00	T 16.50	2012-02-11	Ki	1	0	1	Feeding	M	3	Mating	2.59
1899-12-31 16:30:00	T 16.50	2012-02-11	Le	0	0	2	Other	F	4	Mating	2.59
1899-12-31 17:00:00	T 17.00	2012-02-11	Tw	0	1	5	Other	M	4	Mating	2.59
1899-12-31 11:30:00	T 11.50	2012-02-12	Ci	0	0	5	Agonistic	F	8	Mating	1.7
1899-12-31 11:30:00	T 11.50	2012-02-12	Le	0	1	5	Agonistic	F	4	Mating	1.7
1899-12-31 11:30:00	T 11.50	2012-02-12	Pa	0	1	2	Agonistic	F	7	Mating	1.7
1899-12-31 12:00:00	T 12.00	2012-02-12	Ba	1	1	2	Feeding	F	5	Mating	1.7
1899-12-31 12:30:00	T 12.50	2012-02-12	Ch	0	1	1	Feeding	M	7	Mating	1.7
1899-12-31 12:30:00	T 12.50	2012-02-12	Fi	0	1	1	Feeding	M	8	Mating	1.7
1899-12-31 12:30:00	T 12.50	2012-02-12	Ol	0	1	2	Agonistic	F	3	Mating	1.7
1899-12-31 12:30:00	T 12.50	2012-02-12	Pe	1	1	2	Feeding	M	9	Mating	1.7
1899-12-31 13:00:00	T 13.00	2012-02-12	Nu	0	1	1	Other	M	1	Mating	1.7
1899-12-31 14:00:00	T 14.00	2012-02-12	Do	0	1	1	Other	M	6	Mating	1.7
1899-12-31 14:00:00	T 14.00	2012-02-12	Ki	1	0	1	Feeding	M	3	Mating	1.7
1899-12-31 14:00:00	T 14.00	2012-02-12	Ly	1	0	1	Other	F	2	Mating	1.7
1899-12-31 14:00:00	T 14.00	2012-02-12	Tw	0	1	1	Feeding	M	4	Mating	1.7
1899-12-31 14:30:00	T 14.50	2012-02-12	Ci	0	1	2	Other	F	8	Mating	1.7
1899-12-31 14:30:00	T 14.50	2012-02-12	Nu	1	1	5	Other	M	1	Mating	1.7
1899-12-31 15:00:00	T 15.00	2012-02-12	Pe	1	1	5	Other	M	9	Mating	1.7
1899-12-31 08:30:00	T 8.50	2012-02-14	Nu	0	1	10	Other	M	1	Mating	3.1
1899-12-31 09:00:00	T 9.00	2012-02-14	Ki	1	0	1	Feeding	M	3	Mating	3.1
1899-12-31 10:00:00	T 10.00	2012-02-14	Ba	1	1	2	Other	F	5	Mating	3.1
1899-12-31 10:00:00	T 10.00	2012-02-14	Le	0	0	1	Feeding	F	4	Mating	3.1
1899-12-31 10:00:00	T 10.00	2012-02-14	Ma	0	0	1	Feeding	F	6	Mating	3.1
1899-12-31 10:00:00	T 10.00	2012-02-14	Nu	0	0	1	Feeding	M	1	Mating	3.1
1899-12-31 10:00:00	T 10.00	2012-02-14	Ol	1	0	1	Other	F	3	Mating	3.1
1899-12-31 13:00:00	T 13.00	2012-02-14	Fi	0	1	2	Other	M	8	Mating	3.1
1899-12-31 13:00:00	T 13.00	2012-02-14	Ki	0	1	1	Agonistic	M	3	Mating	3.1
1899-12-31 14:00:00	T 14.00	2012-02-14	Tw	0	1	2	Feeding	M	4	Mating	3.1
1899-12-31 10:30:00	T 10.50	2012-02-16	Ba	0	0	1	Other	F	5	Mating	6.93
1899-12-31 10:30:00	T 10.50	2012-02-16	Ki	0	0	1	Feeding	M	3	Mating	6.93
1899-12-31 10:30:00	T 10.50	2012-02-16	Ma	0	0	1	Feeding	F	6	Mating	6.93
1899-12-31 11:00:00	T 11.00	2012-02-16	Ki	0	0	1	Feeding	M	3	Mating	6.93
1899-12-31 12:30:00	T 12.50	2012-02-16	Nu	0	0	1	Other	M	1	Mating	6.93
1899-12-31 13:00:00	T 13.00	2012-02-16	Ch	0	1	5	Other	M	7	Mating	6.93
1899-12-31 14:00:00	T 14.00	2012-02-16	Do	0	0	1	Feeding	M	6	Mating	6.93
1899-12-31 10:00:00	T 10.00	2012-02-19	Ki	1	1	5	Other	M	3	Mating	7.93
1899-12-31 10:00:00	T 10.00	2012-02-19	Le	0	1	1	Agonistic	F	4	Mating	7.93
1899-12-31 10:00:00	T 10.00	2012-02-19	Ol	0	1	1	Feeding	F	3	Mating	7.93
1899-12-31 10:30:00	T 10.50	2012-02-19	Ch	1	0	1	Other	M	7	Mating	7.93
1899-12-31 10:30:00	T 10.50	2012-02-19	Ol	0	1	5	Other	F	3	Mating	7.93
1899-12-31 11:30:00	T 11.50	2012-02-19	Ba	0	1	2	Agonistic	F	5	Mating	7.93
1899-12-31 11:30:00	T 11.50	2012-02-19	Le	0	1	2	Feeding	F	4	Mating	7.93
1899-12-31 11:30:00	T 11.50	2012-02-19	Ly	0	1	1	Other	F	2	Mating	7.93
1899-12-31 12:00:00	T 12.00	2012-02-19	Le	1	1	10	Other	F	4	Mating	7.93
1899-12-31 12:30:00	T 12.50	2012-02-19	Le	0	1	1	Other	F	4	Mating	7.93
1899-12-31 12:30:00	T 12.50	2012-02-19	Ol	0	1	2	Other	F	3	Mating	7.93
1899-12-31 13:30:00	T 13.50	2012-02-19	Do	0	0	1	Other	M	6	Mating	7.93
1899-12-31 13:30:00	T 13.50	2012-02-19	Tw	1	1	2	Other	M	4	Mating	7.93
1899-12-31 14:30:00	T 14.50	2012-02-19	Pa	1	1	5	Other	F	7	Mating	7.93
1899-12-31 15:00:00	T 15.00	2012-02-19	Sa	0	1	5	Agonistic	F	1	Mating	7.93
1899-12-31 15:30:00	T 15.50	2012-02-19	Ba	0	1	5	Feeding	F	5	Mating	7.93
1899-12-31 13:30:00	T 13.50	2012-02-20	Ga	1	1	1	Feeding	M	2	Mating	6.07
1899-12-31 15:00:00	T 15.00	2012-02-20	Fi	0	1	1	Other	M	8	Mating	6.07
1899-12-31 10:00:00	T 10.00	2012-02-21	Ch	0	0	1	Feeding	M	7	Mating	5.03
1899-12-31 11:00:00	T 11.00	2012-02-21	Ga	0	1	2	Other	M	2	Mating	5.03
1899-12-31 12:00:00	T 12.00	2012-02-21	Ly	1	1	5	Other	F	2	Mating	5.03
1899-12-31 12:00:00	T 12.00	2012-02-21	Tw	0	0	2	Other	M	4	Mating	5.03
1899-12-31 12:30:00	T 12.50	2012-02-21	Ba	0	1	1	Feeding	F	5	Mating	5.03
1899-12-31 12:30:00	T 12.50	2012-02-21	Fi	0	1	1	Feeding	M	8	Mating	5.03
1899-12-31 12:30:00	T 12.50	2012-02-21	Ma	0	1	1	Feeding	F	6	Mating	5.03
1899-12-31 12:30:00	T 12.50	2012-02-21	Nu	0	0	1	Feeding	M	1	Mating	5.03
1899-12-31 12:30:00	T 12.50	2012-02-21	Tw	0	1	2	Other	M	4	Mating	5.03
1899-12-31 13:30:00	T 13.50	2012-02-21	Ki	0	0	1	Feeding	M	3	Mating	5.03
1899-12-31 13:30:00	T 13.50	2012-02-21	Ol	0	0	1	Feeding	F	3	Mating	5.03
1899-12-31 14:00:00	T 14.00	2012-02-21	Ba	0	1	1	Feeding	F	5	Mating	5.03
1899-12-31 14:00:00	T 14.00	2012-02-21	Ch	0	1	1	Feeding	M	7	Mating	5.03
1899-12-31 14:00:00	T 14.00	2012-02-21	Ma	0	1	5	Feeding	F	6	Mating	5.03
1899-12-31 15:30:00	T 15.50	2012-02-21	Do	0	1	1	Feeding	M	6	Mating	5.03
1899-12-31 11:00:00	T 11.00	2012-02-23	Ki	0	0	2	Other	M	3	Mating	8
1899-12-31 11:00:00	T 11.00	2012-02-23	Ma	1	1	1	Other	F	6	Mating	8
1899-12-31 11:00:00	T 11.00	2012-02-23	Tw	1	1	1	Feeding	M	4	Mating	8
1899-12-31 11:30:00	T 11.50	2012-02-23	Ba	0	0	1	Other	F	5	Mating	8
1899-12-31 11:30:00	T 11.50	2012-02-23	Le	0	1	5	Feeding	F	4	Mating	8
1899-12-31 12:00:00	T 12.00	2012-02-23	Ki	0	0	1	Feeding	M	3	Mating	8
1899-12-31 12:30:00	T 12.50	2012-02-23	Do	0	0	0	Feeding	M	6	Mating	8
1899-12-31 12:30:00	T 12.50	2012-02-23	Le	0	1	1	Feeding	F	4	Mating	8
1899-12-31 12:30:00	T 12.50	2012-02-23	Ol	0	1	1	Feeding	F	3	Mating	8
1899-12-31 13:00:00	T 13.00	2012-02-23	Ma	0	1	1	Feeding	F	6	Mating	8
1899-12-31 13:00:00	T 13.00	2012-02-23	Nu	0	0	1	Feeding	M	1	Mating	8
1899-12-31 13:00:00	T 13.00	2012-02-23	Tw	0	1	1	Feeding	M	4	Mating	8
1899-12-31 13:30:00	T 13.50	2012-02-23	Ba	0	1	5	Other	F	5	Mating	8
1899-12-31 13:30:00	T 13.50	2012-02-23	Ki	0	1	1	Agonistic	M	3	Mating	8
1899-12-31 13:30:00	T 13.50	2012-02-23	Ol	0	1	1	Other	F	3	Mating	8
1899-12-31 13:30:00	T 13.50	2012-02-23	Sa	0	1	2	Feeding	F	1	Mating	8
1899-12-31 14:00:00	T 14.00	2012-02-23	Ba	0	1	1	Feeding	F	5	Mating	8
1899-12-31 14:00:00	T 14.00	2012-02-23	Ma	0	1	1	Feeding	F	6	Mating	8
1899-12-31 14:30:00	T 14.50	2012-02-23	Do	0	0	1	Feeding	M	6	Mating	8
1899-12-31 14:30:00	T 14.50	2012-02-23	Ly	0	1	2	Other	F	2	Mating	8
1899-12-31 15:30:00	T 15.50	2012-02-23	Ci	0	1	5	Agonistic	F	8	Mating	8
1899-12-31 15:30:00	T 15.50	2012-02-23	Le	0	1	2	Other	F	4	Mating	8
1899-12-31 15:30:00	T 15.50	2012-02-23	Ol	0	1	1	Feeding	F	3	Mating	8
1899-12-31 16:00:00	T 16.00	2012-02-23	Fi	0	1	1	Feeding	M	8	Mating	8
1899-12-31 16:00:00	T 16.00	2012-02-23	Le	0	0	2	Other	F	4	Mating	8
1899-12-31 17:00:00	T 17.00	2012-02-23	Ch	0	0	5	Other	M	7	Mating	8
1899-12-31 10:30:00	T 10.50	2012-02-25	Ci	0	1	5	Agonistic	F	8	Mating	6.81
1899-12-31 10:30:00	T 10.50	2012-02-25	Fi	0	1	2	Other	M	8	Mating	6.81
1899-12-31 10:30:00	T 10.50	2012-02-25	Pe	0	1	2	Other	M	9	Mating	6.81
1899-12-31 10:30:00	T 10.50	2012-02-25	Te	0	1	2	Other	F	9	Mating	6.81
1899-12-31 11:00:00	T 11.00	2012-02-25	Ch	0	1	1	Other	M	7	Mating	6.81
1899-12-31 11:00:00	T 11.00	2012-02-25	Ci	0	1	5	Other	F	8	Mating	6.81
1899-12-31 11:30:00	T 11.50	2012-02-25	Ki	0	1	1	Feeding	M	3	Mating	6.81
1899-12-31 12:30:00	T 12.50	2012-02-25	Ol	1	1	1	Feeding	F	3	Mating	6.81
1899-12-31 13:00:00	T 13.00	2012-02-25	Pe	0	1	1	Feeding	M	9	Mating	6.81
1899-12-31 14:00:00	T 14.00	2012-02-25	Ki	0	1	0	Feeding	M	3	Mating	6.81
1899-12-31 14:00:00	T 14.00	2012-02-25	Ly	0	1	1	Feeding	F	2	Mating	6.81
1899-12-31 14:00:00	T 14.00	2012-02-25	Sa	0	1	1	Feeding	F	1	Mating	6.81
1899-12-31 15:30:00	T 15.50	2012-02-25	Do	0	0	1	Feeding	M	6	Mating	6.81
1899-12-31 15:30:00	T 15.50	2012-02-25	Le	0	1	2	Feeding	F	4	Mating	6.81
1899-12-31 15:30:00	T 15.50	2012-02-25	Ly	1	1	5	Other	F	2	Mating	6.81
1899-12-31 16:00:00	T 16.00	2012-02-25	Ga	0	1	1	Feeding	M	2	Mating	6.81
1899-12-31 16:00:00	T 16.00	2012-02-25	Le	0	1	1	Other	F	4	Mating	6.81
1899-12-31 16:00:00	T 16.00	2012-02-25	Pa	0	1	5	Agonistic	F	7	Mating	6.81
1899-12-31 16:30:00	T 16.50	2012-02-25	Ma	0	1	1	Feeding	F	6	Mating	6.81
1899-12-31 16:30:00	T 16.50	2012-02-25	Ol	0	1	5	Other	F	3	Mating	6.81
1899-12-31 09:00:00	T 9.00	2012-02-26	Ga	0	1	5	Other	M	2	Mating	7.07
1899-12-31 09:30:00	T 9.50	2012-02-26	Ma	1	1	20	Other	F	6	Mating	7.07
1899-12-31 10:00:00	T 10.00	2012-02-26	Ci	0	1	2	Feeding	F	8	Mating	7.07
1899-12-31 10:00:00	T 10.00	2012-02-26	Pe	0	1	0	Feeding	M	9	Mating	7.07
1899-12-31 10:30:00	T 10.50	2012-02-26	Ba	0	1	1	Other	F	5	Mating	7.07
1899-12-31 10:30:00	T 10.50	2012-02-26	Ki	0	1	2	Other	M	3	Mating	7.07
1899-12-31 11:30:00	T 11.50	2012-02-26	Le	1	1	10	Other	F	4	Mating	7.07
1899-12-31 12:00:00	T 12.00	2012-02-26	Ci	1	1	20	Other	F	8	Mating	7.07
1899-12-31 12:00:00	T 12.00	2012-02-26	Ki	1	1	10	Agonistic	M	3	Mating	7.07
1899-12-31 12:30:00	T 12.50	2012-02-26	Ci	1	1	2	Feeding	F	8	Mating	7.07
1899-12-31 13:00:00	T 13.00	2012-02-26	Ba	0	1	2	Feeding	F	5	Mating	7.07
1899-12-31 13:00:00	T 13.00	2012-02-26	Do	0	1	1	Feeding	M	6	Mating	7.07
1899-12-31 13:00:00	T 13.00	2012-02-26	Fi	0	1	1	Feeding	M	8	Mating	7.07
1899-12-31 13:00:00	T 13.00	2012-02-26	Ga	0	1	1	Other	M	2	Mating	7.07
1899-12-31 13:30:00	T 13.50	2012-02-26	Le	1	1	5	Feeding	F	4	Mating	7.07
1899-12-31 15:00:00	T 15.00	2012-02-26	Tw	0	1	1	Feeding	M	4	Mating	7.07
1899-12-31 15:30:00	T 15.50	2012-02-26	Ga	0	1	0	Feeding	M	2	Mating	7.07
1899-12-31 15:30:00	T 15.50	2012-02-26	Tw	0	1	5	Other	M	4	Mating	7.07
1899-12-31 10:30:00	T 10.50	2012-02-27	Ly	0	0	2	Other	F	2	Mating	9.88
1899-12-31 10:30:00	T 10.50	2012-02-27	Sa	0	1	5	Other	F	1	Mating	9.88
1899-12-31 13:30:00	T 13.50	2012-02-27	Fi	0	0	2	Agonistic	M	8	Mating	9.88
1899-12-31 15:00:00	T 15.00	2012-02-27	Ki	0	0	1	Feeding	M	3	Mating	9.88
1899-12-31 09:30:00	T 9.50	2012-02-28	Ly	0	0	2	Feeding	F	2	Mating	10.89
1899-12-31 09:30:00	T 9.50	2012-02-28	Sa	0	1	1	Feeding	F	1	Mating	10.89
1899-12-31 10:30:00	T 10.50	2012-02-28	Fi	0	1	2	Feeding	M	8	Mating	10.89
1899-12-31 10:30:00	T 10.50	2012-02-28	Sa	0	1	1	Feeding	F	1	Mating	10.89
1899-12-31 12:00:00	T 12.00	2012-02-28	Ki	0	1	1	Feeding	M	3	Mating	10.89
1899-12-31 12:00:00	T 12.00	2012-02-28	Ol	0	0	1	Feeding	F	3	Mating	10.89
1899-12-31 12:00:00	T 12.00	2012-02-28	Tw	1	1	2	Feeding	M	4	Mating	10.89
1899-12-31 12:30:00	T 12.50	2012-02-28	Do	0	1	5	Other	M	6	Mating	10.89
1899-12-31 13:00:00	T 13.00	2012-02-28	Fi	0	1	2	Other	M	8	Mating	10.89
1899-12-31 16:00:00	T 16.00	2012-02-28	Le	0	1	5	Agonistic	F	4	Mating	10.89
1899-12-31 16:30:00	T 16.50	2012-02-28	Nu	1	1	20	Other	M	1	Mating	10.89
1899-12-31 16:30:00	T 16.50	2012-02-28	Tw	0	1	1	Other	M	4	Mating	10.89
1899-12-31 12:00:00	T 12.00	2012-03-01	Nu	0	1	5	Other	M	1	Other	9.23
1899-12-31 13:00:00	T 13.00	2012-03-01	Tw	0	1	10	Other	M	4	Other	9.23
1899-12-31 15:00:00	T 15.00	2012-03-01	Ch	0	1	5	Feeding	M	7	Other	9.23
1899-12-31 15:30:00	T 15.50	2012-03-01	Ga	1	1	2	Other	M	2	Other	9.23
1899-12-31 15:30:00	T 15.50	2012-03-01	Ly	0	1	1	Feeding	F	2	Other	9.23
1899-12-31 15:30:00	T 15.50	2012-03-01	Nu	1	1	10	Other	M	1	Other	9.23
1899-12-31 15:30:00	T 15.50	2012-03-01	Sa	0	1	1	Feeding	F	1	Other	9.23
1899-12-31 15:30:00	T 15.50	2012-03-01	Tw	0	1	5	Other	M	4	Other	9.23
1899-12-31 14:30:00	T 14.50	2012-03-03	Ba	1	1	10	Other	F	5	Other	10.07
1899-12-31 14:30:00	T 14.50	2012-03-03	Ci	1	1	10	Feeding	F	8	Other	10.07
1899-12-31 15:30:00	T 15.50	2012-03-03	Le	0	1	2	Feeding	F	4	Other	10.07
1899-12-31 15:30:00	T 15.50	2012-03-03	Nu	0	1	1	Feeding	M	1	Other	10.07
1899-12-31 15:30:00	T 15.50	2012-03-03	Ol	0	1	1	Other	F	3	Other	10.07
1899-12-31 15:30:00	T 15.50	2012-03-03	Tw	0	1	1	Feeding	M	4	Other	10.07
1899-12-31 16:00:00	T 16.00	2012-03-03	Ga	0	1	2	Other	M	2	Other	10.07
1899-12-31 16:00:00	T 16.00	2012-03-03	Ol	0	1	5	Other	F	3	Other	10.07
1899-12-31 16:30:00	T 16.50	2012-03-03	Ba	0	1	5	Other	F	5	Other	10.07
1899-12-31 16:30:00	T 16.50	2012-03-03	Do	0	1	2	Other	M	6	Other	10.07
1899-12-31 16:30:00	T 16.50	2012-03-03	Le	0	1	2	Agonistic	F	4	Other	10.07
1899-12-31 16:30:00	T 16.50	2012-03-03	Nu	0	1	1	Feeding	M	1	Other	10.07
1899-12-31 17:00:00	T 17.00	2012-03-03	Ch	0	1	1	Feeding	M	7	Other	10.07
1899-12-31 08:00:00	T 8.00	2012-03-04	Do	0	1	5	Other	M	6	Other	10.27
1899-12-31 09:00:00	T 9.00	2012-03-04	Ga	1	1	5	Other	M	2	Other	10.27
1899-12-31 09:30:00	T 9.50	2012-03-04	Ci	0	1	5	Other	F	8	Other	10.27
1899-12-31 11:30:00	T 11.50	2012-03-04	Ly	0	1	10	Agonistic	F	2	Other	10.27
1899-12-31 13:30:00	T 13.50	2012-03-04	Do	0	1	1	Feeding	M	6	Other	10.27
1899-12-31 13:30:00	T 13.50	2012-03-04	Fi	0	1	1	Feeding	M	8	Other	10.27
1899-12-31 13:30:00	T 13.50	2012-03-04	Ki	0	1	1	Feeding	M	3	Other	10.27
1899-12-31 13:30:00	T 13.50	2012-03-04	Ly	0	1	2	Other	F	2	Other	10.27
1899-12-31 13:30:00	T 13.50	2012-03-04	Sa	0	1	1	Other	F	1	Other	10.27
1899-12-31 14:00:00	T 14.00	2012-03-04	Ba	0	1	5	Other	F	5	Other	10.27
1899-12-31 14:00:00	T 14.00	2012-03-04	Fi	0	1	1	Other	M	8	Other	10.27
1899-12-31 14:00:00	T 14.00	2012-03-04	Nu	0	1	1	Feeding	M	1	Other	10.27
1899-12-31 14:30:00	T 14.50	2012-03-04	Ki	0	1	5	Other	M	3	Other	10.27
1899-12-31 14:30:00	T 14.50	2012-03-04	Le	0	1	10	Other	F	4	Other	10.27
1899-12-31 14:30:00	T 14.50	2012-03-04	Ma	0	1	5	Agonistic	F	6	Other	10.27
1899-12-31 15:00:00	T 15.00	2012-03-04	Do	0	1	5	Other	M	6	Other	10.27
1899-12-31 15:00:00	T 15.00	2012-03-04	Nu	0	1	1	Feeding	M	1	Other	10.27
1899-12-31 15:00:00	T 15.00	2012-03-04	Ol	0	1	5	Other	F	3	Other	10.27
1899-12-31 15:30:00	T 15.50	2012-03-04	Do	0	1	5	Other	M	6	Other	10.27
1899-12-31 15:30:00	T 15.50	2012-03-04	Ol	0	1	5	Other	F	3	Other	10.27
1899-12-31 16:00:00	T 16.00	2012-03-04	Ki	0	0	1	Other	M	3	Other	10.27
1899-12-31 16:00:00	T 16.00	2012-03-04	Ly	0	0	1	Feeding	F	2	Other	10.27
1899-12-31 16:00:00	T 16.00	2012-03-04	Ma	0	1	1	Feeding	F	6	Other	10.27
1899-12-31 16:00:00	T 16.00	2012-03-04	Pa	0	1	5	Feeding	F	7	Other	10.27
1899-12-31 10:30:00	T 10.50	2012-03-05	Ba	0	0	2	Feeding	F	5	Other	10.9
1899-12-31 10:30:00	T 10.50	2012-03-05	Ol	0	0	1	Feeding	F	3	Other	10.9
1899-12-31 11:30:00	T 11.50	2012-03-05	Sa	0	0	2	Other	F	1	Other	10.9
1899-12-31 12:30:00	T 12.50	2012-03-05	Ki	0	0	2	Feeding	M	3	Other	10.9
1899-12-31 12:30:00	T 12.50	2012-03-05	Sa	0	1	5	Feeding	F	1	Other	10.9
1899-12-31 14:00:00	T 14.00	2012-03-05	Ga	0	0	1	Feeding	M	2	Other	10.9
1899-12-31 14:00:00	T 14.00	2012-03-05	Nu	0	0	1	Feeding	M	1	Other	10.9
1899-12-31 14:30:00	T 14.50	2012-03-05	Ch	0	1	5	Feeding	M	7	Other	10.9
1899-12-31 14:30:00	T 14.50	2012-03-05	Nu	0	1	2	Other	M	1	Other	10.9
1899-12-31 14:30:00	T 14.50	2012-03-05	Ol	0	1	2	Feeding	F	3	Other	10.9
1899-12-31 15:30:00	T 15.50	2012-03-05	Ba	1	1	10	Other	F	5	Other	10.9
1899-12-31 15:30:00	T 15.50	2012-03-05	Do	0	0	2	Feeding	M	6	Other	10.9
1899-12-31 16:30:00	T 16.50	2012-03-05	Ki	0	0	1	Feeding	M	3	Other	10.9
1899-12-31 10:30:00	T 10.50	2012-03-06	Ga	1	0	1	Feeding	M	2	Other	8.61
1899-12-31 12:00:00	T 12.00	2012-03-06	Fi	0	0	1	Feeding	M	8	Other	8.61
1899-12-31 12:00:00	T 12.00	2012-03-06	Nu	0	1	5	Other	M	1	Other	8.61
1899-12-31 12:00:00	T 12.00	2012-03-06	Ol	0	0	1	Feeding	F	3	Other	8.61
1899-12-31 14:00:00	T 14.00	2012-03-06	Ki	0	0	1	Feeding	M	3	Other	8.61
1899-12-31 12:00:00	T 12.00	2012-03-08	Ga	0	1	1	Feeding	M	2	Other	9.37
1899-12-31 12:30:00	T 12.50	2012-03-08	Ga	0	0	1	Feeding	M	2	Other	9.37
1899-12-31 12:30:00	T 12.50	2012-03-08	Ly	0	0	2	Other	F	2	Other	9.37
1899-12-31 12:30:00	T 12.50	2012-03-08	Sa	0	1	2	Other	F	1	Other	9.37
1899-12-31 13:30:00	T 13.50	2012-03-08	Do	0	0	5	Other	M	6	Other	9.37
1899-12-31 13:30:00	T 13.50	2012-03-08	Fi	0	0	5	Other	M	8	Other	9.37
1899-12-31 13:30:00	T 13.50	2012-03-08	Ga	0	0	1	Feeding	M	2	Other	9.37
1899-12-31 13:30:00	T 13.50	2012-03-08	Nu	0	0	10	Agonistic	M	1	Other	9.37
1899-12-31 14:00:00	T 14.00	2012-03-08	Ki	0	1	1	Feeding	M	3	Other	9.37
1899-12-31 15:00:00	T 15.00	2012-03-08	Fi	0	0	5	Other	M	8	Other	9.37
1899-12-31 15:00:00	T 15.00	2012-03-08	Tw	0	0	5	Agonistic	M	4	Other	9.37
1899-12-31 15:30:00	T 15.50	2012-03-08	Le	1	1	1	Agonistic	F	4	Other	9.37
1899-12-31 15:30:00	T 15.50	2012-03-08	Tw	0	1	1	Feeding	M	4	Other	9.37
1899-12-31 16:00:00	T 16.00	2012-03-08	Nu	0	1	1	Feeding	M	1	Other	9.37
1899-12-31 11:00:00	T 11.00	2012-03-10	Ly	0	1	2	Agonistic	F	2	Other	11.42
1899-12-31 11:00:00	T 11.00	2012-03-10	Ma	1	0	2	Other	F	6	Other	11.42
1899-12-31 11:30:00	T 11.50	2012-03-10	Do	0	0	1	Other	M	6	Other	11.42
1899-12-31 11:30:00	T 11.50	2012-03-10	Ly	0	0	5	Other	F	2	Other	11.42
1899-12-31 11:30:00	T 11.50	2012-03-10	Sa	0	0	5	Other	F	1	Other	11.42
1899-12-31 12:00:00	T 12.00	2012-03-10	Ba	0	1	2	Other	F	5	Other	11.42
1899-12-31 12:30:00	T 12.50	2012-03-10	Ga	0	1	2	Feeding	M	2	Other	11.42
1899-12-31 12:30:00	T 12.50	2012-03-10	Ol	0	1	2	Other	F	3	Other	11.42
1899-12-31 15:00:00	T 15.00	2012-03-10	Ma	0	0	20	Feeding	F	6	Other	11.42
1899-12-31 10:00:00	T 10.00	2012-03-11	Pe	1	1	20	Other	M	9	Other	10.47
1899-12-31 11:30:00	T 11.50	2012-03-11	Ly	1	1	5	Feeding	F	2	Other	10.47
1899-12-31 12:00:00	T 12.00	2012-03-11	Ki	0	1	10	Other	M	3	Other	10.47
1899-12-31 12:00:00	T 12.00	2012-03-11	Nu	0	1	5	Other	M	1	Other	10.47
1899-12-31 12:00:00	T 12.00	2012-03-11	Ol	0	1	5	Other	F	3	Other	10.47
1899-12-31 12:00:00	T 12.00	2012-03-11	Tw	1	1	2	Other	M	4	Other	10.47
1899-12-31 15:30:00	T 15.50	2012-03-11	Ci	0	1	2	Other	F	8	Other	10.47
1899-12-31 15:30:00	T 15.50	2012-03-11	Ga	0	1	10	Other	M	2	Other	10.47
1899-12-31 16:30:00	T 16.50	2012-03-11	Ga	0	1	1	Feeding	M	2	Other	10.47
1899-12-31 16:30:00	T 16.50	2012-03-11	Ki	0	1	2	Other	M	3	Other	10.47
1899-12-31 16:30:00	T 16.50	2012-03-11	Le	0	1	1	Feeding	F	4	Other	10.47
1899-12-31 16:30:00	T 16.50	2012-03-11	Nu	0	1	1	Feeding	M	1	Other	10.47
1899-12-31 16:30:00	T 16.50	2012-03-11	Tw	0	1	1	Feeding	M	4	Other	10.47
1899-12-31 17:00:00	T 17.00	2012-03-11	Le	0	0	5	Other	F	4	Other	10.47
1899-12-31 12:00:00	T 12.00	2012-03-12	Ba	0	1	10	Other	F	5	Other	10.66
1899-12-31 12:00:00	T 12.00	2012-03-12	Ki	0	0	5	Other	M	3	Other	10.66
1899-12-31 14:30:00	T 14.50	2012-03-12	Ba	0	0	5	Feeding	F	5	Other	10.66
1899-12-31 14:30:00	T 14.50	2012-03-12	Ga	0	0	5	Feeding	M	2	Other	10.66
1899-12-31 15:00:00	T 15.00	2012-03-12	Do	0	0	1	Feeding	M	6	Other	10.66
1899-12-31 15:00:00	T 15.00	2012-03-12	Le	1	0	2	Other	F	4	Other	10.66
1899-12-31 12:00:00	T 12.00	2012-03-13	Ki	0	1	2	Other	M	3	Other	12.82
1899-12-31 12:30:00	T 12.50	2012-03-13	Do	0	0	2	Other	M	6	Other	12.82
1899-12-31 12:30:00	T 12.50	2012-03-13	Tw	0	0	1	Other	M	4	Other	12.82
1899-12-31 15:30:00	T 15.50	2012-03-13	Ol	1	0	1	Feeding	F	3	Other	12.82
1899-12-31 16:00:00	T 16.00	2012-03-13	Nu	0	1	1	Feeding	M	1	Other	12.82
1899-12-31 11:00:00	T 11.00	2012-03-15	Ol	0	0	5	Other	F	3	Other	13.76
1899-12-31 16:30:00	T 16.50	2012-03-15	Ga	0	1	5	Other	M	2	Other	13.76
1899-12-31 16:30:00	T 16.50	2012-03-15	Le	0	1	5	Other	F	4	Other	13.76
1899-12-31 16:30:00	T 16.50	2012-03-15	Ly	1	1	5	Other	F	2	Other	13.76
1899-12-31 17:00:00	T 17.00	2012-03-15	Ba	0	0	10	Feeding	F	5	Other	13.76
1899-12-31 17:00:00	T 17.00	2012-03-15	Do	0	0	10	Feeding	M	6	Other	13.76
1899-12-31 17:00:00	T 17.00	2012-03-15	Le	0	0	5	Feeding	F	4	Other	13.76
1899-12-31 10:30:00	T 10.50	2012-03-17	Ki	0	0	1	Feeding	M	3	Other	13.15
1899-12-31 10:30:00	T 10.50	2012-03-17	Ol	0	1	1	Other	F	3	Other	13.15
1899-12-31 11:00:00	T 11.00	2012-03-17	Tw	0	1	1	Feeding	M	4	Other	13.15
1899-12-31 11:30:00	T 11.50	2012-03-17	Do	0	0	1	Feeding	M	6	Other	13.15
1899-12-31 11:30:00	T 11.50	2012-03-17	Fi	0	0	2	Other	M	8	Other	13.15
1899-12-31 12:00:00	T 12.00	2012-03-17	Pe	0	1	0	Other	M	9	Other	13.15
1899-12-31 12:30:00	T 12.50	2012-03-17	Sa	0	1	2	Other	F	1	Other	13.15
1899-12-31 13:00:00	T 13.00	2012-03-17	Ba	0	1	2	Feeding	F	5	Other	13.15
1899-12-31 13:00:00	T 13.00	2012-03-17	Ch	0	1	5	Feeding	M	7	Other	13.15
1899-12-31 13:00:00	T 13.00	2012-03-17	Nu	0	1	1	Feeding	M	1	Other	13.15
1899-12-31 13:00:00	T 13.00	2012-03-17	Ol	0	1	1	Feeding	F	3	Other	13.15
1899-12-31 14:00:00	T 14.00	2012-03-17	Ch	0	1	2	Other	M	7	Other	13.15
1899-12-31 14:00:00	T 14.00	2012-03-17	Do	0	1	2	Other	M	6	Other	13.15
1899-12-31 14:00:00	T 14.00	2012-03-17	Ki	0	0	1	Feeding	M	3	Other	13.15
1899-12-31 15:30:00	T 15.50	2012-03-17	Ch	0	1	2	Other	M	7	Other	13.15
1899-12-31 16:00:00	T 16.00	2012-03-17	Ga	0	1	1	Feeding	M	2	Other	13.15
1899-12-31 16:30:00	T 16.50	2012-03-17	Do	0	1	1	Feeding	M	6	Other	13.15
1899-12-31 17:00:00	T 17.00	2012-03-17	Le	0	1	1	Other	F	4	Other	13.15
1899-12-31 17:00:00	T 17.00	2012-03-17	Ol	0	0	1	Feeding	F	3	Other	13.15
1899-12-31 17:00:00	T 17.00	2012-03-17	Tw	0	1	2	Feeding	M	4	Other	13.15
1899-12-31 10:30:00	T 10.50	2012-03-18	Fi	0	1	1	Feeding	M	8	Other	13.77
1899-12-31 10:30:00	T 10.50	2012-03-18	Le	1	1	10	Other	F	4	Other	13.77
1899-12-31 10:30:00	T 10.50	2012-03-18	Ma	0	1	1	Feeding	F	6	Other	13.77
1899-12-31 10:30:00	T 10.50	2012-03-18	Ol	0	1	1	Feeding	F	3	Other	13.77
1899-12-31 11:00:00	T 11.00	2012-03-18	Do	0	1	5	Other	M	6	Other	13.77
1899-12-31 11:00:00	T 11.00	2012-03-18	Ki	1	1	5	Other	M	3	Other	13.77
1899-12-31 11:00:00	T 11.00	2012-03-18	Ly	0	1	2	Agonistic	F	2	Other	13.77
1899-12-31 11:00:00	T 11.00	2012-03-18	Ol	1	1	5	Other	F	3	Other	13.77
1899-12-31 11:30:00	T 11.50	2012-03-18	Do	1	1	5	Other	M	6	Other	13.77
1899-12-31 11:30:00	T 11.50	2012-03-18	Ma	1	1	10	Other	F	6	Other	13.77
1899-12-31 12:00:00	T 12.00	2012-03-18	Ba	1	1	10	Other	F	5	Other	13.77
1899-12-31 12:00:00	T 12.00	2012-03-18	Le	1	1	10	Other	F	4	Other	13.77
1899-12-31 13:00:00	T 13.00	2012-03-18	Ki	1	1	5	Agonistic	M	3	Other	13.77
1899-12-31 13:00:00	T 13.00	2012-03-18	Le	1	1	10	Agonistic	F	4	Other	13.77
1899-12-31 13:30:00	T 13.50	2012-03-18	Do	0	1	2	Other	M	6	Other	13.77
1899-12-31 13:30:00	T 13.50	2012-03-18	Ga	0	1	2	Other	M	2	Other	13.77
1899-12-31 13:30:00	T 13.50	2012-03-18	Le	0	1	2	Other	F	4	Other	13.77
1899-12-31 14:00:00	T 14.00	2012-03-18	Ly	0	1	5	Other	F	2	Other	13.77
1899-12-31 14:30:00	T 14.50	2012-03-18	Nu	0	1	1	Feeding	M	1	Other	13.77
1899-12-31 15:00:00	T 15.00	2012-03-18	Ga	0	1	0	Feeding	M	2	Other	13.77
1899-12-31 15:00:00	T 15.00	2012-03-18	Sa	0	1	5	Other	F	1	Other	13.77
1899-12-31 10:30:00	T 10.50	2012-03-19	Ki	0	1	5	Other	M	3	Other	12.65
1899-12-31 10:30:00	T 10.50	2012-03-19	Ol	0	1	5	Agonistic	F	3	Other	12.65
1899-12-31 11:00:00	T 11.00	2012-03-19	Do	0	0	5	Other	M	6	Other	12.65
1899-12-31 11:00:00	T 11.00	2012-03-19	Ga	0	0	2	Other	M	2	Other	12.65
1899-12-31 11:00:00	T 11.00	2012-03-19	Le	1	0	2	Other	F	4	Other	12.65
1899-12-31 11:00:00	T 11.00	2012-03-19	Ly	0	0	2	Agonistic	F	2	Other	12.65
1899-12-31 11:00:00	T 11.00	2012-03-19	Sa	0	0	2	Other	F	1	Other	12.65
1899-12-31 11:00:00	T 11.00	2012-03-19	Tw	0	0	2	Other	M	4	Other	12.65
1899-12-31 11:30:00	T 11.50	2012-03-19	Ol	0	1	5	Other	F	3	Other	12.65
1899-12-31 12:30:00	T 12.50	2012-03-19	Do	1	0	5	Other	M	6	Other	12.65
1899-12-31 15:00:00	T 15.00	2012-03-19	Ci	0	0	1	Feeding	F	8	Other	12.65
1899-12-31 15:00:00	T 15.00	2012-03-19	Fi	0	0	1	Feeding	M	8	Other	12.65
1899-12-31 16:00:00	T 16.00	2012-03-19	Ga	0	1	2	Feeding	M	2	Other	12.65
1899-12-31 16:30:00	T 16.50	2012-03-19	Do	0	1	1	Feeding	M	6	Other	12.65
1899-12-31 17:00:00	T 17.00	2012-03-19	Ki	0	1	5	Feeding	M	3	Other	12.65
1899-12-31 09:30:00	T 9.50	2012-03-20	Ga	0	1	2	Other	M	2	Other	12.01
1899-12-31 09:30:00	T 9.50	2012-03-20	Sa	0	1	10	Other	F	1	Other	12.01
1899-12-31 11:30:00	T 11.50	2012-03-20	Ki	0	1	2	Other	M	3	Other	12.01
1899-12-31 11:30:00	T 11.50	2012-03-20	Le	0	1	5	Other	F	4	Other	12.01
1899-12-31 11:30:00	T 11.50	2012-03-20	Ol	0	0	10	Other	F	3	Other	12.01
1899-12-31 11:30:00	T 11.50	2012-03-20	Sa	0	1	5	Other	F	1	Other	12.01
1899-12-31 12:30:00	T 12.50	2012-03-20	Sa	0	1	1	Feeding	F	1	Other	12.01
1899-12-31 13:00:00	T 13.00	2012-03-20	Ga	0	0	5	Other	M	2	Other	12.01
1899-12-31 13:00:00	T 13.00	2012-03-20	Ly	0	0	5	Agonistic	F	2	Other	12.01
1899-12-31 13:00:00	T 13.00	2012-03-20	Nu	0	0	5	Other	M	1	Other	12.01
1899-12-31 14:00:00	T 14.00	2012-03-20	Ly	0	1	5	Feeding	F	2	Other	12.01
1899-12-31 14:00:00	T 14.00	2012-03-20	Ol	0	1	5	Feeding	F	3	Other	12.01
1899-12-31 14:00:00	T 14.00	2012-03-20	Tw	0	0	0	Feeding	M	4	Other	12.01
1899-12-31 10:30:00	T 10.50	2012-03-24	Do	0	1	1	Feeding	M	6	Other	15.01
1899-12-31 10:30:00	T 10.50	2012-03-24	Fi	0	1	5	Feeding	M	8	Other	15.01
1899-12-31 10:30:00	T 10.50	2012-03-24	Ol	0	1	1	Feeding	F	3	Other	15.01
1899-12-31 10:30:00	T 10.50	2012-03-24	Pa	0	1	5	Feeding	F	7	Other	15.01
1899-12-31 10:30:00	T 10.50	2012-03-24	Pe	0	1	5	Feeding	M	9	Other	15.01
1899-12-31 10:30:00	T 10.50	2012-03-24	Te	0	1	1	Feeding	F	9	Other	15.01
1899-12-31 11:00:00	T 11.00	2012-03-24	Pa	0	1	1	Feeding	F	7	Other	15.01
1899-12-31 11:30:00	T 11.50	2012-03-24	Do	1	1	1	Feeding	M	6	Other	15.01
1899-12-31 11:30:00	T 11.50	2012-03-24	Fi	0	1	2	Feeding	M	8	Other	15.01
1899-12-31 11:30:00	T 11.50	2012-03-24	Ga	0	1	1	Feeding	M	2	Other	15.01
1899-12-31 12:00:00	T 12.00	2012-03-24	Fi	0	1	1	Other	M	8	Other	15.01
1899-12-31 12:00:00	T 12.00	2012-03-24	Pa	0	1	1	Feeding	F	7	Other	15.01
1899-12-31 12:00:00	T 12.00	2012-03-24	Te	0	1	1	Feeding	F	9	Other	15.01
1899-12-31 13:00:00	T 13.00	2012-03-24	Le	1	1	20	Other	F	4	Other	15.01
1899-12-31 13:00:00	T 13.00	2012-03-24	Ly	1	1	20	Other	F	2	Other	15.01
1899-12-31 13:30:00	T 13.50	2012-03-24	Ci	0	1	10	Other	F	8	Other	15.01
1899-12-31 13:30:00	T 13.50	2012-03-24	Ga	0	1	1	Feeding	M	2	Other	15.01
1899-12-31 13:30:00	T 13.50	2012-03-24	Le	0	1	5	Other	F	4	Other	15.01
1899-12-31 13:30:00	T 13.50	2012-03-24	Tw	0	0	5	Other	M	4	Other	15.01
1899-12-31 11:30:00	T 11.50	2012-03-25	Ch	0	0	2	Other	M	7	Other	13.34
1899-12-31 11:30:00	T 11.50	2012-03-25	Ga	0	1	1	Feeding	M	2	Other	13.34
1899-12-31 11:30:00	T 11.50	2012-03-25	Ki	0	1	5	Other	M	3	Other	13.34
1899-12-31 11:30:00	T 11.50	2012-03-25	Nu	0	0	1	Feeding	M	1	Other	13.34
1899-12-31 11:30:00	T 11.50	2012-03-25	Ol	0	0	1	Feeding	F	3	Other	13.34
1899-12-31 11:30:00	T 11.50	2012-03-25	Pe	0	1	2	Other	M	9	Other	13.34
1899-12-31 11:30:00	T 11.50	2012-03-25	Sa	0	1	2	Feeding	F	1	Other	13.34
1899-12-31 12:00:00	T 12.00	2012-03-25	Ba	1	1	2	Other	F	5	Other	13.34
1899-12-31 12:00:00	T 12.00	2012-03-25	Ch	0	1	1	Feeding	M	7	Other	13.34
1899-12-31 12:00:00	T 12.00	2012-03-25	Ci	0	1	1	Feeding	F	8	Other	13.34
1899-12-31 12:00:00	T 12.00	2012-03-25	Do	0	1	10	Other	M	6	Other	13.34
1899-12-31 12:00:00	T 12.00	2012-03-25	Nu	0	1	5	Other	M	1	Other	13.34
1899-12-31 12:00:00	T 12.00	2012-03-25	Pe	0	1	1	Other	M	9	Other	13.34
1899-12-31 12:00:00	T 12.00	2012-03-25	Te	0	1	1	Feeding	F	9	Other	13.34
1899-12-31 14:00:00	T 14.00	2012-03-25	Ci	0	1	5	Other	F	8	Other	13.34
1899-12-31 14:00:00	T 14.00	2012-03-25	Ga	0	1	1	Feeding	M	2	Other	13.34
1899-12-31 14:00:00	T 14.00	2012-03-25	Ki	0	1	1	Feeding	M	3	Other	13.34
1899-12-31 14:00:00	T 14.00	2012-03-25	Ly	0	1	2	Feeding	F	2	Other	13.34
1899-12-31 14:00:00	T 14.00	2012-03-25	Tw	1	1	2	Other	M	4	Other	13.34
1899-12-31 14:30:00	T 14.50	2012-03-25	Fi	0	1	2	Feeding	M	8	Other	13.34
1899-12-31 14:30:00	T 14.50	2012-03-25	Sa	0	1	5	Other	F	1	Other	13.34
1899-12-31 16:00:00	T 16.00	2012-03-25	Ki	0	1	5	Other	M	3	Other	13.34
1899-12-31 16:00:00	T 16.00	2012-03-25	Ol	0	1	5	Other	F	3	Other	13.34
1899-12-31 16:30:00	T 16.50	2012-03-25	Ma	0	1	5	Other	F	6	Other	13.34
1899-12-31 10:00:00	T 10.00	2012-03-27	Ki	1	1	5	Other	M	3	Other	17.4
1899-12-31 14:00:00	T 14.00	2012-03-27	Ba	0	1	0	Feeding	F	5	Other	17.4
1899-12-31 14:00:00	T 14.00	2012-03-27	Ki	0	1	0	Feeding	M	3	Other	17.4
1899-12-31 17:00:00	T 17.00	2012-03-27	Fi	0	1	5	Other	M	8	Other	17.4
1899-12-31 17:00:00	T 17.00	2012-03-27	Ga	0	0	5	Feeding	M	2	Other	17.4
1899-12-31 17:00:00	T 17.00	2012-03-27	Ol	0	1	2	Other	F	3	Other	17.4
1899-12-31 09:30:00	T 9.50	2012-03-29	Ga	0	0	0	Feeding	M	2	Other	11.5
1899-12-31 11:00:00	T 11.00	2012-03-29	Tw	1	0	5	Other	M	4	Other	11.5
1899-12-31 11:30:00	T 11.50	2012-03-29	Ga	0	0	0	Feeding	M	2	Other	11.5
1899-12-31 11:30:00	T 11.50	2012-03-29	Ki	0	0	1	Feeding	M	3	Other	11.5
1899-12-31 11:30:00	T 11.50	2012-03-29	Nu	0	0	1	Feeding	M	1	Other	11.5
1899-12-31 12:00:00	T 12.00	2012-03-29	Do	0	0	5	Other	M	6	Other	11.5
1899-12-31 12:00:00	T 12.00	2012-03-29	Ki	0	0	1	Feeding	M	3	Other	11.5
1899-12-31 12:00:00	T 12.00	2012-03-29	Ly	0	0	5	Other	F	2	Other	11.5
1899-12-31 12:00:00	T 12.00	2012-03-29	Nu	0	0	0	Feeding	M	1	Other	11.5
1899-12-31 12:30:00	T 12.50	2012-03-29	Ga	0	1	5	Feeding	M	2	Other	11.5
1899-12-31 13:00:00	T 13.00	2012-03-29	Ba	0	1	1	Feeding	F	5	Other	11.5
1899-12-31 13:00:00	T 13.00	2012-03-29	Fi	0	0	5	Agonistic	M	8	Other	11.5
1899-12-31 13:00:00	T 13.00	2012-03-29	Ol	1	0	2	Other	F	3	Other	11.5
1899-12-31 15:00:00	T 15.00	2012-03-29	Ly	1	1	5	Feeding	F	2	Other	11.5
1899-12-31 15:00:00	T 15.00	2012-03-29	Nu	0	1	0	Feeding	M	1	Other	11.5
1899-12-31 15:30:00	T 15.50	2012-03-29	Ba	0	0	1	Feeding	F	5	Other	11.5
1899-12-31 15:30:00	T 15.50	2012-03-29	Ch	0	0	5	Feeding	M	7	Other	11.5
1899-12-31 15:30:00	T 15.50	2012-03-29	Do	0	1	5	Feeding	M	6	Other	11.5
1899-12-31 15:30:00	T 15.50	2012-03-29	Le	0	0	5	Feeding	F	4	Other	11.5
1899-12-31 16:00:00	T 16.00	2012-03-29	Ba	0	1	5	Feeding	F	5	Other	11.5
1899-12-31 16:30:00	T 16.50	2012-03-29	Tw	0	1	2	Agonistic	M	4	Other	11.5
1899-12-31 17:00:00	T 17.00	2012-03-29	Fi	0	1	0	Feeding	M	8	Other	11.5
1899-12-31 17:00:00	T 17.00	2012-03-29	Le	0	1	1	Feeding	F	4	Other	11.5
1899-12-31 08:30:00	T 8.50	2012-03-31	Ba	0	1	5	Feeding	F	5	Other	9.41
1899-12-31 09:00:00	T 9.00	2012-03-31	Ga	1	1	1	Feeding	M	2	Other	9.41
1899-12-31 10:00:00	T 10.00	2012-03-31	Fi	0	0	1	Feeding	M	8	Other	9.41
1899-12-31 10:00:00	T 10.00	2012-03-31	Ki	0	1	0	Feeding	M	3	Other	9.41
1899-12-31 10:00:00	T 10.00	2012-03-31	Ly	0	0	2	Feeding	F	2	Other	9.41
1899-12-31 10:00:00	T 10.00	2012-03-31	Sa	0	0	5	Other	F	1	Other	9.41
1899-12-31 10:30:00	T 10.50	2012-03-31	Ci	1	1	2	Other	F	8	Other	9.41
1899-12-31 10:30:00	T 10.50	2012-03-31	Ol	0	1	2	Other	F	3	Other	9.41
1899-12-31 10:30:00	T 10.50	2012-03-31	Pa	0	1	2	Other	F	7	Other	9.41
1899-12-31 10:30:00	T 10.50	2012-03-31	Te	0	1	1	Other	F	9	Other	9.41
1899-12-31 11:00:00	T 11.00	2012-03-31	Ol	1	0	1	Feeding	F	3	Other	9.41
1899-12-31 12:30:00	T 12.50	2012-03-31	Ki	0	1	2	Other	M	3	Other	9.41
1899-12-31 12:30:00	T 12.50	2012-03-31	Te	0	0	0	Feeding	F	9	Other	9.41
1899-12-31 12:30:00	T 12.50	2012-03-31	Tw	0	1	1	Feeding	M	4	Other	9.41
1899-12-31 13:00:00	T 13.00	2012-03-31	Ch	0	0	5	Feeding	M	7	Other	9.41
1899-12-31 13:00:00	T 13.00	2012-03-31	Do	0	0	5	Feeding	M	6	Other	9.41
1899-12-31 13:00:00	T 13.00	2012-03-31	Ma	0	0	2	Feeding	F	6	Other	9.41
1899-12-31 13:00:00	T 13.00	2012-03-31	Sa	0	1	5	Other	F	1	Other	9.41
1899-12-31 13:00:00	T 13.00	2012-03-31	Te	0	1	5	Feeding	F	9	Other	9.41
1899-12-31 13:30:00	T 13.50	2012-03-31	Ga	0	1	2	Other	M	2	Other	9.41
1899-12-31 13:30:00	T 13.50	2012-03-31	Ki	0	1	1	Feeding	M	3	Other	9.41
1899-12-31 13:30:00	T 13.50	2012-03-31	Tw	0	0	1	Feeding	M	4	Other	9.41
1899-12-31 14:00:00	T 14.00	2012-03-31	Nu	0	0	1	Feeding	M	1	Other	9.41
1899-12-31 14:00:00	T 14.00	2012-03-31	Pe	0	0	2	Other	M	9	Other	9.41
1899-12-31 14:30:00	T 14.50	2012-03-31	Ci	1	0	2	Feeding	F	8	Other	9.41
1899-12-31 14:30:00	T 14.50	2012-03-31	Ki	1	1	1	Other	M	3	Other	9.41
1899-12-31 14:30:00	T 14.50	2012-03-31	Ly	0	1	0	Feeding	F	2	Other	9.41
1899-12-31 15:00:00	T 15.00	2012-03-31	Do	0	1	5	Agonistic	M	6	Other	9.41
1899-12-31 10:00:00	T 10.00	2012-04-01	Do	0	0	2	Other	M	6	Other	7.19
1899-12-31 11:00:00	T 11.00	2012-04-01	Ba	1	1	10	Other	F	5	Other	7.19
1899-12-31 11:00:00	T 11.00	2012-04-01	Fi	1	1	10	Other	M	8	Other	7.19
1899-12-31 11:00:00	T 11.00	2012-04-01	Ma	0	1	0	Feeding	F	6	Other	7.19
1899-12-31 11:00:00	T 11.00	2012-04-01	Ol	1	1	2	Feeding	F	3	Other	7.19
1899-12-31 12:00:00	T 12.00	2012-04-01	Ch	0	1	1	Feeding	M	7	Other	7.19
1899-12-31 12:00:00	T 12.00	2012-04-01	Ma	0	1	1	Feeding	F	6	Other	7.19
1899-12-31 12:00:00	T 12.00	2012-04-01	Ol	0	1	1	Other	F	3	Other	7.19
1899-12-31 12:30:00	T 12.50	2012-04-01	Ch	0	1	1	Feeding	M	7	Other	7.19
1899-12-31 12:30:00	T 12.50	2012-04-01	Ci	0	1	1	Feeding	F	8	Other	7.19
1899-12-31 12:30:00	T 12.50	2012-04-01	Do	0	1	1	Feeding	M	6	Other	7.19
1899-12-31 12:30:00	T 12.50	2012-04-01	Pe	0	1	1	Feeding	M	9	Other	7.19
1899-12-31 13:00:00	T 13.00	2012-04-01	Ch	0	1	2	Other	M	7	Other	7.19
1899-12-31 13:00:00	T 13.00	2012-04-01	Pe	0	1	5	Other	M	9	Other	7.19
1899-12-31 13:00:00	T 13.00	2012-04-01	Te	0	1	2	Agonistic	F	9	Other	7.19
1899-12-31 13:30:00	T 13.50	2012-04-01	Do	0	1	1	Feeding	M	6	Other	7.19
1899-12-31 13:30:00	T 13.50	2012-04-01	Ma	1	1	2	Feeding	F	6	Other	7.19
1899-12-31 14:00:00	T 14.00	2012-04-01	Ki	0	1	1	Feeding	M	3	Other	7.19
1899-12-31 14:00:00	T 14.00	2012-04-01	Le	0	1	1	Feeding	F	4	Other	7.19
1899-12-31 14:30:00	T 14.50	2012-04-01	Ki	0	1	1	Feeding	M	3	Other	7.19
1899-12-31 14:30:00	T 14.50	2012-04-01	Nu	0	1	5	Other	M	1	Other	7.19
1899-12-31 17:00:00	T 17.00	2012-04-01	Do	0	1	1	Feeding	M	6	Other	7.19
1899-12-31 17:00:00	T 17.00	2012-04-01	Nu	0	1	1	Feeding	M	1	Other	7.19
1899-12-31 17:00:00	T 17.00	2012-04-01	Sa	0	1	1	Feeding	F	1	Other	7.19
1899-12-31 09:30:00	T 9.50	2012-04-02	Fi	0	0	5	Other	M	8	Other	6.18
1899-12-31 09:30:00	T 9.50	2012-04-02	Le	0	0	5	Other	F	4	Other	6.18
1899-12-31 09:30:00	T 9.50	2012-04-02	Ma	0	0	5	Other	F	6	Other	6.18
1899-12-31 09:30:00	T 9.50	2012-04-02	Pe	0	0	2	Other	M	9	Other	6.18
1899-12-31 10:00:00	T 10.00	2012-04-02	Nu	0	0	2	Feeding	M	1	Other	6.18
1899-12-31 10:00:00	T 10.00	2012-04-02	Pa	0	1	2	Feeding	F	7	Other	6.18
1899-12-31 10:30:00	T 10.50	2012-04-02	Fi	1	0	5	Other	M	8	Other	6.18
1899-12-31 10:30:00	T 10.50	2012-04-02	Ki	0	0	1	Other	M	3	Other	6.18
1899-12-31 11:00:00	T 11.00	2012-04-02	Pe	1	1	2	Other	M	9	Other	6.18
1899-12-31 11:00:00	T 11.00	2012-04-02	Tw	0	0	2	Feeding	M	4	Other	6.18
1899-12-31 11:30:00	T 11.50	2012-04-02	Do	1	0	1	Feeding	M	6	Other	6.18
1899-12-31 11:30:00	T 11.50	2012-04-02	Le	1	0	1	Other	F	4	Other	6.18
1899-12-31 11:30:00	T 11.50	2012-04-02	Ly	0	1	1	Other	F	2	Other	6.18
1899-12-31 11:30:00	T 11.50	2012-04-02	Te	0	0	2	Other	F	9	Other	6.18
1899-12-31 12:00:00	T 12.00	2012-04-02	Ba	0	1	2	Feeding	F	5	Other	6.18
1899-12-31 12:00:00	T 12.00	2012-04-02	Le	0	1	1	Feeding	F	4	Other	6.18
1899-12-31 12:00:00	T 12.00	2012-04-02	Nu	0	1	2	Feeding	M	1	Other	6.18
1899-12-31 12:00:00	T 12.00	2012-04-02	Te	0	1	5	Other	F	9	Other	6.18
1899-12-31 12:00:00	T 12.00	2012-04-02	Tw	0	1	1	Feeding	M	4	Other	6.18
1899-12-31 13:00:00	T 13.00	2012-04-02	Ci	0	1	2	Other	F	8	Other	6.18
1899-12-31 10:00:00	T 10.00	2012-04-03	Ly	0	0	1	Feeding	F	2	Other	6.81
1899-12-31 10:00:00	T 10.00	2012-04-03	Sa	0	0	2	Feeding	F	1	Other	6.81
1899-12-31 10:30:00	T 10.50	2012-04-03	Ki	0	0	2	Other	M	3	Other	6.81
1899-12-31 10:30:00	T 10.50	2012-04-03	Le	0	0	1	Feeding	F	4	Other	6.81
1899-12-31 10:30:00	T 10.50	2012-04-03	Ly	0	0	2	Other	F	2	Other	6.81
1899-12-31 11:30:00	T 11.50	2012-04-03	Do	0	0	1	Feeding	M	6	Other	6.81
1899-12-31 11:30:00	T 11.50	2012-04-03	Ki	0	0	5	Other	M	3	Other	6.81
1899-12-31 11:30:00	T 11.50	2012-04-03	Le	1	1	5	Other	F	4	Other	6.81
1899-12-31 11:30:00	T 11.50	2012-04-03	Ma	0	1	5	Other	F	6	Other	6.81
1899-12-31 12:00:00	T 12.00	2012-04-03	Ma	0	1	2	Feeding	F	6	Other	6.81
1899-12-31 12:00:00	T 12.00	2012-04-03	Tw	0	1	1	Other	M	4	Other	6.81
1899-12-31 12:30:00	T 12.50	2012-04-03	Tw	0	0	1	Feeding	M	4	Other	6.81
1899-12-31 13:00:00	T 13.00	2012-04-03	Nu	0	0	2	Feeding	M	1	Other	6.81
1899-12-31 15:00:00	T 15.00	2012-04-03	Ch	1	0	2	Other	M	7	Other	6.81
1899-12-31 11:30:00	T 11.50	2012-04-07	Ba	0	0	20	Other	F	5	Birth	7.82
1899-12-31 12:00:00	T 12.00	2012-04-07	Do	0	1	2	Feeding	M	5	Birth	7.82
1899-12-31 12:30:00	T 12.50	2012-04-07	Do	0	0	5	Other	M	5	Birth	7.82
1899-12-31 12:30:00	T 12.50	2012-04-07	Ly	0	1	5	Other	F	2	Birth	7.82
1899-12-31 12:30:00	T 12.50	2012-04-07	Ma	0	0	5	Other	F	6	Birth	7.82
1899-12-31 13:30:00	T 13.50	2012-04-07	Do	0	0	5	Other	M	5	Birth	7.82
1899-12-31 13:30:00	T 13.50	2012-04-07	Le	0	1	5	Other	F	4	Birth	7.82
1899-12-31 13:30:00	T 13.50	2012-04-07	Ol	0	1	5	Other	F	3	Birth	7.82
1899-12-31 15:30:00	T 15.50	2012-04-07	Do	0	1	1	Feeding	M	5	Birth	7.82
1899-12-31 15:30:00	T 15.50	2012-04-07	Ga	0	1	1	Other	M	1	Birth	7.82
1899-12-31 15:30:00	T 15.50	2012-04-07	Ly	0	1	5	Feeding	F	2	Birth	7.82
1899-12-31 15:30:00	T 15.50	2012-04-07	Pa	0	1	5	Feeding	F	7	Birth	7.82
1899-12-31 16:00:00	T 16.00	2012-04-07	Ba	0	1	1	Feeding	F	5	Birth	7.82
1899-12-31 16:00:00	T 16.00	2012-04-07	Ch	0	1	2	Other	M	7	Birth	7.82
1899-12-31 16:00:00	T 16.00	2012-04-07	Pe	0	1	1	Feeding	M	8	Birth	7.82
1899-12-31 16:30:00	T 16.50	2012-04-07	Ci	0	1	5	Other	F	8	Birth	7.82
1899-12-31 16:30:00	T 16.50	2012-04-07	Nu	0	0	5	Feeding	M	2	Birth	7.82
1899-12-31 16:30:00	T 16.50	2012-04-07	Tw	0	1	2	Other	M	4	Birth	7.82
1899-12-31 17:00:00	T 17.00	2012-04-07	Do	0	0	2	Feeding	M	5	Birth	7.82
1899-12-31 17:00:00	T 17.00	2012-04-07	Le	0	1	1	Feeding	F	4	Birth	7.82
1899-12-31 09:00:00	T 9.00	2012-04-08	Ga	0	1	2	Other	M	1	Birth	13.86
1899-12-31 10:30:00	T 10.50	2012-04-08	Ki	0	1	5	Feeding	M	3	Birth	13.86
1899-12-31 10:30:00	T 10.50	2012-04-08	Ly	0	1	5	Other	F	2	Birth	13.86
1899-12-31 11:00:00	T 11.00	2012-04-08	Do	0	0	1	Feeding	M	5	Birth	13.86
1899-12-31 11:30:00	T 11.50	2012-04-08	Ba	0	1	5	Other	F	5	Birth	13.86
1899-12-31 11:30:00	T 11.50	2012-04-08	Do	0	1	5	Other	M	5	Birth	13.86
1899-12-31 12:00:00	T 12.00	2012-04-08	Ki	0	1	5	Feeding	M	3	Birth	13.86
1899-12-31 12:00:00	T 12.00	2012-04-08	Le	0	1	2	Feeding	F	4	Birth	13.86
1899-12-31 12:00:00	T 12.00	2012-04-08	Tw	0	1	1	Feeding	M	4	Birth	13.86
1899-12-31 12:30:00	T 12.50	2012-04-08	Nu	0	1	2	Other	M	2	Birth	13.86
1899-12-31 12:30:00	T 12.50	2012-04-08	Tw	0	1	2	Other	M	4	Birth	13.86
1899-12-31 13:00:00	T 13.00	2012-04-08	Le	1	1	2	Feeding	F	4	Birth	13.86
1899-12-31 13:00:00	T 13.00	2012-04-08	Pa	1	1	5	Feeding	F	7	Birth	13.86
1899-12-31 14:30:00	T 14.50	2012-04-08	Ga	0	1	1	Other	M	1	Birth	13.86
1899-12-31 14:30:00	T 14.50	2012-04-08	Ly	0	1	1	Other	F	2	Birth	13.86
1899-12-31 14:30:00	T 14.50	2012-04-08	Sa	0	1	5	Other	F	1	Birth	13.86
1899-12-31 15:00:00	T 15.00	2012-04-08	Do	0	1	2	Other	M	5	Birth	13.86
1899-12-31 15:00:00	T 15.00	2012-04-08	Ma	0	1	2	Other	F	6	Birth	13.86
1899-12-31 17:00:00	T 17.00	2012-04-08	Ma	1	1	20	Other	F	6	Birth	13.86
1899-12-31 17:00:00	T 17.00	2012-04-08	Pe	0	1	2	Other	M	8	Birth	13.86
1899-12-31 17:00:00	T 17.00	2012-04-08	Tw	0	1	2	Other	M	4	Birth	13.86
1899-12-31 10:00:00	T 10.00	2012-04-09	Ci	1	1	5	Other	F	8	Birth	17.05
1899-12-31 10:00:00	T 10.00	2012-04-09	Le	0	0	2	Other	F	4	Birth	17.05
1899-12-31 10:00:00	T 10.00	2012-04-09	Ol	0	1	5	Other	F	3	Birth	17.05
1899-12-31 11:00:00	T 11.00	2012-04-09	Fi	0	0	1	Other	M	6	Birth	17.05
1899-12-31 11:00:00	T 11.00	2012-04-09	Ki	0	0	1	Feeding	M	3	Birth	17.05
1899-12-31 11:00:00	T 11.00	2012-04-09	Ma	0	0	2	Other	F	6	Birth	17.05
1899-12-31 11:30:00	T 11.50	2012-04-09	Ba	0	1	1	Feeding	F	5	Birth	17.05
1899-12-31 11:30:00	T 11.50	2012-04-09	Ga	0	1	1	Other	M	1	Birth	17.05
1899-12-31 11:30:00	T 11.50	2012-04-09	Ol	0	1	1	Other	F	3	Birth	17.05
1899-12-31 12:00:00	T 12.00	2012-04-09	Tw	0	1	2	Other	M	4	Birth	17.05
1899-12-31 12:30:00	T 12.50	2012-04-09	Ci	0	1	2	Other	F	8	Birth	17.05
1899-12-31 12:30:00	T 12.50	2012-04-09	Tw	0	1	1	Other	M	4	Birth	17.05
1899-12-31 13:00:00	T 13.00	2012-04-09	Do	0	1	1	Feeding	M	5	Birth	17.05
1899-12-31 14:00:00	T 14.00	2012-04-09	Fi	0	1	5	Other	M	6	Birth	17.05
1899-12-31 14:00:00	T 14.00	2012-04-09	Pa	0	1	5	Other	F	7	Birth	17.05
1899-12-31 15:00:00	T 15.00	2012-04-09	Ch	0	1	5	Other	M	7	Birth	17.05
1899-12-31 15:00:00	T 15.00	2012-04-09	Ki	1	1	5	Other	M	3	Birth	17.05
1899-12-31 15:30:00	T 15.50	2012-04-09	Do	0	1	2	Feeding	M	5	Birth	17.05
1899-12-31 15:30:00	T 15.50	2012-04-09	Nu	0	1	2	Feeding	M	2	Birth	17.05
1899-12-31 16:00:00	T 16.00	2012-04-09	Tw	0	1	1	Feeding	M	4	Birth	17.05
1899-12-31 17:00:00	T 17.00	2012-04-09	Le	0	1	5	Other	F	4	Birth	17.05
1899-12-31 12:00:00	T 12.00	2012-04-10	Ma	0	1	2	Agonistic	F	6	Birth	8.47
1899-12-31 12:30:00	T 12.50	2012-04-10	Ba	0	1	2	Other	F	5	Birth	8.47
1899-12-31 12:30:00	T 12.50	2012-04-10	Ma	0	1	1	Feeding	F	6	Birth	8.47
1899-12-31 13:30:00	T 13.50	2012-04-10	Fi	0	0	1	Feeding	M	6	Birth	8.47
1899-12-31 13:30:00	T 13.50	2012-04-10	Tw	0	1	1	Feeding	M	4	Birth	8.47
1899-12-31 14:00:00	T 14.00	2012-04-10	Ch	0	1	1	Feeding	M	7	Birth	8.47
1899-12-31 14:00:00	T 14.00	2012-04-10	Do	0	1	1	Feeding	M	5	Birth	8.47
1899-12-31 14:00:00	T 14.00	2012-04-10	Fi	0	1	1	Feeding	M	6	Birth	8.47
1899-12-31 14:00:00	T 14.00	2012-04-10	Pa	0	1	5	Agonistic	F	7	Birth	8.47
1899-12-31 14:00:00	T 14.00	2012-04-10	Tw	0	1	2	Agonistic	M	4	Birth	8.47
1899-12-31 14:30:00	T 14.50	2012-04-10	Ba	0	1	1	Feeding	F	5	Birth	8.47
1899-12-31 11:30:00	T 11.50	2012-04-14	Do	0	1	1	Feeding	M	5	Birth	7.9
1899-12-31 11:30:00	T 11.50	2012-04-14	Fi	0	0	1	Feeding	M	6	Birth	7.9
1899-12-31 11:30:00	T 11.50	2012-04-14	Ki	0	1	2	Other	M	3	Birth	7.9
1899-12-31 11:30:00	T 11.50	2012-04-14	Le	0	1	5	Other	F	4	Birth	7.9
1899-12-31 11:30:00	T 11.50	2012-04-14	Ly	0	1	2	Feeding	F	2	Birth	7.9
1899-12-31 11:30:00	T 11.50	2012-04-14	Ol	0	1	2	Other	F	3	Birth	7.9
1899-12-31 11:30:00	T 11.50	2012-04-14	Te	0	1	1	Feeding	F	9	Birth	7.9
1899-12-31 12:00:00	T 12.00	2012-04-14	Ch	0	1	2	Other	M	7	Birth	7.9
1899-12-31 12:00:00	T 12.00	2012-04-14	Pe	0	1	1	Feeding	M	8	Birth	7.9
1899-12-31 12:00:00	T 12.00	2012-04-14	Tw	0	1	1	Feeding	M	4	Birth	7.9
1899-12-31 12:30:00	T 12.50	2012-04-14	Ba	0	1	1	Feeding	F	5	Birth	7.9
1899-12-31 12:30:00	T 12.50	2012-04-14	Ch	0	1	1	Feeding	M	7	Birth	7.9
1899-12-31 12:30:00	T 12.50	2012-04-14	Ga	0	1	1	Feeding	M	1	Birth	7.9
1899-12-31 12:30:00	T 12.50	2012-04-14	Tw	1	1	20	Other	M	4	Birth	7.9
1899-12-31 13:00:00	T 13.00	2012-04-14	Ma	0	1	2	Feeding	F	6	Birth	7.9
1899-12-31 13:30:00	T 13.50	2012-04-14	Ki	0	1	1	Feeding	M	3	Birth	7.9
1899-12-31 13:30:00	T 13.50	2012-04-14	Nu	0	1	1	Other	M	2	Birth	7.9
1899-12-31 13:30:00	T 13.50	2012-04-14	Ol	0	1	1	Other	F	3	Birth	7.9
1899-12-31 14:00:00	T 14.00	2012-04-14	Ki	0	1	1	Other	M	3	Birth	7.9
1899-12-31 14:00:00	T 14.00	2012-04-14	Le	0	0	0	Feeding	F	4	Birth	7.9
1899-12-31 14:00:00	T 14.00	2012-04-14	Ly	0	1	2	Feeding	F	2	Birth	7.9
1899-12-31 15:00:00	T 15.00	2012-04-14	Le	0	1	10	Agonistic	F	4	Birth	7.9
1899-12-31 11:00:00	T 11.00	2012-04-15	Do	0	1	5	Other	M	5	Birth	3.5
1899-12-31 11:30:00	T 11.50	2012-04-15	Ga	0	0	1	Feeding	M	1	Birth	3.5
1899-12-31 12:30:00	T 12.50	2012-04-15	Fi	0	0	1	Other	M	6	Birth	3.5
1899-12-31 12:30:00	T 12.50	2012-04-15	Le	0	1	2	Other	F	4	Birth	3.5
1899-12-31 12:30:00	T 12.50	2012-04-15	Ly	0	1	1	Feeding	F	2	Birth	3.5
1899-12-31 12:30:00	T 12.50	2012-04-15	Nu	0	1	1	Feeding	M	2	Birth	3.5
1899-12-31 12:30:00	T 12.50	2012-04-15	Pe	0	1	1	Feeding	M	8	Birth	3.5
1899-12-31 12:30:00	T 12.50	2012-04-15	Sa	0	1	2	Other	F	1	Birth	3.5
1899-12-31 12:30:00	T 12.50	2012-04-15	Tw	0	0	1	Feeding	M	4	Birth	3.5
1899-12-31 13:00:00	T 13.00	2012-04-15	Do	1	0	2	Other	M	5	Birth	3.5
1899-12-31 13:30:00	T 13.50	2012-04-15	Ki	0	1	1	Feeding	M	3	Birth	3.5
1899-12-31 14:00:00	T 14.00	2012-04-15	Ga	0	0	1	Feeding	M	1	Birth	3.5
1899-12-31 14:00:00	T 14.00	2012-04-15	Le	0	0	0	Feeding	F	4	Birth	3.5
1899-12-31 14:30:00	T 14.50	2012-04-15	Do	0	0	1	Feeding	M	5	Birth	3.5
1899-12-31 14:30:00	T 14.50	2012-04-15	Fi	0	1	1	Feeding	M	6	Birth	3.5
1899-12-31 14:30:00	T 14.50	2012-04-15	Ma	0	1	1	Feeding	F	6	Birth	3.5
1899-12-31 14:30:00	T 14.50	2012-04-15	Te	0	1	2	Feeding	F	9	Birth	3.5
1899-12-31 10:30:00	T 10.50	2012-04-16	Ch	0	1	5	Feeding	M	7	Birth	5.3
1899-12-31 10:30:00	T 10.50	2012-04-16	Do	0	0	2	Feeding	M	5	Birth	5.3
1899-12-31 10:30:00	T 10.50	2012-04-16	Ga	1	1	10	Other	M	1	Birth	5.3
1899-12-31 10:30:00	T 10.50	2012-04-16	Ly	1	1	10	Other	F	2	Birth	5.3
1899-12-31 10:30:00	T 10.50	2012-04-16	Ma	0	1	5	Feeding	F	6	Birth	5.3
1899-12-31 10:30:00	T 10.50	2012-04-16	Sa	1	1	10	Other	F	1	Birth	5.3
1899-12-31 11:00:00	T 11.00	2012-04-16	Ch	0	0	1	Feeding	M	7	Birth	5.3
1899-12-31 11:00:00	T 11.00	2012-04-16	Ga	0	1	1	Feeding	M	1	Birth	5.3
1899-12-31 11:30:00	T 11.50	2012-04-16	Ba	0	0	1	Feeding	F	5	Birth	5.3
1899-12-31 11:30:00	T 11.50	2012-04-16	Fi	0	0	1	Feeding	M	6	Birth	5.3
1899-12-31 11:30:00	T 11.50	2012-04-16	Pe	0	0	1	Feeding	M	8	Birth	5.3
1899-12-31 12:30:00	T 12.50	2012-04-16	Ga	0	0	2	Feeding	M	1	Birth	5.3
1899-12-31 12:30:00	T 12.50	2012-04-16	Ly	0	0	2	Agonistic	F	2	Birth	5.3
1899-12-31 13:00:00	T 13.00	2012-04-16	Ki	0	1	5	Other	M	3	Birth	5.3
1899-12-31 13:00:00	T 13.00	2012-04-16	Le	0	1	5	Other	F	4	Birth	5.3
1899-12-31 13:00:00	T 13.00	2012-04-16	Sa	0	0	2	Other	F	1	Birth	5.3
1899-12-31 13:30:00	T 13.50	2012-04-16	Do	0	1	1	Feeding	M	5	Birth	5.3
1899-12-31 13:30:00	T 13.50	2012-04-16	Ly	0	1	1	Feeding	F	2	Birth	5.3
1899-12-31 13:30:00	T 13.50	2012-04-16	Ol	0	0	1	Feeding	F	3	Birth	5.3
1899-12-31 14:00:00	T 14.00	2012-04-16	Ga	1	1	1	Feeding	M	1	Birth	5.3
1899-12-31 14:30:00	T 14.50	2012-04-16	Do	0	0	1	Other	M	5	Birth	5.3
1899-12-31 14:30:00	T 14.50	2012-04-16	Ga	0	1	2	Other	M	1	Birth	5.3
1899-12-31 14:30:00	T 14.50	2012-04-16	Pe	0	1	1	Feeding	M	8	Birth	5.3
1899-12-31 14:30:00	T 14.50	2012-04-16	Tw	1	1	2	Other	M	4	Birth	5.3
1899-12-31 15:00:00	T 15.00	2012-04-16	Fi	0	1	1	Feeding	M	6	Birth	5.3
1899-12-31 15:30:00	T 15.50	2012-04-16	Sa	0	1	5	Other	F	1	Birth	5.3
1899-12-31 16:00:00	T 16.00	2012-04-16	Le	0	0	1	Other	F	4	Birth	5.3
1899-12-31 09:30:00	T 9.50	2012-04-17	Fi	0	1	5	Other	M	6	Birth	10.37
1899-12-31 09:30:00	T 9.50	2012-04-17	Ga	0	1	2	Other	M	1	Birth	10.37
1899-12-31 09:30:00	T 9.50	2012-04-17	Ki	0	1	2	Other	M	3	Birth	10.37
1899-12-31 09:30:00	T 9.50	2012-04-17	Ly	0	0	2	Feeding	F	2	Birth	10.37
1899-12-31 09:30:00	T 9.50	2012-04-17	Pa	0	1	5	Other	F	7	Birth	10.37
1899-12-31 10:30:00	T 10.50	2012-04-17	Le	0	1	1	Feeding	F	4	Birth	10.37
1899-12-31 10:30:00	T 10.50	2012-04-17	Ly	0	1	1	Feeding	F	2	Birth	10.37
1899-12-31 11:30:00	T 11.50	2012-04-17	Ba	0	1	1	Feeding	F	5	Birth	10.37
1899-12-31 11:30:00	T 11.50	2012-04-17	Ga	0	1	2	Other	M	1	Birth	10.37
1899-12-31 11:30:00	T 11.50	2012-04-17	Nu	0	1	2	Other	M	2	Birth	10.37
1899-12-31 12:00:00	T 12.00	2012-04-17	Ci	1	1	5	Other	F	8	Birth	10.37
1899-12-31 12:00:00	T 12.00	2012-04-17	Ly	1	1	10	Other	F	2	Birth	10.37
1899-12-31 12:30:00	T 12.50	2012-04-17	Ci	0	1	10	Other	F	8	Birth	10.37
1899-12-31 12:30:00	T 12.50	2012-04-17	Do	0	0	2	Other	M	5	Birth	10.37
1899-12-31 12:30:00	T 12.50	2012-04-17	Ga	0	1	5	Other	M	1	Birth	10.37
1899-12-31 12:30:00	T 12.50	2012-04-17	Ol	0	1	10	Other	F	3	Birth	10.37
1899-12-31 12:30:00	T 12.50	2012-04-17	Te	0	1	10	Other	F	9	Birth	10.37
1899-12-31 13:00:00	T 13.00	2012-04-17	Fi	0	1	1	Feeding	M	6	Birth	10.37
1899-12-31 13:00:00	T 13.00	2012-04-17	Ga	0	1	1	Other	M	1	Birth	10.37
1899-12-31 13:00:00	T 13.00	2012-04-17	Nu	0	1	2	Other	M	2	Birth	10.37
1899-12-31 13:00:00	T 13.00	2012-04-17	Te	0	1	1	Feeding	F	9	Birth	10.37
1899-12-31 13:30:00	T 13.50	2012-04-17	Do	1	1	10	Other	M	5	Birth	10.37
1899-12-31 14:00:00	T 14.00	2012-04-17	Ol	1	1	20	Other	F	3	Birth	10.37
1899-12-31 14:00:00	T 14.00	2012-04-17	Tw	0	1	1	Feeding	M	4	Birth	10.37
1899-12-31 14:30:00	T 14.50	2012-04-17	Ki	1	1	10	Other	M	3	Birth	10.37
1899-12-31 14:30:00	T 14.50	2012-04-17	Le	1	1	2	Other	F	4	Birth	10.37
1899-12-31 14:30:00	T 14.50	2012-04-17	Ol	1	1	10	Other	F	3	Birth	10.37
1899-12-31 15:30:00	T 15.50	2012-04-17	Le	0	1	10	Other	F	4	Birth	10.37
1899-12-31 15:30:00	T 15.50	2012-04-17	Ly	1	1	2	Other	F	2	Birth	10.37
1899-12-31 16:00:00	T 16.00	2012-04-17	Ba	0	1	2	Feeding	F	5	Birth	10.37
1899-12-31 16:00:00	T 16.00	2012-04-17	Pa	0	1	1	Feeding	F	7	Birth	10.37
1899-12-31 16:00:00	T 16.00	2012-04-17	Tw	0	1	2	Feeding	M	4	Birth	10.37
1899-12-31 10:30:00	T 10.50	2012-04-19	Ch	0	0	1	Feeding	M	7	Birth	7.3
1899-12-31 10:30:00	T 10.50	2012-04-19	Ma	0	1	1	Agonistic	F	6	Birth	7.3
1899-12-31 10:30:00	T 10.50	2012-04-19	Ol	0	1	2	Other	F	3	Birth	7.3
1899-12-31 10:30:00	T 10.50	2012-04-19	Pe	0	1	1	Feeding	M	8	Birth	7.3
1899-12-31 10:30:00	T 10.50	2012-04-19	Tw	0	1	1	Feeding	M	4	Birth	7.3
1899-12-31 11:30:00	T 11.50	2012-04-19	Ci	0	0	2	Agonistic	F	8	Birth	7.3
1899-12-31 11:30:00	T 11.50	2012-04-19	Ma	0	1	1	Other	F	6	Birth	7.3
1899-12-31 11:30:00	T 11.50	2012-04-19	Nu	0	1	1	Other	M	2	Birth	7.3
1899-12-31 12:00:00	T 12.00	2012-04-19	Ba	0	1	5	Other	F	5	Birth	7.3
1899-12-31 12:00:00	T 12.00	2012-04-19	Do	0	1	1	Other	M	5	Birth	7.3
1899-12-31 12:00:00	T 12.00	2012-04-19	Fi	0	1	1	Feeding	M	6	Birth	7.3
1899-12-31 12:00:00	T 12.00	2012-04-19	Te	0	1	5	Other	F	9	Birth	7.3
1899-12-31 12:30:00	T 12.50	2012-04-19	Ki	0	1	2	Other	M	3	Birth	7.3
1899-12-31 12:30:00	T 12.50	2012-04-19	Ol	0	1	1	Feeding	F	3	Birth	7.3
1899-12-31 12:30:00	T 12.50	2012-04-19	Sa	0	1	2	Feeding	F	1	Birth	7.3
1899-12-31 13:00:00	T 13.00	2012-04-19	Do	0	1	1	Other	M	5	Birth	7.3
1899-12-31 13:00:00	T 13.00	2012-04-19	Ga	0	1	1	Other	M	1	Birth	7.3
1899-12-31 13:00:00	T 13.00	2012-04-19	Ki	0	1	1	Other	M	3	Birth	7.3
1899-12-31 13:00:00	T 13.00	2012-04-19	Ol	0	1	2	Other	F	3	Birth	7.3
1899-12-31 13:30:00	T 13.50	2012-04-19	Te	0	1	5	Agonistic	F	9	Birth	7.3
1899-12-31 13:30:00	T 13.50	2012-04-19	Tw	0	0	2	Other	M	4	Birth	7.3
1899-12-31 14:00:00	T 14.00	2012-04-19	Ci	0	1	2	Feeding	F	8	Birth	7.3
1899-12-31 14:00:00	T 14.00	2012-04-19	Do	0	1	1	Feeding	M	5	Birth	7.3
1899-12-31 14:00:00	T 14.00	2012-04-19	Ki	0	1	2	Other	M	3	Birth	7.3
1899-12-31 14:30:00	T 14.50	2012-04-19	Do	0	1	10	Feeding	M	5	Birth	7.3
1899-12-31 15:00:00	T 15.00	2012-04-19	Ci	0	1	10	Other	F	8	Birth	7.3
1899-12-31 15:00:00	T 15.00	2012-04-19	Le	0	1	2	Feeding	F	4	Birth	7.3
1899-12-31 15:00:00	T 15.00	2012-04-19	Pa	0	1	2	Other	F	7	Birth	7.3
1899-12-31 15:00:00	T 15.00	2012-04-19	Tw	0	1	2	Feeding	M	4	Birth	7.3
1899-12-31 15:30:00	T 15.50	2012-04-19	Ba	0	1	2	Feeding	F	5	Birth	7.3
1899-12-31 15:30:00	T 15.50	2012-04-19	Le	0	1	5	Other	F	4	Birth	7.3
1899-12-31 15:30:00	T 15.50	2012-04-19	Tw	0	1	5	Feeding	M	4	Birth	7.3
1899-12-31 16:30:00	T 16.50	2012-04-19	Ga	0	1	5	Other	M	1	Birth	7.3
1899-12-31 16:30:00	T 16.50	2012-04-19	Ki	0	1	10	Other	M	3	Birth	7.3
1899-12-31 16:30:00	T 16.50	2012-04-19	Ma	0	1	5	Other	F	6	Birth	7.3
1899-12-31 16:30:00	T 16.50	2012-04-19	Nu	0	1	2	Feeding	M	2	Birth	7.3
1899-12-31 16:30:00	T 16.50	2012-04-19	Pe	0	1	10	Agonistic	M	8	Birth	7.3
1899-12-31 10:30:00	T 10.50	2012-04-21	Ba	0	1	1	Agonistic	F	5	Birth	13.33
1899-12-31 10:30:00	T 10.50	2012-04-21	Do	0	1	1	Feeding	M	5	Birth	13.33
1899-12-31 10:30:00	T 10.50	2012-04-21	Fi	0	1	1	Feeding	M	6	Birth	13.33
1899-12-31 10:30:00	T 10.50	2012-04-21	Ki	0	1	1	Feeding	M	3	Birth	13.33
1899-12-31 10:30:00	T 10.50	2012-04-21	Ol	0	0	1	Feeding	F	3	Birth	13.33
1899-12-31 11:00:00	T 11.00	2012-04-21	Ba	0	1	5	Feeding	F	5	Birth	13.33
1899-12-31 11:00:00	T 11.00	2012-04-21	Ci	1	1	5	Other	F	8	Birth	13.33
1899-12-31 11:00:00	T 11.00	2012-04-21	Fi	0	1	1	Feeding	M	6	Birth	13.33
1899-12-31 11:00:00	T 11.00	2012-04-21	Ly	0	1	5	Other	F	2	Birth	13.33
1899-12-31 11:00:00	T 11.00	2012-04-21	Ma	0	1	2	Feeding	F	6	Birth	13.33
1899-12-31 11:30:00	T 11.50	2012-04-21	Do	0	1	1	Feeding	M	5	Birth	13.33
1899-12-31 11:30:00	T 11.50	2012-04-21	Ga	0	1	1	Other	M	1	Birth	13.33
1899-12-31 11:30:00	T 11.50	2012-04-21	Pe	0	1	2	Feeding	M	8	Birth	13.33
1899-12-31 11:30:00	T 11.50	2012-04-21	Tw	0	1	1	Feeding	M	4	Birth	13.33
1899-12-31 12:00:00	T 12.00	2012-04-21	Le	1	1	5	Agonistic	F	4	Birth	13.33
1899-12-31 12:00:00	T 12.00	2012-04-21	Nu	0	1	1	Feeding	M	2	Birth	13.33
1899-12-31 12:00:00	T 12.00	2012-04-21	Ol	0	1	5	Other	F	3	Birth	13.33
1899-12-31 12:30:00	T 12.50	2012-04-21	Ki	0	1	2	Feeding	M	3	Birth	13.33
1899-12-31 12:30:00	T 12.50	2012-04-21	Le	0	1	5	Feeding	F	4	Birth	13.33
1899-12-31 12:30:00	T 12.50	2012-04-21	Te	0	1	5	Agonistic	F	9	Birth	13.33
1899-12-31 13:00:00	T 13.00	2012-04-21	Ga	0	1	1	Feeding	M	1	Birth	13.33
1899-12-31 13:00:00	T 13.00	2012-04-21	Nu	0	1	5	Other	M	2	Birth	13.33
1899-12-31 13:30:00	T 13.50	2012-04-21	Ci	0	1	5	Other	F	8	Birth	13.33
1899-12-31 14:00:00	T 14.00	2012-04-21	Le	0	1	1	Feeding	F	4	Birth	13.33
1899-12-31 14:30:00	T 14.50	2012-04-21	Ch	0	1	1	Agonistic	M	7	Birth	13.33
1899-12-31 14:30:00	T 14.50	2012-04-21	Nu	0	0	1	Feeding	M	2	Birth	13.33
1899-12-31 15:00:00	T 15.00	2012-04-21	Ba	0	1	5	Feeding	F	5	Birth	13.33
1899-12-31 15:00:00	T 15.00	2012-04-21	Ki	0	1	5	Feeding	M	3	Birth	13.33
1899-12-31 15:30:00	T 15.50	2012-04-21	Ci	0	1	2	Other	F	8	Birth	13.33
1899-12-31 15:30:00	T 15.50	2012-04-21	Do	0	1	2	Other	M	5	Birth	13.33
1899-12-31 15:30:00	T 15.50	2012-04-21	Fi	0	1	1	Other	M	6	Birth	13.33
1899-12-31 15:30:00	T 15.50	2012-04-21	Pa	1	1	2	Other	F	7	Birth	13.33
1899-12-31 15:30:00	T 15.50	2012-04-21	Pe	0	1	1	Feeding	M	8	Birth	13.33
1899-12-31 15:30:00	T 15.50	2012-04-21	Tw	0	1	1	Feeding	M	4	Birth	13.33
1899-12-31 16:00:00	T 16.00	2012-04-21	Pe	0	1	1	Other	M	8	Birth	13.33
1899-12-31 17:00:00	T 17.00	2012-04-21	Pe	0	1	5	Other	M	8	Birth	13.33
1899-12-31 11:00:00	T 11.00	2012-04-22	Fi	0	1	2	Other	M	6	Birth	12.21
1899-12-31 12:00:00	T 12.00	2012-04-22	Tw	0	1	5	Other	M	4	Birth	12.21
1899-12-31 12:30:00	T 12.50	2012-04-22	Do	0	1	2	Other	M	5	Birth	12.21
1899-12-31 12:30:00	T 12.50	2012-04-22	Ga	0	1	1	Feeding	M	1	Birth	12.21
1899-12-31 12:30:00	T 12.50	2012-04-22	Ki	0	1	5	Other	M	3	Birth	12.21
1899-12-31 12:30:00	T 12.50	2012-04-22	Nu	0	1	1	Feeding	M	2	Birth	12.21
1899-12-31 13:00:00	T 13.00	2012-04-22	Ga	0	1	2	Feeding	M	1	Birth	12.21
1899-12-31 13:00:00	T 13.00	2012-04-22	Le	0	1	1	Feeding	F	4	Birth	12.21
1899-12-31 13:00:00	T 13.00	2012-04-22	Ly	0	1	10	Feeding	F	2	Birth	12.21
1899-12-31 13:00:00	T 13.00	2012-04-22	Ol	0	1	5	Other	F	3	Birth	12.21
1899-12-31 13:00:00	T 13.00	2012-04-22	Te	0	1	5	Agonistic	F	9	Birth	12.21
1899-12-31 13:00:00	T 13.00	2012-04-22	Tw	0	1	5	Other	M	4	Birth	12.21
1899-12-31 14:00:00	T 14.00	2012-04-22	Do	0	1	1	Other	M	5	Birth	12.21
1899-12-31 14:00:00	T 14.00	2012-04-22	Ki	0	1	2	Feeding	M	3	Birth	12.21
1899-12-31 14:30:00	T 14.50	2012-04-22	Ci	0	1	2	Feeding	F	8	Birth	12.21
1899-12-31 14:30:00	T 14.50	2012-04-22	Do	0	1	2	Other	M	5	Birth	12.21
1899-12-31 15:00:00	T 15.00	2012-04-22	Do	0	1	1	Feeding	M	5	Birth	12.21
1899-12-31 15:00:00	T 15.00	2012-04-22	Nu	0	1	2	Other	M	2	Birth	12.21
1899-12-31 15:00:00	T 15.00	2012-04-22	Ol	0	1	2	Other	F	3	Birth	12.21
1899-12-31 16:00:00	T 16.00	2012-04-22	Le	0	1	5	Other	F	4	Birth	12.21
1899-12-31 16:30:00	T 16.50	2012-04-22	Do	0	1	2	Other	M	5	Birth	12.21
1899-12-31 16:30:00	T 16.50	2012-04-22	Fi	0	1	1	Other	M	6	Birth	12.21
1899-12-31 16:30:00	T 16.50	2012-04-22	Le	0	1	2	Feeding	F	4	Birth	12.21
1899-12-31 16:30:00	T 16.50	2012-04-22	Ol	0	1	5	Other	F	3	Birth	12.21
1899-12-31 17:00:00	T 17.00	2012-04-22	Ki	0	1	2	Feeding	M	3	Birth	12.21
1899-12-31 17:00:00	T 17.00	2012-04-22	Le	1	1	1	Feeding	F	4	Birth	12.21
1899-12-31 17:00:00	T 17.00	2012-04-22	Ma	0	1	2	Feeding	F	6	Birth	12.21
1899-12-31 17:00:00	T 17.00	2012-04-22	Pa	0	1	2	Other	F	7	Birth	12.21
1899-12-31 17:00:00	T 17.00	2012-04-22	Tw	0	1	2	Feeding	M	4	Birth	12.21
1899-12-31 11:00:00	T 11.00	2012-04-23	Le	0	1	5	Other	F	4	Birth	11.96
1899-12-31 11:00:00	T 11.00	2012-04-23	Te	0	1	5	Other	F	9	Birth	11.96
1899-12-31 11:30:00	T 11.50	2012-04-23	Le	0	0	1	Feeding	F	4	Birth	11.96
1899-12-31 11:30:00	T 11.50	2012-04-23	Nu	0	0	0	Agonistic	M	2	Birth	11.96
1899-12-31 11:30:00	T 11.50	2012-04-23	Tw	0	0	1	Feeding	M	4	Birth	11.96
1899-12-31 12:00:00	T 12.00	2012-04-23	Do	0	0	2	Other	M	5	Birth	11.96
1899-12-31 14:30:00	T 14.50	2012-04-23	Ga	0	0	1	Feeding	M	1	Birth	11.96
1899-12-31 15:00:00	T 15.00	2012-04-23	Ba	0	0	1	Feeding	F	5	Birth	11.96
1899-12-31 15:00:00	T 15.00	2012-04-23	Ly	0	0	1	Feeding	F	2	Birth	11.96
1899-12-31 15:30:00	T 15.50	2012-04-23	Le	0	1	2	Feeding	F	4	Birth	11.96
1899-12-31 16:30:00	T 16.50	2012-04-23	Ga	0	1	2	Other	M	1	Birth	11.96
1899-12-31 16:30:00	T 16.50	2012-04-23	Ki	0	1	5	Agonistic	M	3	Birth	11.96
1899-12-31 16:30:00	T 16.50	2012-04-23	Le	0	1	5	Other	F	4	Birth	11.96
1899-12-31 16:30:00	T 16.50	2012-04-23	Ol	0	1	10	Other	F	3	Birth	11.96
1899-12-31 17:00:00	T 17.00	2012-04-23	Ga	0	1	2	Feeding	M	1	Birth	11.96
1899-12-31 17:00:00	T 17.00	2012-04-23	Ki	0	1	5	Other	M	3	Birth	11.96
1899-12-31 17:00:00	T 17.00	2012-04-23	Ly	0	1	5	Other	F	2	Birth	11.96
1899-12-31 17:00:00	T 17.00	2012-04-23	Nu	0	1	1	Other	M	2	Birth	11.96
1899-12-31 17:00:00	T 17.00	2012-04-23	Ol	0	1	1	Other	F	3	Birth	11.96
1899-12-31 09:30:00	T 9.50	2012-04-24	Fi	0	1	2	Other	M	6	Birth	13.8
1899-12-31 09:30:00	T 9.50	2012-04-24	Ki	0	1	1	Other	M	3	Birth	13.8
1899-12-31 10:30:00	T 10.50	2012-04-26	Ga	0	0	1	Feeding	M	1	Birth	16.1
1899-12-31 11:00:00	T 11.00	2012-04-26	Ch	0	1	1	Other	M	7	Birth	16.1
1899-12-31 11:00:00	T 11.00	2012-04-26	Pe	1	1	10	Other	M	8	Birth	16.1
1899-12-31 11:00:00	T 11.00	2012-04-26	Tw	0	1	2	Other	M	4	Birth	16.1
1899-12-31 11:30:00	T 11.50	2012-04-26	Ol	0	1	1	Other	F	3	Birth	16.1
1899-12-31 11:30:00	T 11.50	2012-04-26	Pe	0	0	0	Other	M	8	Birth	16.1
1899-12-31 12:00:00	T 12.00	2012-04-26	Do	0	1	1	Other	M	5	Birth	16.1
1899-12-31 12:00:00	T 12.00	2012-04-26	Ma	0	1	2	Other	F	6	Birth	16.1
1899-12-31 12:30:00	T 12.50	2012-04-26	Do	0	1	0	Feeding	M	5	Birth	16.1
1899-12-31 12:30:00	T 12.50	2012-04-26	Pe	0	0	2	Other	M	8	Birth	16.1
1899-12-31 13:00:00	T 13.00	2012-04-26	Le	0	1	10	Other	F	4	Birth	16.1
1899-12-31 13:00:00	T 13.00	2012-04-26	Ma	0	1	10	Other	F	6	Birth	16.1
1899-12-31 13:00:00	T 13.00	2012-04-26	Pe	0	0	1	Feeding	M	8	Birth	16.1
1899-12-31 13:00:00	T 13.00	2012-04-26	Sa	0	0	2	Other	F	1	Birth	16.1
1899-12-31 14:00:00	T 14.00	2012-04-26	Ga	0	1	1	Agonistic	M	1	Birth	16.1
1899-12-31 14:00:00	T 14.00	2012-04-26	Ly	0	1	2	Other	F	2	Birth	16.1
1899-12-31 14:00:00	T 14.00	2012-04-26	Nu	0	1	2	Other	M	2	Birth	16.1
1899-12-31 14:00:00	T 14.00	2012-04-26	Ol	0	1	5	Other	F	3	Birth	16.1
1899-12-31 14:00:00	T 14.00	2012-04-26	Pe	0	0	0	Agonistic	M	8	Birth	16.1
1899-12-31 14:30:00	T 14.50	2012-04-26	Ga	0	1	5	Other	M	1	Birth	16.1
1899-12-31 14:30:00	T 14.50	2012-04-26	Nu	0	1	5	Other	M	2	Birth	16.1
1899-12-31 14:30:00	T 14.50	2012-04-26	Sa	0	0	2	Other	F	1	Birth	16.1
1899-12-31 15:30:00	T 15.50	2012-04-26	Do	0	0	1	Feeding	M	5	Birth	16.1
1899-12-31 16:30:00	T 16.50	2012-04-26	Ci	1	1	5	Other	F	8	Birth	16.1
1899-12-31 16:30:00	T 16.50	2012-04-26	Ga	0	1	2	Feeding	M	1	Birth	16.1
1899-12-31 16:30:00	T 16.50	2012-04-26	Pa	0	0	5	Other	F	7	Birth	16.1
1899-12-31 16:30:00	T 16.50	2012-04-26	Pe	0	1	5	Other	M	8	Birth	16.1
1899-12-31 17:00:00	T 17.00	2012-04-26	Ba	0	0	1	Feeding	F	5	Birth	16.1
1899-12-31 17:00:00	T 17.00	2012-04-26	Ch	0	0	2	Feeding	M	7	Birth	16.1
1899-12-31 17:00:00	T 17.00	2012-04-26	Nu	0	0	2	Feeding	M	2	Birth	16.1
1899-12-31 17:00:00	T 17.00	2012-04-26	Pe	0	0	1	Feeding	M	8	Birth	16.1
1899-12-31 17:00:00	T 17.00	2012-04-26	Sa	1	1	20	Other	F	1	Birth	16.1
1899-12-31 08:30:00	T 8.50	2012-04-29	Tw	0	0	2	Feeding	M	4	Birth	7.41
1899-12-31 12:00:00	T 12.00	2012-04-29	Ol	0	1	2	Feeding	F	3	Birth	7.41
1899-12-31 12:30:00	T 12.50	2012-04-29	Ch	0	1	1	Feeding	M	7	Birth	7.41
1899-12-31 13:30:00	T 13.50	2012-04-29	Tw	0	1	1	Feeding	M	4	Birth	7.41
1899-12-31 10:00:00	T 10.00	2012-04-30	Ga	0	1	2	Other	M	1	Birth	7.29
1899-12-31 10:00:00	T 10.00	2012-04-30	Ki	0	0	2	Other	M	3	Birth	7.29
1899-12-31 10:00:00	T 10.00	2012-04-30	Le	0	1	1	Feeding	F	4	Birth	7.29
1899-12-31 10:00:00	T 10.00	2012-04-30	Pa	0	1	5	Other	F	7	Birth	7.29
1899-12-31 10:30:00	T 10.50	2012-04-30	Ki	0	1	1	Feeding	M	3	Birth	7.29
1899-12-31 10:30:00	T 10.50	2012-04-30	Ly	1	0	2	Other	F	2	Birth	7.29
1899-12-31 10:30:00	T 10.50	2012-04-30	Sa	0	0	2	Feeding	F	1	Birth	7.29
1899-12-31 11:00:00	T 11.00	2012-04-30	Ch	0	0	2	Other	M	7	Birth	7.29
1899-12-31 11:00:00	T 11.00	2012-04-30	Ci	0	1	5	Other	F	8	Birth	7.29
1899-12-31 11:00:00	T 11.00	2012-04-30	Do	0	0	2	Other	M	5	Birth	7.29
1899-12-31 11:00:00	T 11.00	2012-04-30	Ol	0	0	2	Other	F	3	Birth	7.29
1899-12-31 11:30:00	T 11.50	2012-04-30	Ch	0	0	0	Feeding	M	7	Birth	7.29
1899-12-31 11:30:00	T 11.50	2012-04-30	Fi	0	0	5	Other	M	6	Birth	7.29
1899-12-31 11:30:00	T 11.50	2012-04-30	Ga	1	1	1	Feeding	M	1	Birth	7.29
1899-12-31 11:30:00	T 11.50	2012-04-30	Le	0	0	5	Feeding	F	4	Birth	7.29
1899-12-31 11:30:00	T 11.50	2012-04-30	Nu	1	0	1	Feeding	M	2	Birth	7.29
1899-12-31 11:30:00	T 11.50	2012-04-30	Ol	0	1	2	Feeding	F	3	Birth	7.29
1899-12-31 12:00:00	T 12.00	2012-04-30	Ma	0	0	5	Other	F	6	Birth	7.29
1899-12-31 12:30:00	T 12.50	2012-04-30	Ch	0	1	2	Other	M	7	Birth	7.29
1899-12-31 12:30:00	T 12.50	2012-04-30	Te	0	1	1	Agonistic	F	9	Birth	7.29
1899-12-31 13:00:00	T 13.00	2012-04-30	Ci	0	1	2	Feeding	F	8	Birth	7.29
1899-12-31 13:00:00	T 13.00	2012-04-30	Ol	0	1	2	Feeding	F	3	Birth	7.29
1899-12-31 13:30:00	T 13.50	2012-04-30	Ma	0	1	1	Other	F	6	Birth	7.29
1899-12-31 13:30:00	T 13.50	2012-04-30	Tw	0	0	2	Feeding	M	4	Birth	7.29
1899-12-31 14:30:00	T 14.50	2012-04-30	Ga	0	1	2	Other	M	1	Birth	7.29
1899-12-31 15:30:00	T 15.50	2012-04-30	Do	0	1	2	Other	M	5	Birth	7.29
1899-12-31 15:30:00	T 15.50	2012-04-30	Ol	0	1	2	Other	F	3	Birth	7.29
1899-12-31 15:30:00	T 15.50	2012-04-30	Pe	0	1	5	Other	M	8	Birth	7.29
1899-12-31 16:00:00	T 16.00	2012-04-30	Ba	0	1	5	Other	F	5	Birth	7.29
1899-12-31 10:00:00	T 10.00	2012-05-01	Do	0	0	5	Other	M	5	Birth	8.73
1899-12-31 10:30:00	T 10.50	2012-05-01	Le	1	1	5	Other	F	4	Birth	8.73
1899-12-31 11:30:00	T 11.50	2012-05-01	Ol	0	0	2	Other	F	3	Birth	8.73
1899-12-31 12:00:00	T 12.00	2012-05-01	Ba	0	0	2	Feeding	F	5	Birth	8.73
1899-12-31 12:00:00	T 12.00	2012-05-01	Ga	0	1	2	Other	M	1	Birth	8.73
1899-12-31 12:00:00	T 12.00	2012-05-01	Ki	0	1	2	Other	M	3	Birth	8.73
1899-12-31 12:00:00	T 12.00	2012-05-01	Nu	1	1	10	Other	M	2	Birth	8.73
1899-12-31 12:00:00	T 12.00	2012-05-01	Pa	0	1	2	Other	F	7	Birth	8.73
1899-12-31 12:00:00	T 12.00	2012-05-01	Pe	0	0	2	Feeding	M	8	Birth	8.73
1899-12-31 12:00:00	T 12.00	2012-05-01	Tw	0	1	2	Other	M	4	Birth	8.73
1899-12-31 12:30:00	T 12.50	2012-05-01	Tw	0	0	1	Feeding	M	4	Birth	8.73
1899-12-31 13:00:00	T 13.00	2012-05-01	Ga	0	1	2	Feeding	M	1	Birth	8.73
1899-12-31 13:00:00	T 13.00	2012-05-01	Le	0	1	5	Other	F	4	Birth	8.73
1899-12-31 13:00:00	T 13.00	2012-05-01	Pa	0	1	2	Feeding	F	7	Birth	8.73
1899-12-31 13:00:00	T 13.00	2012-05-01	Tw	0	0	1	Feeding	M	4	Birth	8.73
1899-12-31 13:30:00	T 13.50	2012-05-01	Fi	0	1	2	Feeding	M	6	Birth	8.73
1899-12-31 13:30:00	T 13.50	2012-05-01	Le	0	1	1	Feeding	F	4	Birth	8.73
1899-12-31 14:00:00	T 14.00	2012-05-01	Ch	0	1	1	Feeding	M	7	Birth	8.73
1899-12-31 15:00:00	T 15.00	2012-05-01	Do	0	1	2	Feeding	M	5	Birth	8.73
1899-12-31 15:00:00	T 15.00	2012-05-01	Ki	0	0	5	Other	M	3	Birth	8.73
1899-12-31 15:00:00	T 15.00	2012-05-01	Nu	0	0	5	Other	M	2	Birth	8.73
1899-12-31 15:30:00	T 15.50	2012-05-01	Nu	0	1	1	Feeding	M	2	Birth	8.73
1899-12-31 15:30:00	T 15.50	2012-05-01	Te	0	1	5	Other	F	9	Birth	8.73
1899-12-31 10:30:00	T 10.50	2012-05-03	Ki	0	0	1	Other	M	3	Other	11.39
1899-12-31 10:30:00	T 10.50	2012-05-03	Nu	0	0	1	Other	M	2	Other	11.39
1899-12-31 11:00:00	T 11.00	2012-05-03	Sa	0	1	1	Feeding	F	1	Other	11.39
1899-12-31 11:00:00	T 11.00	2012-05-03	Tw	0	1	0	Feeding	M	4	Other	11.39
1899-12-31 11:30:00	T 11.50	2012-05-03	Ga	1	0	1	Other	M	1	Other	11.39
1899-12-31 11:30:00	T 11.50	2012-05-03	Nu	1	0	1	Feeding	M	2	Other	11.39
1899-12-31 11:30:00	T 11.50	2012-05-03	Sa	1	1	2	Other	F	1	Other	11.39
1899-12-31 11:30:00	T 11.50	2012-05-03	Tw	0	1	5	Other	M	4	Other	11.39
1899-12-31 12:00:00	T 12.00	2012-05-03	Ga	0	0	5	Other	M	1	Other	11.39
1899-12-31 12:30:00	T 12.50	2012-05-03	Ba	0	1	2	Other	F	5	Other	11.39
1899-12-31 12:30:00	T 12.50	2012-05-03	Ga	0	1	1	Feeding	M	1	Other	11.39
1899-12-31 12:30:00	T 12.50	2012-05-03	Pe	0	1	2	Other	M	8	Other	11.39
1899-12-31 13:00:00	T 13.00	2012-05-03	Ba	0	0	2	Other	F	5	Other	11.39
1899-12-31 13:00:00	T 13.00	2012-05-03	Fi	0	0	1	Feeding	M	6	Other	11.39
1899-12-31 13:00:00	T 13.00	2012-05-03	Ol	0	1	1	Other	F	3	Other	11.39
1899-12-31 14:00:00	T 14.00	2012-05-03	Ch	0	0	2	Other	M	7	Other	11.39
1899-12-31 14:00:00	T 14.00	2012-05-03	Ci	0	1	1	Other	F	8	Other	11.39
1899-12-31 14:00:00	T 14.00	2012-05-03	Do	0	1	1	Other	M	5	Other	11.39
1899-12-31 17:00:00	T 17.00	2012-05-03	Fi	0	1	1	Feeding	M	6	Other	11.39
1899-12-31 17:00:00	T 17.00	2012-05-03	Le	0	1	2	Other	F	4	Other	11.39
1899-12-31 17:00:00	T 17.00	2012-05-03	Nu	0	1	1	Feeding	M	2	Other	11.39
1899-12-31 12:00:00	T 12.00	2012-05-05	Ga	0	1	2	Other	M	1	Other	12.66
1899-12-31 12:00:00	T 12.00	2012-05-05	Sa	0	0	5	Other	F	1	Other	12.66
1899-12-31 12:30:00	T 12.50	2012-05-05	Ki	0	0	5	Other	M	3	Other	12.66
1899-12-31 12:30:00	T 12.50	2012-05-05	Ma	0	0	10	Other	F	6	Other	12.66
1899-12-31 13:00:00	T 13.00	2012-05-05	Ch	0	0	2	Other	M	7	Other	12.66
1899-12-31 13:00:00	T 13.00	2012-05-05	Ci	0	1	5	Other	F	8	Other	12.66
1899-12-31 13:00:00	T 13.00	2012-05-05	Ly	0	1	2	Other	F	2	Other	12.66
1899-12-31 13:00:00	T 13.00	2012-05-05	Ol	0	1	2	Other	F	3	Other	12.66
1899-12-31 13:30:00	T 13.50	2012-05-05	Ch	0	0	1	Agonistic	M	7	Other	12.66
1899-12-31 13:30:00	T 13.50	2012-05-05	Fi	0	0	1	Feeding	M	6	Other	12.66
1899-12-31 13:30:00	T 13.50	2012-05-05	Ol	0	0	5	Feeding	F	3	Other	12.66
1899-12-31 13:30:00	T 13.50	2012-05-05	Te	0	0	1	Agonistic	F	9	Other	12.66
1899-12-31 13:30:00	T 13.50	2012-05-05	Tw	0	1	2	Other	M	4	Other	12.66
1899-12-31 14:00:00	T 14.00	2012-05-05	Ba	0	1	2	Feeding	F	5	Other	12.66
1899-12-31 10:30:00	T 10.50	2012-05-06	Ki	0	0	1	Feeding	M	3	Other	10.02
1899-12-31 10:30:00	T 10.50	2012-05-06	Nu	0	1	1	Feeding	M	2	Other	10.02
1899-12-31 10:30:00	T 10.50	2012-05-06	Ol	0	0	10	Feeding	F	3	Other	10.02
1899-12-31 11:00:00	T 11.00	2012-05-06	Do	0	1	5	Other	M	5	Other	10.02
1899-12-31 11:00:00	T 11.00	2012-05-06	Ga	0	1	5	Other	M	1	Other	10.02
1899-12-31 11:00:00	T 11.00	2012-05-06	Ly	0	1	5	Other	F	2	Other	10.02
1899-12-31 11:00:00	T 11.00	2012-05-06	Sa	0	0	1	Feeding	F	1	Other	10.02
1899-12-31 11:30:00	T 11.50	2012-05-06	Do	0	0	5	Other	M	5	Other	10.02
1899-12-31 11:30:00	T 11.50	2012-05-06	Sa	0	0	2	Feeding	F	1	Other	10.02
1899-12-31 12:00:00	T 12.00	2012-05-06	Ba	0	1	2	Other	F	5	Other	10.02
1899-12-31 12:00:00	T 12.00	2012-05-06	Pe	0	0	1	Feeding	M	8	Other	10.02
1899-12-31 12:30:00	T 12.50	2012-05-06	Ba	0	1	10	Agonistic	F	5	Other	10.02
1899-12-31 13:00:00	T 13.00	2012-05-06	Do	0	1	1	Feeding	M	5	Other	10.02
1899-12-31 13:00:00	T 13.00	2012-05-06	Fi	0	1	5	Other	M	6	Other	10.02
1899-12-31 13:00:00	T 13.00	2012-05-06	Ga	0	1	1	Feeding	M	1	Other	10.02
1899-12-31 13:00:00	T 13.00	2012-05-06	Te	0	1	5	Other	F	9	Other	10.02
1899-12-31 14:30:00	T 14.50	2012-05-06	Ma	1	1	5	Other	F	6	Other	10.02
1899-12-31 15:00:00	T 15.00	2012-05-06	Ga	0	1	1	Feeding	M	1	Other	10.02
1899-12-31 15:00:00	T 15.00	2012-05-06	Ly	0	1	5	Feeding	F	2	Other	10.02
1899-12-31 15:30:00	T 15.50	2012-05-06	Do	1	1	10	Other	M	5	Other	10.02
1899-12-31 15:30:00	T 15.50	2012-05-06	Ga	1	1	10	Other	M	1	Other	10.02
1899-12-31 15:30:00	T 15.50	2012-05-06	Le	1	1	5	Other	F	4	Other	10.02
1899-12-31 16:00:00	T 16.00	2012-05-07	Fi	0	1	2	Feeding	M	6	Other	14.93
1899-12-31 16:00:00	T 16.00	2012-05-07	Tw	0	1	1	Feeding	M	4	Other	14.93
1899-12-31 11:00:00	T 11.00	2012-05-09	Ol	0	1	0	Agonistic	F	3	Other	21.02
1899-12-31 11:30:00	T 11.50	2012-05-09	Fi	0	1	2	Other	M	6	Other	21.02
1899-12-31 11:30:00	T 11.50	2012-05-09	Ol	0	1	2	Other	F	3	Other	21.02
1899-12-31 13:00:00	T 13.00	2012-05-09	Fi	0	1	2	Other	M	6	Other	21.02
1899-12-31 13:00:00	T 13.00	2012-05-09	Sa	0	1	2	Other	F	1	Other	21.02
1899-12-31 13:30:00	T 13.50	2012-05-09	Le	0	1	5	Other	F	4	Other	21.02
1899-12-31 14:00:00	T 14.00	2012-05-09	Fi	0	1	2	Feeding	M	6	Other	21.02
1899-12-31 14:30:00	T 14.50	2012-05-09	Le	0	1	2	Feeding	F	4	Other	21.02
1899-12-31 14:30:00	T 14.50	2012-05-09	Ma	0	1	5	Feeding	F	6	Other	21.02
1899-12-31 15:00:00	T 15.00	2012-05-09	Ga	0	1	2	Feeding	M	1	Other	21.02
1899-12-31 15:30:00	T 15.50	2012-05-09	Ch	0	0	1	Feeding	M	7	Other	21.02
1899-12-31 15:30:00	T 15.50	2012-05-09	Ki	0	1	10	Feeding	M	3	Other	21.02
1899-12-31 15:30:00	T 15.50	2012-05-09	Tw	0	0	5	Feeding	M	4	Other	21.02
1899-12-31 16:00:00	T 16.00	2012-05-09	Ch	0	0	10	Other	M	7	Other	21.02
1899-12-31 16:00:00	T 16.00	2012-05-09	Ki	0	1	20	Other	M	3	Other	21.02
1899-12-31 16:00:00	T 16.00	2012-05-09	Ma	0	1	10	Other	F	6	Other	21.02
1899-12-31 16:30:00	T 16.50	2012-05-09	Ch	0	1	10	Agonistic	M	7	Other	21.02
1899-12-31 16:30:00	T 16.50	2012-05-09	Nu	0	1	10	Agonistic	M	2	Other	21.02
1899-12-31 12:30:00	T 12.50	2012-05-10	Fi	0	1	10	Feeding	M	6	Other	22.3
1899-12-31 12:30:00	T 12.50	2012-05-10	Ga	0	1	1	Feeding	M	1	Other	22.3
1899-12-31 12:30:00	T 12.50	2012-05-10	Ki	0	1	1	Feeding	M	3	Other	22.3
1899-12-31 12:30:00	T 12.50	2012-05-10	Nu	0	1	1	Feeding	M	2	Other	22.3
1899-12-31 12:30:00	T 12.50	2012-05-10	Pa	0	1	10	Feeding	F	7	Other	22.3
1899-12-31 15:00:00	T 15.00	2012-05-10	Fi	1	1	5	Other	M	6	Other	22.3
1899-12-31 15:00:00	T 15.00	2012-05-10	Le	1	1	1	Feeding	F	4	Other	22.3
1899-12-31 16:00:00	T 16.00	2012-05-10	Ki	0	1	2	Other	M	3	Other	22.3
1899-12-31 16:30:00	T 16.50	2012-05-10	Ga	0	1	1	Other	M	1	Other	22.3
1899-12-31 16:30:00	T 16.50	2012-05-10	Le	0	1	10	Other	F	4	Other	22.3
1899-12-31 16:30:00	T 16.50	2012-05-10	Ly	0	0	2	Other	F	2	Other	22.3
1899-12-31 16:30:00	T 16.50	2012-05-10	Sa	0	0	5	Other	F	1	Other	22.3
1899-12-31 17:00:00	T 17.00	2012-05-10	Ly	0	1	2	Feeding	F	2	Other	22.3
1899-12-31 17:00:00	T 17.00	2012-05-10	Nu	1	1	1	Feeding	M	2	Other	22.3
1899-12-31 17:00:00	T 17.00	2012-05-10	Tw	0	1	5	Other	M	4	Other	22.3
1899-12-31 12:30:00	T 12.50	2012-05-12	Le	0	1	2	Other	F	4	Other	25.35
1899-12-31 12:30:00	T 12.50	2012-05-12	Nu	0	1	2	Feeding	M	2	Other	25.35
1899-12-31 12:30:00	T 12.50	2012-05-12	Ol	0	1	10	Other	F	3	Other	25.35
1899-12-31 12:30:00	T 12.50	2012-05-12	Tw	0	0	2	Feeding	M	4	Other	25.35
1899-12-31 13:00:00	T 13.00	2012-05-12	Ga	0	1	2	Other	M	1	Other	25.35
1899-12-31 13:00:00	T 13.00	2012-05-12	Ki	0	1	1	Feeding	M	3	Other	25.35
1899-12-31 13:00:00	T 13.00	2012-05-12	Ma	0	1	2	Other	F	6	Other	25.35
1899-12-31 13:00:00	T 13.00	2012-05-12	Nu	0	1	2	Other	M	2	Other	25.35
1899-12-31 13:30:00	T 13.50	2012-05-12	Do	0	1	2	Other	M	5	Other	25.35
1899-12-31 15:30:00	T 15.50	2012-05-12	Te	0	1	10	Other	F	9	Other	25.35
1899-12-31 16:30:00	T 16.50	2012-05-12	Ki	0	1	2	Other	M	3	Other	25.35
1899-12-31 16:30:00	T 16.50	2012-05-12	Le	0	1	5	Other	F	4	Other	25.35
1899-12-31 16:30:00	T 16.50	2012-05-12	Pa	0	1	5	Other	F	7	Other	25.35
1899-12-31 17:00:00	T 17.00	2012-05-12	Do	0	1	1	Other	M	5	Other	25.35
1899-12-31 17:00:00	T 17.00	2012-05-12	Pa	0	1	5	Other	F	7	Other	25.35
1899-12-31 10:30:00	T 10.50	2012-05-13	Ci	0	1	1	Feeding	F	8	Other	24.78
1899-12-31 10:30:00	T 10.50	2012-05-13	Do	0	1	1	Feeding	M	5	Other	24.78
1899-12-31 10:30:00	T 10.50	2012-05-13	Ga	0	1	1	Other	M	1	Other	24.78
1899-12-31 10:30:00	T 10.50	2012-05-13	Ma	0	0	5	Other	F	6	Other	24.78
1899-12-31 10:30:00	T 10.50	2012-05-13	Ol	0	1	1	Feeding	F	3	Other	24.78
1899-12-31 11:00:00	T 11.00	2012-05-13	Ci	0	1	5	Feeding	F	8	Other	24.78
1899-12-31 11:00:00	T 11.00	2012-05-13	Ol	1	1	5	Other	F	3	Other	24.78
1899-12-31 12:00:00	T 12.00	2012-05-13	Pa	1	1	10	Other	F	7	Other	24.78
1899-12-31 12:00:00	T 12.00	2012-05-13	Sa	1	1	10	Other	F	1	Other	24.78
1899-12-31 12:30:00	T 12.50	2012-05-13	Ch	0	1	10	Agonistic	M	7	Other	24.78
1899-12-31 12:30:00	T 12.50	2012-05-13	Ci	0	1	5	Agonistic	F	8	Other	24.78
1899-12-31 12:30:00	T 12.50	2012-05-13	Pa	0	0	10	Feeding	F	7	Other	24.78
1899-12-31 13:00:00	T 13.00	2012-05-13	Ci	0	1	2	Other	F	8	Other	24.78
1899-12-31 13:00:00	T 13.00	2012-05-13	Ma	0	1	2	Other	F	6	Other	24.78
1899-12-31 13:00:00	T 13.00	2012-05-13	Nu	0	0	10	Other	M	2	Other	24.78
1899-12-31 13:00:00	T 13.00	2012-05-13	Pe	0	1	10	Other	M	8	Other	24.78
1899-12-31 14:30:00	T 14.50	2012-05-13	Ch	0	1	2	Feeding	M	7	Other	24.78
1899-12-31 14:30:00	T 14.50	2012-05-13	Do	0	1	5	Other	M	5	Other	24.78
1899-12-31 14:30:00	T 14.50	2012-05-13	Ga	0	1	5	Other	M	1	Other	24.78
1899-12-31 14:30:00	T 14.50	2012-05-13	Ki	0	1	2	Other	M	3	Other	24.78
1899-12-31 14:30:00	T 14.50	2012-05-13	Ol	0	1	5	Feeding	F	3	Other	24.78
1899-12-31 16:30:00	T 16.50	2012-05-13	Do	0	1	1	Feeding	M	5	Other	24.78
1899-12-31 16:30:00	T 16.50	2012-05-13	Ki	0	1	1	Feeding	M	3	Other	24.78
1899-12-31 17:00:00	T 17.00	2012-05-13	Ch	0	1	10	Other	M	7	Other	24.78
1899-12-31 17:00:00	T 17.00	2012-05-13	Do	0	1	10	Other	M	5	Other	24.78
1899-12-31 17:00:00	T 17.00	2012-05-13	Ol	0	1	10	Other	F	3	Other	24.78
1899-12-31 17:00:00	T 17.00	2012-05-13	Pe	0	0	5	Other	M	8	Other	24.78
1899-12-31 11:00:00	T 11.00	2012-05-14	Ga	0	1	1	Other	M	1	Other	24.84
1899-12-31 11:00:00	T 11.00	2012-05-14	Ki	0	1	2	Other	M	3	Other	24.84
1899-12-31 11:00:00	T 11.00	2012-05-14	Le	0	1	2	Other	F	4	Other	24.84
1899-12-31 11:00:00	T 11.00	2012-05-14	Ol	0	1	2	Other	F	3	Other	24.84
1899-12-31 11:30:00	T 11.50	2012-05-14	Ki	0	1	5	Other	M	3	Other	24.84
1899-12-31 11:30:00	T 11.50	2012-05-14	Nu	0	1	5	Other	M	2	Other	24.84
1899-12-31 11:30:00	T 11.50	2012-05-14	Tw	0	0	2	Other	M	4	Other	24.84
1899-12-31 12:00:00	T 12.00	2012-05-14	Pe	0	0	5	Other	M	8	Other	24.84
1899-12-31 14:00:00	T 14.00	2012-05-14	Ch	0	1	5	Feeding	M	7	Other	24.84
1899-12-31 14:00:00	T 14.00	2012-05-14	Do	0	1	1	Agonistic	M	5	Other	24.84
1899-12-31 15:00:00	T 15.00	2012-05-14	Ba	0	1	5	Feeding	F	5	Other	24.84
1899-12-31 15:30:00	T 15.50	2012-05-14	Ki	0	0	5	Other	M	3	Other	24.84
1899-12-31 15:30:00	T 15.50	2012-05-14	Ly	0	0	10	Other	F	2	Other	24.84
1899-12-31 16:00:00	T 16.00	2012-05-14	Ol	0	1	1	Feeding	F	3	Other	24.84
1899-12-31 16:00:00	T 16.00	2012-05-14	Pe	0	1	2	Feeding	M	8	Other	24.84
1899-12-31 16:00:00	T 16.00	2012-05-14	Te	0	1	10	Other	F	9	Other	24.84
1899-12-31 16:00:00	T 16.00	2012-05-14	Tw	0	1	1	Feeding	M	4	Other	24.84
1899-12-31 12:00:00	T 12.00	2012-05-17	Ga	0	1	1	Feeding	M	1	Other	28.43
1899-12-31 12:00:00	T 12.00	2012-05-17	Le	0	1	1	Feeding	F	4	Other	28.43
1899-12-31 12:00:00	T 12.00	2012-05-17	Ol	0	1	1	Feeding	F	3	Other	28.43
1899-12-31 13:00:00	T 13.00	2012-05-17	Ch	1	1	5	Other	M	7	Other	28.43
1899-12-31 13:00:00	T 13.00	2012-05-17	Ci	1	1	5	Other	F	8	Other	28.43
1899-12-31 13:00:00	T 13.00	2012-05-17	Do	0	1	5	Other	M	5	Other	28.43
1899-12-31 13:00:00	T 13.00	2012-05-17	Te	1	1	5	Other	F	9	Other	28.43
1899-12-31 14:00:00	T 14.00	2012-05-17	Ba	0	0	1	Feeding	F	5	Other	28.43
1899-12-31 14:00:00	T 14.00	2012-05-17	Pe	0	0	1	Feeding	M	8	Other	28.43
1899-12-31 14:30:00	T 14.50	2012-05-17	Nu	0	1	2	Feeding	M	2	Other	28.43
1899-12-31 15:00:00	T 15.00	2012-05-17	Ba	0	1	10	Other	F	5	Other	28.43
1899-12-31 10:30:00	T 10.50	2012-05-19	Do	0	0	2	Other	M	5	Other	13.69
1899-12-31 11:00:00	T 11.00	2012-05-19	Ki	0	0	2	Feeding	M	3	Other	13.69
1899-12-31 11:00:00	T 11.00	2012-05-19	Ly	0	0	2	Feeding	F	2	Other	13.69
1899-12-31 11:00:00	T 11.00	2012-05-19	Nu	0	1	1	Feeding	M	2	Other	13.69
1899-12-31 11:30:00	T 11.50	2012-05-19	Ol	0	0	1	Other	F	3	Other	13.69
1899-12-31 12:00:00	T 12.00	2012-05-19	Ol	0	1	5	Other	F	3	Other	13.69
1899-12-31 12:30:00	T 12.50	2012-05-19	Ch	0	1	5	Feeding	M	7	Other	13.69
1899-12-31 13:30:00	T 13.50	2012-05-19	Ch	0	1	1	Feeding	M	7	Other	13.69
1899-12-31 13:30:00	T 13.50	2012-05-19	Pa	0	1	1	Feeding	F	7	Other	13.69
1899-12-31 14:00:00	T 14.00	2012-05-19	Ci	0	0	2	Feeding	F	8	Other	13.69
1899-12-31 14:00:00	T 14.00	2012-05-19	Te	1	1	10	Other	F	9	Other	13.69
1899-12-31 15:30:00	T 15.50	2012-05-19	Tw	0	1	10	Other	M	4	Other	13.69
1899-12-31 16:30:00	T 16.50	2012-05-19	Ga	0	1	1	Feeding	M	1	Other	13.69
1899-12-31 16:30:00	T 16.50	2012-05-19	Le	0	1	2	Other	F	4	Other	13.69
1899-12-31 16:30:00	T 16.50	2012-05-19	Nu	0	1	1	Feeding	M	2	Other	13.69
1899-12-31 17:00:00	T 17.00	2012-05-19	Ma	0	1	5	Other	F	6	Other	13.69
1899-12-31 12:30:00	T 12.50	2012-05-20	Ga	1	1	20	Agonistic	M	1	Other	7.09
1899-12-31 12:30:00	T 12.50	2012-05-20	Ly	1	1	25	Agonistic	F	2	Other	7.09
1899-12-31 13:30:00	T 13.50	2012-05-20	Do	0	1	1	Other	M	5	Other	7.09
1899-12-31 13:30:00	T 13.50	2012-05-20	Fi	0	0	5	Agonistic	M	6	Other	7.09
1899-12-31 13:30:00	T 13.50	2012-05-20	Ki	0	0	2	Other	M	3	Other	7.09
1899-12-31 13:30:00	T 13.50	2012-05-20	Nu	0	0	2	Other	M	2	Other	7.09
1899-12-31 13:30:00	T 13.50	2012-05-20	Ol	0	0	2	Agonistic	F	3	Other	7.09
1899-12-31 13:30:00	T 13.50	2012-05-20	Pe	0	1	1	Other	M	8	Other	7.09
1899-12-31 13:30:00	T 13.50	2012-05-20	Te	0	0	5	Agonistic	F	9	Other	7.09
1899-12-31 14:00:00	T 14.00	2012-05-20	Fi	0	1	1	Other	M	6	Other	7.09
1899-12-31 14:00:00	T 14.00	2012-05-20	Ol	0	1	2	Other	F	3	Other	7.09
1899-12-31 14:00:00	T 14.00	2012-05-20	Tw	0	1	2	Other	M	4	Other	7.09
1899-12-31 14:30:00	T 14.50	2012-05-20	Ci	0	1	2	Agonistic	F	8	Other	7.09
1899-12-31 14:30:00	T 14.50	2012-05-20	Do	0	1	1	Feeding	M	5	Other	7.09
1899-12-31 14:30:00	T 14.50	2012-05-20	Pe	0	0	2	Other	M	8	Other	7.09
1899-12-31 15:00:00	T 15.00	2012-05-20	Ga	0	1	5	Other	M	1	Other	7.09
1899-12-31 15:00:00	T 15.00	2012-05-20	Ly	0	1	5	Other	F	2	Other	7.09
1899-12-31 15:00:00	T 15.00	2012-05-20	Pa	0	1	5	Other	F	7	Other	7.09
1899-12-31 15:30:00	T 15.50	2012-05-20	Do	0	1	10	Other	M	5	Other	7.09
1899-12-31 15:30:00	T 15.50	2012-05-20	Ki	0	0	2	Feeding	M	3	Other	7.09
1899-12-31 15:30:00	T 15.50	2012-05-20	Nu	0	0	1	Feeding	M	2	Other	7.09
1899-12-31 16:00:00	T 16.00	2012-05-20	Le	1	1	10	Other	F	4	Other	7.09
1899-12-31 16:00:00	T 16.00	2012-05-20	Nu	0	1	1	Feeding	M	2	Other	7.09
1899-12-31 16:00:00	T 16.00	2012-05-20	Ol	0	1	2	Other	F	3	Other	7.09
1899-12-31 16:30:00	T 16.50	2012-05-20	Ma	0	0	5	Other	F	6	Other	7.09
1899-12-31 10:30:00	T 10.50	2012-05-21	Sa	0	0	5	Other	F	1	Other	9.87
1899-12-31 11:00:00	T 11.00	2012-05-21	Ma	1	1	1	Feeding	F	6	Other	9.87
1899-12-31 11:30:00	T 11.50	2012-05-21	Ly	1	0	5	Other	F	2	Other	9.87
1899-12-31 12:00:00	T 12.00	2012-05-21	Ch	0	1	2	Feeding	M	7	Other	9.87
1899-12-31 12:00:00	T 12.00	2012-05-21	Ki	0	0	1	Other	M	3	Other	9.87
1899-12-31 12:00:00	T 12.00	2012-05-21	Ma	0	0	5	Feeding	F	6	Other	9.87
1899-12-31 12:00:00	T 12.00	2012-05-21	Nu	0	0	5	Feeding	M	2	Other	9.87
1899-12-31 10:00:00	T 10.00	2012-05-24	Ki	0	1	10	Other	M	3	Other	22.51
1899-12-31 10:00:00	T 10.00	2012-05-24	Nu	0	1	5	Other	M	2	Other	22.51
1899-12-31 10:00:00	T 10.00	2012-05-24	Sa	0	1	5	Other	F	1	Other	22.51
1899-12-31 11:00:00	T 11.00	2012-05-24	Ga	0	1	2	Other	M	1	Other	22.51
1899-12-31 11:00:00	T 11.00	2012-05-24	Le	1	1	10	Other	F	4	Other	22.51
1899-12-31 11:00:00	T 11.00	2012-05-24	Nu	0	1	2	Other	M	2	Other	22.51
1899-12-31 11:00:00	T 11.00	2012-05-24	Sa	0	1	10	Other	F	1	Other	22.51
1899-12-31 11:30:00	T 11.50	2012-05-24	Le	0	0	2	Agonistic	F	4	Other	22.51
1899-12-31 11:30:00	T 11.50	2012-05-24	Ol	0	1	2	Agonistic	F	3	Other	22.51
1899-12-31 12:00:00	T 12.00	2012-05-24	Do	0	1	2	Other	M	5	Other	22.51
1899-12-31 12:00:00	T 12.00	2012-05-24	Ki	0	0	1	Other	M	3	Other	22.51
1899-12-31 12:00:00	T 12.00	2012-05-24	Ly	0	1	5	Other	F	2	Other	22.51
1899-12-31 12:00:00	T 12.00	2012-05-24	Nu	0	1	1	Feeding	M	2	Other	22.51
1899-12-31 12:30:00	T 12.50	2012-05-24	Fi	0	1	1	Other	M	6	Other	22.51
1899-12-31 12:30:00	T 12.50	2012-05-24	Nu	0	1	5	Other	M	2	Other	22.51
1899-12-31 12:30:00	T 12.50	2012-05-24	Sa	0	1	5	Other	F	1	Other	22.51
1899-12-31 13:30:00	T 13.50	2012-05-24	Ba	0	0	5	Feeding	F	5	Other	22.51
1899-12-31 13:30:00	T 13.50	2012-05-24	Ga	0	1	5	Other	M	1	Other	22.51
1899-12-31 15:30:00	T 15.50	2012-05-24	Pa	0	1	5	Other	F	7	Other	22.51
1899-12-31 16:00:00	T 16.00	2012-05-24	Ch	0	1	5	Other	M	7	Other	22.51
1899-12-31 10:00:00	T 10.00	2012-05-26	Le	0	1	1	Other	F	4	Other	20.38
1899-12-31 10:00:00	T 10.00	2012-05-26	Ol	0	1	1	Feeding	F	3	Other	20.38
1899-12-31 10:00:00	T 10.00	2012-05-26	Pe	0	1	1	Other	M	8	Other	20.38
1899-12-31 10:00:00	T 10.00	2012-05-26	Tw	0	1	1	Feeding	M	4	Other	20.38
1899-12-31 10:30:00	T 10.50	2012-05-26	Do	0	1	5	Other	M	5	Other	20.38
1899-12-31 10:30:00	T 10.50	2012-05-26	Ga	0	0	1	Other	M	1	Other	20.38
1899-12-31 10:30:00	T 10.50	2012-05-26	Nu	0	0	1	Other	M	2	Other	20.38
1899-12-31 10:30:00	T 10.50	2012-05-26	Pe	0	0	1	Feeding	M	8	Other	20.38
1899-12-31 11:00:00	T 11.00	2012-05-26	Ch	0	1	1	Feeding	M	7	Other	20.38
1899-12-31 11:00:00	T 11.00	2012-05-26	Ki	0	1	1	Feeding	M	3	Other	20.38
1899-12-31 12:00:00	T 12.00	2012-05-26	Sa	0	1	1	Feeding	F	1	Other	20.38
1899-12-31 13:00:00	T 13.00	2012-05-26	Tw	0	1	5	Other	M	4	Other	20.38
1899-12-31 11:00:00	T 11.00	2012-05-27	Pe	0	1	1	Feeding	M	8	Other	22.19
1899-12-31 11:00:00	T 11.00	2012-05-27	Te	0	1	2	Other	F	9	Other	22.19
1899-12-31 11:30:00	T 11.50	2012-05-27	Ba	0	1	2	Feeding	F	5	Other	22.19
1899-12-31 11:30:00	T 11.50	2012-05-27	Fi	0	1	1	Feeding	M	6	Other	22.19
1899-12-31 11:30:00	T 11.50	2012-05-27	Ga	0	1	2	Other	M	1	Other	22.19
1899-12-31 11:30:00	T 11.50	2012-05-27	Nu	0	1	1	Feeding	M	2	Other	22.19
1899-12-31 12:00:00	T 12.00	2012-05-27	Ch	0	1	2	Other	M	7	Other	22.19
1899-12-31 12:00:00	T 12.00	2012-05-27	Le	0	1	2	Feeding	F	4	Other	22.19
1899-12-31 12:00:00	T 12.00	2012-05-27	Nu	0	1	1	Agonistic	M	2	Other	22.19
1899-12-31 12:00:00	T 12.00	2012-05-27	Sa	0	1	2	Agonistic	F	1	Other	22.19
1899-12-31 12:30:00	T 12.50	2012-05-27	Ga	0	1	5	Other	M	1	Other	22.19
1899-12-31 12:30:00	T 12.50	2012-05-27	Ki	0	1	2	Other	M	3	Other	22.19
1899-12-31 12:30:00	T 12.50	2012-05-27	Nu	0	1	2	Other	M	2	Other	22.19
1899-12-31 12:30:00	T 12.50	2012-05-27	Ol	0	1	1	Feeding	F	3	Other	22.19
1899-12-31 13:00:00	T 13.00	2012-05-27	Fi	0	1	1	Feeding	M	6	Other	22.19
1899-12-31 13:00:00	T 13.00	2012-05-27	Ly	0	1	2	Other	F	2	Other	22.19
1899-12-31 13:00:00	T 13.00	2012-05-27	Tw	0	1	2	Other	M	4	Other	22.19
1899-12-31 13:30:00	T 13.50	2012-05-27	Ci	0	1	5	Feeding	F	8	Other	22.19
1899-12-31 13:30:00	T 13.50	2012-05-27	Do	0	1	5	Other	M	5	Other	22.19
1899-12-31 13:30:00	T 13.50	2012-05-27	Ly	0	1	5	Other	F	2	Other	22.19
1899-12-31 13:30:00	T 13.50	2012-05-27	Nu	0	1	5	Other	M	2	Other	22.19
1899-12-31 13:30:00	T 13.50	2012-05-27	Ol	1	1	1	Feeding	F	3	Other	22.19
1899-12-31 13:30:00	T 13.50	2012-05-27	Tw	0	1	5	Other	M	4	Other	22.19
1899-12-31 14:00:00	T 14.00	2012-05-27	Ki	0	1	1	Feeding	M	3	Other	22.19
1899-12-31 14:00:00	T 14.00	2012-05-27	Ol	0	1	0	Feeding	F	3	Other	22.19
1899-12-31 14:00:00	T 14.00	2012-05-27	Tw	0	1	1	Feeding	M	4	Other	22.19
1899-12-31 14:30:00	T 14.50	2012-05-27	Do	0	1	2	Other	M	5	Other	22.19
1899-12-31 14:30:00	T 14.50	2012-05-27	Ga	0	1	1	Feeding	M	1	Other	22.19
1899-12-31 14:30:00	T 14.50	2012-05-27	Ki	0	1	1	Feeding	M	3	Other	22.19
1899-12-31 14:30:00	T 14.50	2012-05-27	Pa	0	1	2	Other	F	7	Other	22.19
1899-12-31 15:00:00	T 15.00	2012-05-27	Pa	0	1	5	Feeding	F	7	Other	22.19
1899-12-31 15:30:00	T 15.50	2012-05-27	Ch	0	1	5	Other	M	7	Other	22.19
1899-12-31 15:30:00	T 15.50	2012-05-27	Ci	0	1	5	Other	F	8	Other	22.19
1899-12-31 16:00:00	T 16.00	2012-05-27	Sa	0	1	10	Agonistic	F	1	Other	22.19
1899-12-31 17:00:00	T 17.00	2012-05-27	Ga	0	1	1	Other	M	1	Other	22.19
1899-12-31 17:00:00	T 17.00	2012-05-27	Ma	0	1	5	Other	F	6	Other	22.19
1899-12-31 17:00:00	T 17.00	2012-05-27	Nu	0	1	1	Feeding	M	2	Other	22.19
1899-12-31 11:30:00	T 11.50	2012-05-28	Ga	0	1	2	Other	M	1	Other	21.92
1899-12-31 11:30:00	T 11.50	2012-05-28	Nu	0	1	2	Other	M	2	Other	21.92
1899-12-31 11:30:00	T 11.50	2012-05-28	Ol	0	1	5	Other	F	3	Other	21.92
1899-12-31 11:30:00	T 11.50	2012-05-28	Sa	0	0	5	Other	F	1	Other	21.92
1899-12-31 09:30:00	T 9.50	2012-05-29	Do	0	0	2	Other	M	5	Other	22.66
1899-12-31 09:30:00	T 9.50	2012-05-29	Le	0	0	2	Other	F	4	Other	22.66
1899-12-31 09:30:00	T 9.50	2012-05-29	Ly	0	0	5	Other	F	2	Other	22.66
1899-12-31 09:30:00	T 9.50	2012-05-29	Ol	0	0	1	Other	F	3	Other	22.66
1899-12-31 09:30:00	T 9.50	2012-05-29	Tw	0	0	1	Feeding	M	4	Other	22.66
1899-12-31 10:30:00	T 10.50	2012-05-29	Ga	0	1	1	Feeding	M	1	Other	22.66
1899-12-31 10:30:00	T 10.50	2012-05-29	Ly	0	1	2	Other	F	2	Other	22.66
1899-12-31 10:30:00	T 10.50	2012-05-29	Nu	0	1	2	Other	M	2	Other	22.66
1899-12-31 12:00:00	T 12.00	2012-05-29	Ch	0	1	2	Other	M	7	Other	22.66
1899-12-31 12:00:00	T 12.00	2012-05-29	Le	0	1	2	Other	F	4	Other	22.66
1899-12-31 15:00:00	T 15.00	2012-05-29	Nu	0	1	0	Feeding	M	2	Other	22.66
1899-12-31 16:30:00	T 16.50	2012-05-29	Ba	0	1	2	Feeding	F	5	Other	22.66
1899-12-31 10:00:00	T 10.00	2012-05-31	Ch	0	0	2	Other	M	7	Other	24.71
1899-12-31 10:00:00	T 10.00	2012-05-31	Fi	0	0	1	Feeding	M	6	Other	24.71
1899-12-31 10:30:00	T 10.50	2012-05-31	Fi	0	0	2	Other	M	6	Other	24.71
1899-12-31 10:30:00	T 10.50	2012-05-31	Ga	0	1	2	Other	M	1	Other	24.71
1899-12-31 12:00:00	T 12.00	2012-05-31	Ba	0	1	1	Other	F	5	Other	24.71
1899-12-31 12:00:00	T 12.00	2012-05-31	Ma	1	1	1	Other	F	6	Other	24.71
1899-12-31 13:00:00	T 13.00	2012-05-31	Ch	0	1	1	Other	M	7	Other	24.71
1899-12-31 13:00:00	T 13.00	2012-05-31	Ga	0	1	5	Other	M	1	Other	24.71
1899-12-31 13:00:00	T 13.00	2012-05-31	Ly	0	1	1	Other	F	2	Other	24.71
1899-12-31 13:00:00	T 13.00	2012-05-31	Sa	0	1	1	Other	F	1	Other	24.71
1899-12-31 13:00:00	T 13.00	2012-05-31	Tw	0	1	1	Feeding	M	4	Other	24.71
1899-12-31 13:30:00	T 13.50	2012-05-31	Do	0	1	5	Other	M	5	Other	24.71
1899-12-31 13:30:00	T 13.50	2012-05-31	Tw	0	1	5	Other	M	4	Other	24.71
1899-12-31 08:30:00	T 8.50	2012-06-02	Le	0	0	2	Agonistic	F	4	Other	21.58
1899-12-31 08:30:00	T 8.50	2012-06-02	Sa	0	0	10	Agonistic	F	1	Other	21.58
1899-12-31 10:00:00	T 10.00	2012-06-02	Ga	0	0	1	Feeding	M	1	Other	21.58
1899-12-31 10:30:00	T 10.50	2012-06-02	Fi	0	1	10	Feeding	M	6	Other	21.58
1899-12-31 10:30:00	T 10.50	2012-06-02	Ki	0	1	1	Feeding	M	3	Other	21.58
1899-12-31 12:00:00	T 12.00	2012-06-02	Ci	0	1	5	Other	F	8	Other	21.58
1899-12-31 12:30:00	T 12.50	2012-06-02	Ly	0	1	5	Feeding	F	2	Other	21.58
1899-12-31 12:30:00	T 12.50	2012-06-02	Tw	0	1	1	Feeding	M	4	Other	21.58
1899-12-31 13:00:00	T 13.00	2012-06-02	Pe	0	1	10	Other	M	8	Other	21.58
1899-12-31 13:30:00	T 13.50	2012-06-02	Ch	1	1	20	Feeding	M	7	Other	21.58
1899-12-31 13:30:00	T 13.50	2012-06-02	Ly	0	0	2	Feeding	F	2	Other	21.58
1899-12-31 13:30:00	T 13.50	2012-06-02	Ma	0	0	5	Feeding	F	6	Other	21.58
1899-12-31 14:00:00	T 14.00	2012-06-02	Do	0	1	5	Other	M	5	Other	21.58
1899-12-31 14:00:00	T 14.00	2012-06-02	Pe	0	0	1	Other	M	8	Other	21.58
1899-12-31 14:30:00	T 14.50	2012-06-02	Ci	0	1	1	Other	F	8	Other	21.58
1899-12-31 14:30:00	T 14.50	2012-06-02	Do	0	1	1	Other	M	5	Other	21.58
1899-12-31 14:30:00	T 14.50	2012-06-02	Ly	0	1	1	Feeding	F	2	Other	21.58
1899-12-31 14:30:00	T 14.50	2012-06-02	Pe	0	1	2	Other	M	8	Other	21.58
1899-12-31 14:30:00	T 14.50	2012-06-02	Sa	1	1	5	Feeding	F	1	Other	21.58
1899-12-31 14:30:00	T 14.50	2012-06-02	Te	0	1	1	Other	F	9	Other	21.58
1899-12-31 15:00:00	T 15.00	2012-06-02	Ba	0	1	2	Other	F	5	Other	21.58
1899-12-31 15:30:00	T 15.50	2012-06-02	Ga	1	1	1	Other	M	1	Other	21.58
1899-12-31 15:30:00	T 15.50	2012-06-02	Te	0	1	2	Other	F	9	Other	21.58
1899-12-31 15:30:00	T 15.50	2012-06-02	Tw	0	1	2	Other	M	4	Other	21.58
1899-12-31 16:00:00	T 16.00	2012-06-02	Ci	0	1	2	Feeding	F	8	Other	21.58
1899-12-31 17:00:00	T 17.00	2012-06-02	Do	0	1	10	Other	M	5	Other	21.58
1899-12-31 17:00:00	T 17.00	2012-06-02	Le	1	1	5	Other	F	4	Other	21.58
1899-12-31 11:00:00	T 11.00	2012-06-03	Ga	1	1	5	Other	M	1	Other	21.49
1899-12-31 11:00:00	T 11.00	2012-06-03	Nu	1	1	1	Agonistic	M	2	Other	21.49
1899-12-31 11:30:00	T 11.50	2012-06-03	Ga	0	1	1	Feeding	M	1	Other	21.49
1899-12-31 11:30:00	T 11.50	2012-06-03	Nu	0	1	2	Other	M	2	Other	21.49
1899-12-31 11:30:00	T 11.50	2012-06-03	Pe	0	1	0	Feeding	M	8	Other	21.49
1899-12-31 12:00:00	T 12.00	2012-06-03	Le	0	1	1	Feeding	F	4	Other	21.49
1899-12-31 12:00:00	T 12.00	2012-06-03	Pe	0	0	1	Feeding	M	8	Other	21.49
1899-12-31 12:30:00	T 12.50	2012-06-03	Do	0	1	1	Feeding	M	5	Other	21.49
1899-12-31 12:30:00	T 12.50	2012-06-03	Ki	0	0	1	Feeding	M	3	Other	21.49
1899-12-31 12:30:00	T 12.50	2012-06-03	Ma	0	0	1	Agonistic	F	6	Other	21.49
1899-12-31 13:00:00	T 13.00	2012-06-03	Do	0	1	1	Feeding	M	5	Other	21.49
1899-12-31 13:00:00	T 13.00	2012-06-03	Ki	1	1	10	Feeding	M	3	Other	21.49
1899-12-31 13:30:00	T 13.50	2012-06-03	Ch	0	0	1	Feeding	M	7	Other	21.49
1899-12-31 13:30:00	T 13.50	2012-06-03	Ci	0	1	2	Feeding	F	8	Other	21.49
1899-12-31 13:30:00	T 13.50	2012-06-03	Ma	0	1	1	Other	F	6	Other	21.49
1899-12-31 13:30:00	T 13.50	2012-06-03	Te	0	1	2	Agonistic	F	9	Other	21.49
1899-12-31 14:00:00	T 14.00	2012-06-03	Ki	0	1	1	Feeding	M	3	Other	21.49
1899-12-31 14:00:00	T 14.00	2012-06-03	Nu	0	1	2	Feeding	M	2	Other	21.49
1899-12-31 14:00:00	T 14.00	2012-06-03	Ol	0	1	1	Feeding	F	3	Other	21.49
1899-12-31 14:30:00	T 14.50	2012-06-03	Ci	1	1	5	Agonistic	F	8	Other	21.49
1899-12-31 14:30:00	T 14.50	2012-06-03	Te	0	1	10	Agonistic	F	9	Other	21.49
1899-12-31 15:00:00	T 15.00	2012-06-03	Fi	0	1	2	Agonistic	M	6	Other	21.49
1899-12-31 15:30:00	T 15.50	2012-06-03	Tw	0	1	2	Feeding	M	4	Other	21.49
1899-12-31 16:00:00	T 16.00	2012-06-03	Do	0	1	5	Other	M	5	Other	21.49
1899-12-31 16:00:00	T 16.00	2012-06-03	Ga	0	1	5	Other	M	1	Other	21.49
1899-12-31 16:00:00	T 16.00	2012-06-03	Ki	0	1	5	Other	M	3	Other	21.49
1899-12-31 16:00:00	T 16.00	2012-06-03	Ol	1	1	1	Other	F	3	Other	21.49
1899-12-31 16:30:00	T 16.50	2012-06-03	Ol	1	1	20	Agonistic	F	3	Other	21.49
1899-12-31 17:00:00	T 17.00	2012-06-03	Do	0	1	2	Other	M	5	Other	21.49
1899-12-31 17:00:00	T 17.00	2012-06-03	Ga	0	1	1	Feeding	M	1	Other	21.49
1899-12-31 17:00:00	T 17.00	2012-06-03	Nu	0	1	1	Agonistic	M	2	Other	21.49
1899-12-31 17:00:00	T 17.00	2012-06-03	Pe	0	1	2	Agonistic	M	8	Other	21.49
1899-12-31 13:30:00	T 13.50	2012-06-04	Ki	0	1	5	Other	M	3	Other	24.42
1899-12-31 13:30:00	T 13.50	2012-06-04	Nu	0	1	5	Other	M	2	Other	24.42
1899-12-31 14:00:00	T 14.00	2012-06-04	Nu	0	1	10	Feeding	M	2	Other	24.42
1899-12-31 14:00:00	T 14.00	2012-06-04	Tw	0	1	2	Other	M	4	Other	24.42
1899-12-31 15:00:00	T 15.00	2012-06-04	Do	0	1	1	Feeding	M	5	Other	24.42
1899-12-31 15:30:00	T 15.50	2012-06-04	Ci	0	1	5	Other	F	8	Other	24.42
1899-12-31 12:00:00	T 12.00	2012-06-05	Do	0	1	1	Other	M	5	Other	25.71
1899-12-31 12:00:00	T 12.00	2012-06-05	Fi	0	1	1	Other	M	6	Other	25.71
1899-12-31 12:00:00	T 12.00	2012-06-05	Ga	0	1	2	Other	M	1	Other	25.71
1899-12-31 12:00:00	T 12.00	2012-06-05	Le	0	1	5	Agonistic	F	4	Other	25.71
1899-12-31 12:00:00	T 12.00	2012-06-05	Ly	0	1	5	Other	F	2	Other	25.71
1899-12-31 12:00:00	T 12.00	2012-06-05	Sa	0	1	2	Feeding	F	1	Other	25.71
1899-12-31 12:30:00	T 12.50	2012-06-05	Pa	0	1	2	Feeding	F	7	Other	25.71
1899-12-31 13:00:00	T 13.00	2012-06-05	Pe	0	1	5	Other	M	8	Other	25.71
1899-12-31 13:00:00	T 13.00	2012-06-05	Te	0	1	2	Other	F	9	Other	25.71
1899-12-31 14:00:00	T 14.00	2012-06-05	Ki	0	1	10	Other	M	3	Other	25.71
1899-12-31 14:00:00	T 14.00	2012-06-05	Pe	0	1	1	Other	M	8	Other	25.71
1899-12-31 15:00:00	T 15.00	2012-06-05	Do	0	1	5	Feeding	M	5	Other	25.71
1899-12-31 15:00:00	T 15.00	2012-06-05	Tw	0	1	10	Feeding	M	4	Other	25.71
1899-12-31 09:30:00	T 9.50	2012-06-07	Do	0	1	5	Other	M	5	Other	22.96
1899-12-31 09:30:00	T 9.50	2012-06-07	Ga	0	1	5	Other	M	1	Other	22.96
1899-12-31 11:00:00	T 11.00	2012-06-07	Ba	0	1	5	Other	F	5	Other	22.96
1899-12-31 11:00:00	T 11.00	2012-06-07	Ch	0	1	5	Other	M	7	Other	22.96
1899-12-31 11:00:00	T 11.00	2012-06-07	Le	0	1	5	Other	F	4	Other	22.96
1899-12-31 11:00:00	T 11.00	2012-06-07	Ol	0	1	10	Other	F	3	Other	22.96
1899-12-31 11:00:00	T 11.00	2012-06-07	Sa	0	1	10	Other	F	1	Other	22.96
1899-12-31 12:30:00	T 12.50	2012-06-07	Ga	0	1	5	Other	M	1	Other	22.96
1899-12-31 13:00:00	T 13.00	2012-06-07	Fi	0	1	5	Other	M	6	Other	22.96
1899-12-31 13:00:00	T 13.00	2012-06-07	Ol	0	1	10	Other	F	3	Other	22.96
1899-12-31 13:30:00	T 13.50	2012-06-07	Ci	0	1	1	Agonistic	F	8	Other	22.96
1899-12-31 13:30:00	T 13.50	2012-06-07	Do	0	1	1	Feeding	M	5	Other	22.96
1899-12-31 14:00:00	T 14.00	2012-06-07	Ci	0	1	2	Feeding	F	8	Other	22.96
1899-12-31 14:00:00	T 14.00	2012-06-07	Ki	0	1	2	Feeding	M	3	Other	22.96
1899-12-31 14:00:00	T 14.00	2012-06-07	Ol	0	1	2	Feeding	F	3	Other	22.96
1899-12-31 14:00:00	T 14.00	2012-06-07	Pe	0	1	5	Feeding	M	8	Other	22.96
1899-12-31 09:30:00	T 9.50	2012-06-09	Do	0	0	10	Other	M	5	Other	21.73
1899-12-31 10:00:00	T 10.00	2012-06-09	Ch	0	1	2	Feeding	M	7	Other	21.73
1899-12-31 10:00:00	T 10.00	2012-06-09	Fi	0	1	2	Feeding	M	6	Other	21.73
1899-12-31 10:00:00	T 10.00	2012-06-09	Ga	0	0	2	Feeding	M	1	Other	21.73
1899-12-31 10:00:00	T 10.00	2012-06-09	Nu	0	0	2	Feeding	M	2	Other	21.73
1899-12-31 10:00:00	T 10.00	2012-06-09	Sa	0	1	2	Feeding	F	1	Other	21.73
1899-12-31 11:00:00	T 11.00	2012-06-09	Fi	1	1	10	Other	M	6	Other	21.73
1899-12-31 11:00:00	T 11.00	2012-06-09	Ki	0	1	2	Other	M	3	Other	21.73
1899-12-31 11:00:00	T 11.00	2012-06-09	Tw	0	1	2	Other	M	4	Other	21.73
1899-12-31 11:30:00	T 11.50	2012-06-09	Ba	0	1	2	Feeding	F	5	Other	21.73
1899-12-31 11:30:00	T 11.50	2012-06-09	Ch	0	1	2	Feeding	M	7	Other	21.73
1899-12-31 11:30:00	T 11.50	2012-06-09	Fi	0	1	1	Feeding	M	6	Other	21.73
1899-12-31 11:30:00	T 11.50	2012-06-09	Ma	0	1	5	Other	F	6	Other	21.73
1899-12-31 11:30:00	T 11.50	2012-06-09	Sa	0	1	5	Other	F	1	Other	21.73
1899-12-31 11:30:00	T 11.50	2012-06-09	Tw	0	1	5	Other	M	4	Other	21.73
1899-12-31 12:00:00	T 12.00	2012-06-09	Ol	0	1	10	Other	F	3	Other	21.73
1899-12-31 12:00:00	T 12.00	2012-06-09	Tw	0	1	5	Other	M	4	Other	21.73
1899-12-31 13:30:00	T 13.50	2012-06-09	Fi	0	1	5	Other	M	6	Other	21.73
1899-12-31 13:30:00	T 13.50	2012-06-09	Nu	0	1	2	Other	M	2	Other	21.73
1899-12-31 14:30:00	T 14.50	2012-06-09	Ma	0	1	10	Other	F	6	Other	21.73
1899-12-31 14:30:00	T 14.50	2012-06-09	Sa	0	1	10	Other	F	1	Other	21.73
1899-12-31 15:00:00	T 15.00	2012-06-09	Ly	0	1	20	Other	F	2	Other	21.73
1899-12-31 16:30:00	T 16.50	2012-06-09	Ba	0	0	5	Feeding	F	5	Other	21.73
1899-12-31 16:30:00	T 16.50	2012-06-09	Ly	0	0	10	Feeding	F	2	Other	21.73
1899-12-31 16:30:00	T 16.50	2012-06-09	Pa	0	1	5	Feeding	F	7	Other	21.73
1899-12-31 16:30:00	T 16.50	2012-06-09	Te	0	0	10	Feeding	F	9	Other	21.73
1899-12-31 17:00:00	T 17.00	2012-06-09	Le	0	0	2	Feeding	F	4	Other	21.73
1899-12-31 17:00:00	T 17.00	2012-06-09	Nu	0	1	2	Feeding	M	2	Other	21.73
1899-12-31 17:00:00	T 17.00	2012-06-09	Ol	0	0	1	Feeding	F	3	Other	21.73
1899-12-31 09:30:00	T 9.50	2012-06-10	Ma	0	1	5	Feeding	F	6	Other	23.94
1899-12-31 09:30:00	T 9.50	2012-06-10	Tw	0	1	2	Other	M	4	Other	23.94
1899-12-31 11:30:00	T 11.50	2012-06-10	Ci	0	0	5	Feeding	F	8	Other	23.94
1899-12-31 12:00:00	T 12.00	2012-06-10	Ci	0	1	5	Other	F	8	Other	23.94
1899-12-31 12:00:00	T 12.00	2012-06-10	Ly	0	1	2	Other	F	2	Other	23.94
1899-12-31 12:30:00	T 12.50	2012-06-10	Ci	0	1	5	Other	F	8	Other	23.94
1899-12-31 12:30:00	T 12.50	2012-06-10	Le	0	1	2	Other	F	4	Other	23.94
1899-12-31 12:30:00	T 12.50	2012-06-10	Nu	0	1	1	Other	M	2	Other	23.94
1899-12-31 12:30:00	T 12.50	2012-06-10	Pe	0	1	2	Feeding	M	8	Other	23.94
1899-12-31 13:00:00	T 13.00	2012-06-10	Do	1	1	2	Other	M	5	Other	23.94
1899-12-31 13:30:00	T 13.50	2012-06-10	Ci	0	1	5	Other	F	8	Other	23.94
1899-12-31 13:30:00	T 13.50	2012-06-10	Te	0	1	5	Other	F	9	Other	23.94
1899-12-31 13:30:00	T 13.50	2012-06-10	Tw	0	1	2	Other	M	4	Other	23.94
1899-12-31 14:00:00	T 14.00	2012-06-10	Do	0	1	5	Feeding	M	5	Other	23.94
1899-12-31 14:00:00	T 14.00	2012-06-10	Pe	0	1	2	Other	M	8	Other	23.94
1899-12-31 15:30:00	T 15.50	2012-06-10	Nu	0	1	2	Other	M	2	Other	23.94
1899-12-31 16:00:00	T 16.00	2012-06-10	Ch	0	1	5	Feeding	M	7	Other	23.94
1899-12-31 16:00:00	T 16.00	2012-06-10	Ci	0	1	2	Feeding	F	8	Other	23.94
1899-12-31 16:00:00	T 16.00	2012-06-10	Ol	0	1	5	Agonistic	F	3	Other	23.94
1899-12-31 16:30:00	T 16.50	2012-06-10	Fi	0	1	10	Other	M	6	Other	23.94
1899-12-31 16:30:00	T 16.50	2012-06-10	Ki	0	1	10	Other	M	3	Other	23.94
1899-12-31 16:30:00	T 16.50	2012-06-10	Ma	0	1	10	Other	F	6	Other	23.94
1899-12-31 16:30:00	T 16.50	2012-06-10	Ol	0	1	10	Other	F	3	Other	23.94
1899-12-31 10:30:00	T 10.50	2012-06-11	Ga	0	1	2	Other	M	1	Other	22.87
1899-12-31 10:30:00	T 10.50	2012-06-11	Ly	0	1	5	Other	F	2	Other	22.87
1899-12-31 12:00:00	T 12.00	2012-06-11	Do	0	1	10	Other	M	5	Other	22.87
1899-12-31 12:00:00	T 12.00	2012-06-11	Tw	0	1	10	Other	M	4	Other	22.87
1899-12-31 12:30:00	T 12.50	2012-06-11	Ba	0	1	5	Other	F	5	Other	22.87
1899-12-31 12:30:00	T 12.50	2012-06-11	Fi	0	1	2	Feeding	M	6	Other	22.87
1899-12-31 12:30:00	T 12.50	2012-06-11	Ol	0	1	2	Other	F	3	Other	22.87
1899-12-31 13:00:00	T 13.00	2012-06-11	Ch	0	1	1	Agonistic	M	7	Other	22.87
1899-12-31 13:30:00	T 13.50	2012-06-11	Pe	0	1	1	Feeding	M	8	Other	22.87
1899-12-31 10:00:00	T 10.00	2012-06-12	Ci	0	1	5	Other	F	8	Other	22.29
1899-12-31 10:00:00	T 10.00	2012-06-12	Do	0	1	2	Other	M	5	Other	22.29
1899-12-31 10:00:00	T 10.00	2012-06-12	Ga	1	1	5	Other	M	1	Other	22.29
1899-12-31 10:00:00	T 10.00	2012-06-12	Tw	0	1	5	Other	M	4	Other	22.29
1899-12-31 11:00:00	T 11.00	2012-06-12	Pe	0	1	0	Agonistic	M	8	Other	22.29
1899-12-31 11:30:00	T 11.50	2012-06-12	Ol	0	1	2	Other	F	3	Other	22.29
1899-12-31 11:30:00	T 11.50	2012-06-12	Tw	0	1	2	Other	M	4	Other	22.29
1899-12-31 12:00:00	T 12.00	2012-06-12	Ga	0	1	5	Other	M	1	Other	22.29
1899-12-31 12:00:00	T 12.00	2012-06-12	Ly	0	1	5	Other	F	2	Other	22.29
1899-12-31 12:30:00	T 12.50	2012-06-12	Ga	0	0	1	Feeding	M	1	Other	22.29
1899-12-31 13:30:00	T 13.50	2012-06-12	Le	1	1	5	Other	F	4	Other	22.29
1899-12-31 15:00:00	T 15.00	2012-06-12	Do	0	1	2	Other	M	5	Other	22.29
1899-12-31 09:00:00	T 9.00	2012-06-14	Do	0	1	5	Other	M	5	Other	21.91
1899-12-31 10:30:00	T 10.50	2012-06-14	Ga	0	0	1	Feeding	M	1	Other	21.91
1899-12-31 11:00:00	T 11.00	2012-06-14	Ki	0	1	10	Other	M	3	Other	21.91
1899-12-31 11:00:00	T 11.00	2012-06-14	Ol	0	1	2	Other	F	3	Other	21.91
1899-12-31 11:30:00	T 11.50	2012-06-14	Fi	0	0	1	Other	M	6	Other	21.91
1899-12-31 11:30:00	T 11.50	2012-06-14	Ly	0	1	2	Agonistic	F	2	Other	21.91
1899-12-31 11:30:00	T 11.50	2012-06-14	Ol	0	0	1	Other	F	3	Other	21.91
1899-12-31 12:00:00	T 12.00	2012-06-14	Fi	0	1	5	Feeding	M	6	Other	21.91
1899-12-31 12:00:00	T 12.00	2012-06-14	Nu	0	1	5	Other	M	2	Other	21.91
1899-12-31 12:00:00	T 12.00	2012-06-14	Tw	0	1	10	Other	M	4	Other	21.91
1899-12-31 12:30:00	T 12.50	2012-06-14	Ma	0	1	2	Feeding	F	6	Other	21.91
1899-12-31 13:30:00	T 13.50	2012-06-14	Ch	0	1	5	Other	M	7	Other	21.91
1899-12-31 14:00:00	T 14.00	2012-06-14	Do	0	1	5	Other	M	5	Other	21.91
1899-12-31 09:30:00	T 9.50	2012-06-16	Nu	0	1	1	Feeding	M	2	Other	23.6
1899-12-31 12:00:00	T 12.00	2012-06-16	Ol	0	1	2	Other	F	3	Other	23.6
1899-12-31 13:00:00	T 13.00	2012-06-16	Ga	0	1	2	Feeding	M	1	Other	23.6
1899-12-31 13:30:00	T 13.50	2012-06-16	Ga	0	1	5	Feeding	M	1	Other	23.6
1899-12-31 13:30:00	T 13.50	2012-06-16	Tw	0	1	10	Other	M	4	Other	23.6
1899-12-31 14:30:00	T 14.50	2012-06-16	Ly	0	0	2	Feeding	F	2	Other	23.6
1899-12-31 15:00:00	T 15.00	2012-06-16	Fi	0	1	10	Other	M	6	Other	23.6
1899-12-31 15:00:00	T 15.00	2012-06-16	Ga	0	0	2	Feeding	M	1	Other	23.6
1899-12-31 16:00:00	T 16.00	2012-06-16	Ci	0	1	2	Feeding	F	8	Other	23.6
1899-12-31 10:30:00	T 10.50	2012-06-17	Le	0	1	5	Other	F	4	Other	22.06
1899-12-31 11:00:00	T 11.00	2012-06-17	Ki	0	1	2	Other	M	3	Other	22.06
1899-12-31 11:00:00	T 11.00	2012-06-17	Ma	0	1	5	Other	F	6	Other	22.06
1899-12-31 11:00:00	T 11.00	2012-06-17	Nu	1	1	2	Other	M	2	Other	22.06
1899-12-31 11:00:00	T 11.00	2012-06-17	Ol	0	1	1	Other	F	3	Other	22.06
1899-12-31 11:30:00	T 11.50	2012-06-17	Ba	0	1	1	Feeding	F	5	Other	22.06
1899-12-31 11:30:00	T 11.50	2012-06-17	Ci	0	1	0	Agonistic	F	8	Other	22.06
1899-12-31 11:30:00	T 11.50	2012-06-17	Fi	0	1	5	Other	M	6	Other	22.06
1899-12-31 11:30:00	T 11.50	2012-06-17	Ki	0	0	1	Feeding	M	3	Other	22.06
1899-12-31 11:30:00	T 11.50	2012-06-17	Le	0	1	5	Other	F	4	Other	22.06
1899-12-31 11:30:00	T 11.50	2012-06-17	Nu	0	0	1	Other	M	2	Other	22.06
1899-12-31 12:00:00	T 12.00	2012-06-17	Ci	0	1	1	Other	F	8	Other	22.06
1899-12-31 12:00:00	T 12.00	2012-06-17	Ol	0	1	1	Feeding	F	3	Other	22.06
1899-12-31 12:00:00	T 12.00	2012-06-17	Tw	0	1	5	Other	M	4	Other	22.06
1899-12-31 12:30:00	T 12.50	2012-06-17	Ga	0	1	1	Other	M	1	Other	22.06
1899-12-31 12:30:00	T 12.50	2012-06-17	Ma	0	1	5	Feeding	F	6	Other	22.06
1899-12-31 13:00:00	T 13.00	2012-06-17	Fi	0	1	1	Feeding	M	6	Other	22.06
1899-12-31 13:00:00	T 13.00	2012-06-17	Le	1	1	1	Feeding	F	4	Other	22.06
1899-12-31 13:00:00	T 13.00	2012-06-17	Ma	0	1	5	Other	F	6	Other	22.06
1899-12-31 13:00:00	T 13.00	2012-06-17	Nu	0	1	5	Other	M	2	Other	22.06
1899-12-31 13:00:00	T 13.00	2012-06-17	Pa	0	1	2	Other	F	7	Other	22.06
1899-12-31 13:30:00	T 13.50	2012-06-17	Ga	0	1	2	Other	M	1	Other	22.06
1899-12-31 13:30:00	T 13.50	2012-06-17	Pe	1	1	2	Other	M	8	Other	22.06
1899-12-31 14:30:00	T 14.50	2012-06-17	Sa	0	1	10	Feeding	F	1	Other	22.06
1899-12-31 15:00:00	T 15.00	2012-06-17	Do	0	1	2	Feeding	M	5	Other	22.06
1899-12-31 15:00:00	T 15.00	2012-06-17	Nu	0	1	2	Feeding	M	2	Other	22.06
1899-12-31 15:30:00	T 15.50	2012-06-17	Nu	0	1	1	Other	M	2	Other	22.06
1899-12-31 16:00:00	T 16.00	2012-06-17	Do	0	1	5	Feeding	M	5	Other	22.06
1899-12-31 16:00:00	T 16.00	2012-06-17	Nu	0	0	5	Other	M	2	Other	22.06
1899-12-31 16:00:00	T 16.00	2012-06-17	Ol	0	1	2	Feeding	F	3	Other	22.06
1899-12-31 16:00:00	T 16.00	2012-06-17	Pa	0	0	10	Other	F	7	Other	22.06
1899-12-31 16:30:00	T 16.50	2012-06-17	Le	0	1	1	Other	F	4	Other	22.06
1899-12-31 17:00:00	T 17.00	2012-06-17	Ba	0	1	1	Feeding	F	5	Other	22.06
1899-12-31 17:00:00	T 17.00	2012-06-17	Ga	0	1	1	Feeding	M	1	Other	22.06
1899-12-31 17:00:00	T 17.00	2012-06-17	Pa	1	1	2	Other	F	7	Other	22.06
1899-12-31 10:30:00	T 10.50	2012-06-18	Ga	0	1	1	Feeding	M	1	Other	25.71
1899-12-31 10:30:00	T 10.50	2012-06-18	Nu	0	1	1	Feeding	M	2	Other	25.71
1899-12-31 10:30:00	T 10.50	2012-06-18	Ol	0	0	1	Feeding	F	3	Other	25.71
1899-12-31 11:00:00	T 11.00	2012-06-18	Le	0	1	5	Other	F	4	Other	25.71
1899-12-31 11:00:00	T 11.00	2012-06-18	Nu	0	1	2	Other	M	2	Other	25.71
1899-12-31 11:30:00	T 11.50	2012-06-18	Ch	0	1	5	Other	M	7	Other	25.71
1899-12-31 11:30:00	T 11.50	2012-06-18	Ga	0	1	1	Feeding	M	1	Other	25.71
1899-12-31 11:30:00	T 11.50	2012-06-18	Ki	0	1	1	Other	M	3	Other	25.71
1899-12-31 12:00:00	T 12.00	2012-06-18	Sa	1	1	2	Feeding	F	1	Other	25.71
1899-12-31 13:00:00	T 13.00	2012-06-18	Ki	1	1	5	Other	M	3	Other	25.71
1899-12-31 13:00:00	T 13.00	2012-06-18	Le	0	1	0	Feeding	F	4	Other	25.71
1899-12-31 13:00:00	T 13.00	2012-06-18	Ol	0	1	1	Other	F	3	Other	25.71
1899-12-31 13:00:00	T 13.00	2012-06-18	Tw	0	1	0	Feeding	M	4	Other	25.71
1899-12-31 13:30:00	T 13.50	2012-06-18	Ch	0	1	1	Feeding	M	7	Other	25.71
1899-12-31 13:30:00	T 13.50	2012-06-18	Fi	0	1	1	Feeding	M	6	Other	25.71
1899-12-31 14:30:00	T 14.50	2012-06-18	Te	0	1	10	Other	F	9	Other	25.71
1899-12-31 15:00:00	T 15.00	2012-06-18	Nu	0	1	1	Other	M	2	Other	25.71
1899-12-31 16:30:00	T 16.50	2012-06-18	Do	0	0	5	Feeding	M	5	Other	25.71
1899-12-31 16:30:00	T 16.50	2012-06-18	Ki	0	0	1	Feeding	M	3	Other	25.71
1899-12-31 16:30:00	T 16.50	2012-06-18	Le	0	0	10	Other	F	4	Other	25.71
1899-12-31 09:30:00	T 9.50	2012-06-19	Ol	0	1	5	Other	F	3	Other	22.05
1899-12-31 09:30:00	T 9.50	2012-06-19	Tw	0	1	5	Other	M	4	Other	22.05
1899-12-31 11:30:00	T 11.50	2012-06-19	Fi	0	1	2	Other	M	6	Other	22.05
1899-12-31 11:30:00	T 11.50	2012-06-19	Le	0	0	1	Feeding	F	4	Other	22.05
1899-12-31 12:30:00	T 12.50	2012-06-19	Ol	0	1	5	Agonistic	F	3	Other	22.05
1899-12-31 13:00:00	T 13.00	2012-06-19	Do	0	1	2	Other	M	5	Other	22.05
1899-12-31 13:00:00	T 13.00	2012-06-19	Ga	0	1	5	Other	M	1	Other	22.05
1899-12-31 13:00:00	T 13.00	2012-06-19	Ki	0	0	2	Feeding	M	3	Other	22.05
1899-12-31 13:30:00	T 13.50	2012-06-19	Ki	0	1	1	Feeding	M	3	Other	22.05
1899-12-31 14:00:00	T 14.00	2012-06-19	Fi	0	1	1	Feeding	M	6	Other	22.05
1899-12-31 14:00:00	T 14.00	2012-06-19	Ma	0	1	1	Feeding	F	6	Other	22.05
1899-12-31 15:30:00	T 15.50	2012-06-19	Ch	0	1	2	Other	M	7	Other	22.05
1899-12-31 15:30:00	T 15.50	2012-06-19	Tw	0	1	2	Other	M	4	Other	22.05
1899-12-31 16:30:00	T 16.50	2012-06-19	Ba	0	1	2	Other	F	5	Other	22.05
1899-12-31 10:30:00	T 10.50	2012-06-21	Ci	0	1	2	Other	F	8	Other	24.2
1899-12-31 10:30:00	T 10.50	2012-06-21	Pe	0	0	1	Feeding	M	8	Other	24.2
1899-12-31 11:30:00	T 11.50	2012-06-21	Pe	0	1	2	Other	M	8	Other	24.2
1899-12-31 12:00:00	T 12.00	2012-06-21	Nu	0	1	2	Other	M	2	Other	24.2
1899-12-31 13:00:00	T 13.00	2012-06-21	Ol	0	1	1	Feeding	F	3	Other	24.2
1899-12-31 13:30:00	T 13.50	2012-06-21	Ba	0	1	2	Other	F	5	Other	24.2
1899-12-31 14:30:00	T 14.50	2012-06-21	Ba	0	1	2	Other	F	5	Other	24.2
1899-12-31 14:30:00	T 14.50	2012-06-21	Do	0	1	5	Other	M	5	Other	24.2
1899-12-31 14:30:00	T 14.50	2012-06-21	Fi	0	1	5	Agonistic	M	6	Other	24.2
1899-12-31 14:30:00	T 14.50	2012-06-21	Tw	0	1	2	Other	M	4	Other	24.2
1899-12-31 15:00:00	T 15.00	2012-06-21	Do	0	1	1	Other	M	5	Other	24.2
1899-12-31 15:00:00	T 15.00	2012-06-21	Ga	1	1	5	Other	M	1	Other	24.2
1899-12-31 17:00:00	T 17.00	2012-06-21	Do	0	1	2	Feeding	M	5	Other	24.2
1899-12-31 17:00:00	T 17.00	2012-06-21	Le	0	1	5	Feeding	F	4	Other	24.2
1899-12-31 10:30:00	T 10.50	2012-06-23	Ci	0	1	10	Other	F	8	Other	30.51
1899-12-31 10:30:00	T 10.50	2012-06-23	Nu	0	1	2	Other	M	2	Other	30.51
1899-12-31 10:30:00	T 10.50	2012-06-23	Te	0	1	10	Other	F	9	Other	30.51
1899-12-31 10:30:00	T 10.50	2012-06-23	Tw	0	1	2	Other	M	4	Other	30.51
1899-12-31 11:30:00	T 11.50	2012-06-23	Ba	0	1	5	Feeding	F	5	Other	30.51
1899-12-31 11:30:00	T 11.50	2012-06-23	Ch	0	1	2	Feeding	M	7	Other	30.51
1899-12-31 11:30:00	T 11.50	2012-06-23	Nu	0	1	1	Feeding	M	2	Other	30.51
1899-12-31 12:00:00	T 12.00	2012-06-23	Ma	1	1	10	Feeding	F	6	Other	30.51
1899-12-31 12:30:00	T 12.50	2012-06-23	Tw	0	1	10	Other	M	4	Other	30.51
1899-12-31 15:30:00	T 15.50	2012-06-23	Le	0	1	5	Other	F	4	Other	30.51
1899-12-31 15:30:00	T 15.50	2012-06-23	Ly	0	1	5	Other	F	2	Other	30.51
1899-12-31 16:00:00	T 16.00	2012-06-23	Do	0	1	1	Feeding	M	5	Other	30.51
1899-12-31 16:00:00	T 16.00	2012-06-23	Ga	0	1	5	Other	M	1	Other	30.51
1899-12-31 16:00:00	T 16.00	2012-06-23	Nu	0	1	5	Other	M	2	Other	30.51
1899-12-31 16:30:00	T 16.50	2012-06-23	Nu	0	1	1	Feeding	M	2	Other	30.51
1899-12-31 08:30:00	T 8.50	2012-06-24	Ga	1	0	2	Other	M	1	Other	29.18
1899-12-31 08:30:00	T 8.50	2012-06-24	Ma	0	1	1	Feeding	F	6	Other	29.18
1899-12-31 08:30:00	T 8.50	2012-06-24	Ol	0	0	0	Feeding	F	3	Other	29.18
1899-12-31 09:30:00	T 9.50	2012-06-24	Ki	0	1	1	Feeding	M	3	Other	29.18
1899-12-31 10:00:00	T 10.00	2012-06-24	Ki	0	1	2	Other	M	3	Other	29.18
1899-12-31 10:00:00	T 10.00	2012-06-24	Le	0	1	5	Other	F	4	Other	29.18
1899-12-31 10:00:00	T 10.00	2012-06-24	Nu	0	1	1	Other	M	2	Other	29.18
1899-12-31 10:30:00	T 10.50	2012-06-24	Fi	0	1	2	Other	M	6	Other	29.18
1899-12-31 10:30:00	T 10.50	2012-06-24	Nu	0	0	1	Feeding	M	2	Other	29.18
1899-12-31 11:30:00	T 11.50	2012-06-24	Ch	0	1	2	Other	M	7	Other	29.18
1899-12-31 12:00:00	T 12.00	2012-06-24	Ch	0	1	2	Other	M	7	Other	29.18
1899-12-31 12:00:00	T 12.00	2012-06-24	Do	0	1	10	Other	M	5	Other	29.18
1899-12-31 12:00:00	T 12.00	2012-06-24	Ol	0	1	10	Other	F	3	Other	29.18
1899-12-31 12:30:00	T 12.50	2012-06-24	Do	0	1	1	Feeding	M	5	Other	29.18
1899-12-31 12:30:00	T 12.50	2012-06-24	Le	0	1	1	Other	F	4	Other	29.18
1899-12-31 13:00:00	T 13.00	2012-06-24	Do	0	1	1	Feeding	M	5	Other	29.18
1899-12-31 13:00:00	T 13.00	2012-06-24	Ly	0	1	2	Other	F	2	Other	29.18
1899-12-31 13:00:00	T 13.00	2012-06-24	Ol	0	1	5	Other	F	3	Other	29.18
1899-12-31 13:00:00	T 13.00	2012-06-24	Tw	0	1	1	Feeding	M	4	Other	29.18
1899-12-31 14:00:00	T 14.00	2012-06-24	Ga	0	1	2	Other	M	1	Other	29.18
1899-12-31 14:00:00	T 14.00	2012-06-24	Pa	0	1	2	Other	F	7	Other	29.18
1899-12-31 14:00:00	T 14.00	2012-06-24	Pe	0	1	2	Other	M	8	Other	29.18
1899-12-31 15:00:00	T 15.00	2012-06-24	Ci	0	1	10	Feeding	F	8	Other	29.18
1899-12-31 15:30:00	T 15.50	2012-06-24	Le	0	1	1	Feeding	F	4	Other	29.18
1899-12-31 15:30:00	T 15.50	2012-06-24	Sa	0	0	5	Feeding	F	1	Other	29.18
1899-12-31 16:00:00	T 16.00	2012-06-24	Ma	0	1	1	Feeding	F	6	Other	29.18
1899-12-31 17:00:00	T 17.00	2012-06-24	Ci	0	1	1	Other	F	8	Other	29.18
1899-12-31 17:00:00	T 17.00	2012-06-24	Do	0	1	5	Agonistic	M	5	Other	29.18
1899-12-31 11:30:00	T 11.50	2012-06-25	Fi	0	1	2	Feeding	M	6	Other	27.44
1899-12-31 13:30:00	T 13.50	2012-06-25	Ly	0	1	1	Feeding	F	2	Other	27.44
1899-12-31 14:00:00	T 14.00	2012-06-25	Ol	0	1	2	Other	F	3	Other	27.44
1899-12-31 14:30:00	T 14.50	2012-06-25	Ch	0	0	1	Feeding	M	7	Other	27.44
1899-12-31 14:30:00	T 14.50	2012-06-25	Do	0	0	10	Other	M	5	Other	27.44
1899-12-31 14:30:00	T 14.50	2012-06-25	Sa	0	0	10	Other	F	1	Other	27.44
1899-12-31 16:00:00	T 16.00	2012-06-25	Le	0	1	1	Feeding	F	4	Other	27.44
1899-12-31 16:30:00	T 16.50	2012-06-25	Ly	0	1	5	Feeding	F	2	Other	27.44
1899-12-31 16:30:00	T 16.50	2012-06-25	Tw	0	1	1	Other	M	4	Other	27.44
1899-12-31 09:30:00	T 9.50	2012-06-26	Ki	1	1	2	Other	M	3	Other	28.36
1899-12-31 10:00:00	T 10.00	2012-06-26	Ki	0	1	0	Feeding	M	3	Other	28.36
1899-12-31 10:30:00	T 10.50	2012-06-26	Ki	0	1	1	Feeding	M	3	Other	28.36
1899-12-31 10:30:00	T 10.50	2012-06-26	Le	0	1	1	Feeding	F	4	Other	28.36
1899-12-31 10:30:00	T 10.50	2012-06-26	Ma	0	1	2	Other	F	6	Other	28.36
1899-12-31 11:30:00	T 11.50	2012-06-26	Ga	0	1	1	Feeding	M	1	Other	28.36
1899-12-31 11:30:00	T 11.50	2012-06-26	Ki	0	1	2	Other	M	3	Other	28.36
1899-12-31 13:30:00	T 13.50	2012-06-26	Tw	0	1	5	Other	M	4	Other	28.36
1899-12-31 11:30:00	T 11.50	2012-06-28	Do	0	1	0	Feeding	M	5	Other	28.25
1899-12-31 11:30:00	T 11.50	2012-06-28	Ol	1	1	2	Other	F	3	Other	28.25
1899-12-31 13:30:00	T 13.50	2012-06-28	Ch	1	1	2	Other	M	7	Other	28.25
1899-12-31 10:30:00	T 10.50	2012-06-30	Ki	0	1	2	Feeding	M	3	Other	25.12
1899-12-31 10:30:00	T 10.50	2012-06-30	Le	0	1	1	Other	F	4	Other	25.12
1899-12-31 11:00:00	T 11.00	2012-06-30	Fi	1	1	2	Other	M	6	Other	25.12
1899-12-31 11:00:00	T 11.00	2012-06-30	Le	0	1	5	Other	F	4	Other	25.12
1899-12-31 11:00:00	T 11.00	2012-06-30	Ol	1	1	2	Other	F	3	Other	25.12
1899-12-31 12:00:00	T 12.00	2012-06-30	Do	0	1	1	Feeding	M	5	Other	25.12
1899-12-31 12:00:00	T 12.00	2012-06-30	Fi	0	1	2	Feeding	M	6	Other	25.12
1899-12-31 12:00:00	T 12.00	2012-06-30	Ly	0	1	2	Other	F	2	Other	25.12
1899-12-31 12:00:00	T 12.00	2012-06-30	Nu	0	1	2	Other	M	2	Other	25.12
1899-12-31 12:00:00	T 12.00	2012-06-30	Ol	0	1	2	Other	F	3	Other	25.12
1899-12-31 12:00:00	T 12.00	2012-06-30	Sa	0	1	2	Other	F	1	Other	25.12
1899-12-31 12:00:00	T 12.00	2012-06-30	Tw	0	1	5	Feeding	M	4	Other	25.12
1899-12-31 12:30:00	T 12.50	2012-06-30	Ki	0	1	0	Feeding	M	3	Other	25.12
1899-12-31 13:00:00	T 13.00	2012-06-30	Ki	0	1	2	Other	M	3	Other	25.12
1899-12-31 13:00:00	T 13.00	2012-06-30	Ol	0	1	1	Feeding	F	3	Other	25.12
1899-12-31 13:30:00	T 13.50	2012-06-30	Nu	1	1	2	Feeding	M	2	Other	25.12
1899-12-31 13:30:00	T 13.50	2012-06-30	Ol	0	1	2	Other	F	3	Other	25.12
1899-12-31 14:00:00	T 14.00	2012-06-30	Ch	0	1	1	Feeding	M	7	Other	25.12
1899-12-31 14:00:00	T 14.00	2012-06-30	Fi	0	1	1	Feeding	M	6	Other	25.12
1899-12-31 14:00:00	T 14.00	2012-06-30	Ma	0	1	1	Feeding	F	6	Other	25.12
1899-12-31 15:30:00	T 15.50	2012-06-30	Ly	0	1	2	Other	F	2	Other	25.12
1899-12-31 15:30:00	T 15.50	2012-06-30	Nu	0	1	2	Feeding	M	2	Other	25.12
1899-12-31 15:30:00	T 15.50	2012-06-30	Pe	0	1	2	Feeding	M	8	Other	25.12
1899-12-31 15:30:00	T 15.50	2012-06-30	Tw	0	1	2	Other	M	4	Other	25.12
1899-12-31 16:00:00	T 16.00	2012-06-30	Tw	0	1	1	Agonistic	M	4	Other	25.12
1899-12-31 16:30:00	T 16.50	2012-06-30	Le	0	0	2	Feeding	F	4	Other	25.12
1899-12-31 16:30:00	T 16.50	2012-06-30	Ol	1	1	1	Other	F	3	Other	25.12
1899-12-31 17:00:00	T 17.00	2012-06-30	Ci	0	0	2	Feeding	F	8	Other	25.12
1899-12-31 17:00:00	T 17.00	2012-06-30	Do	0	0	1	Feeding	M	5	Other	25.12
1899-12-31 17:00:00	T 17.00	2012-06-30	Ga	0	1	1	Feeding	M	1	Other	25.12
1899-12-31 17:00:00	T 17.00	2012-06-30	Ki	0	1	2	Feeding	M	3	Other	25.12
1899-12-31 17:00:00	T 17.00	2012-06-30	Ma	0	1	1	Feeding	F	6	Other	25.12
1899-12-31 08:00:00	T 8.00	2012-07-01	Ch	0	0	5	Feeding	M	7	Other	21.99
1899-12-31 09:30:00	T 9.50	2012-07-01	Tw	0	0	2	Other	M	4	Other	21.99
1899-12-31 10:30:00	T 10.50	2012-07-01	Ga	0	1	5	Other	M	1	Other	21.99
1899-12-31 10:30:00	T 10.50	2012-07-01	Ly	0	1	2	Other	F	2	Other	21.99
1899-12-31 11:00:00	T 11.00	2012-07-01	Ga	0	1	2	Other	M	1	Other	21.99
1899-12-31 11:00:00	T 11.00	2012-07-01	Nu	0	1	2	Other	M	2	Other	21.99
1899-12-31 11:30:00	T 11.50	2012-07-01	Ol	1	1	2	Other	F	3	Other	21.99
1899-12-31 12:00:00	T 12.00	2012-07-01	Ch	0	0	2	Feeding	M	7	Other	21.99
1899-12-31 12:30:00	T 12.50	2012-07-01	Ch	1	1	5	Other	M	7	Other	21.99
1899-12-31 12:30:00	T 12.50	2012-07-01	Ma	0	1	2	Other	F	6	Other	21.99
1899-12-31 14:30:00	T 14.50	2012-07-01	Le	1	1	20	Other	F	4	Other	21.99
1899-12-31 15:00:00	T 15.00	2012-07-01	Ci	0	1	5	Agonistic	F	8	Other	21.99
1899-12-31 15:00:00	T 15.00	2012-07-01	Ol	0	1	1	Feeding	F	3	Other	21.99
1899-12-31 16:00:00	T 16.00	2012-07-01	Le	1	1	2	Other	F	4	Other	21.99
1899-12-31 11:00:00	T 11.00	2012-07-02	Ci	0	1	2	Agonistic	F	8	Other	27.45
1899-12-31 11:00:00	T 11.00	2012-07-02	Ga	0	1	2	Other	M	1	Other	27.45
1899-12-31 11:30:00	T 11.50	2012-07-02	Do	0	1	1	Other	M	5	Other	27.45
1899-12-31 13:30:00	T 13.50	2012-07-02	Nu	0	1	1	Feeding	M	2	Other	27.45
1899-12-31 14:30:00	T 14.50	2012-07-02	Ga	0	1	1	Feeding	M	1	Other	27.45
1899-12-31 14:30:00	T 14.50	2012-07-02	Ly	0	1	5	Feeding	F	2	Other	27.45
1899-12-31 16:00:00	T 16.00	2012-07-02	Ki	0	1	2	Other	M	3	Other	27.45
1899-12-31 17:00:00	T 17.00	2012-07-02	Ba	0	1	1	Agonistic	F	5	Other	27.45
1899-12-31 17:00:00	T 17.00	2012-07-02	Ci	0	1	5	Feeding	F	8	Other	27.45
1899-12-31 17:00:00	T 17.00	2012-07-02	Nu	0	1	2	Feeding	M	2	Other	27.45
1899-12-31 17:00:00	T 17.00	2012-07-02	Ol	0	0	10	Agonistic	F	3	Other	27.45
1899-12-31 10:00:00	T 10.00	2012-07-03	Sa	0	1	5	Agonistic	F	1	Other	29.23
1899-12-31 11:00:00	T 11.00	2012-07-03	Fi	0	1	2	Other	M	6	Other	29.23
1899-12-31 11:00:00	T 11.00	2012-07-03	Ga	0	1	2	Other	M	1	Other	29.23
1899-12-31 12:00:00	T 12.00	2012-07-03	Tw	0	1	1	Feeding	M	4	Other	29.23
1899-12-31 13:30:00	T 13.50	2012-07-03	Le	0	1	1	Other	F	4	Other	29.23
1899-12-31 14:00:00	T 14.00	2012-07-03	Do	0	1	2	Feeding	M	5	Other	29.23
1899-12-31 14:30:00	T 14.50	2012-07-03	Nu	0	1	2	Other	M	2	Other	29.23
1899-12-31 15:30:00	T 15.50	2012-07-03	Do	0	1	2	Other	M	5	Other	29.23
1899-12-31 16:30:00	T 16.50	2012-07-03	Ba	0	1	2	Feeding	F	5	Other	29.23
1899-12-31 16:30:00	T 16.50	2012-07-03	Nu	1	1	5	Agonistic	M	2	Other	29.23
1899-12-31 09:30:00	T 9.50	2012-07-05	Ba	1	1	2	Other	F	5	Other	25.53
1899-12-31 09:30:00	T 9.50	2012-07-05	Do	0	1	5	Feeding	M	5	Other	25.53
1899-12-31 09:30:00	T 9.50	2012-07-05	Ly	0	1	5	Feeding	F	2	Other	25.53
1899-12-31 10:00:00	T 10.00	2012-07-05	Le	0	1	1	Feeding	F	4	Other	25.53
1899-12-31 10:00:00	T 10.00	2012-07-05	Nu	1	1	1	Feeding	M	2	Other	25.53
1899-12-31 10:30:00	T 10.50	2012-07-05	Le	1	1	5	Other	F	4	Other	25.53
1899-12-31 10:30:00	T 10.50	2012-07-05	Tw	0	1	5	Other	M	4	Other	25.53
1899-12-31 12:00:00	T 12.00	2012-07-05	Ol	1	1	0	Feeding	F	3	Other	25.53
1899-12-31 12:30:00	T 12.50	2012-07-05	Do	1	1	20	Agonistic	M	5	Other	25.53
1899-12-31 12:30:00	T 12.50	2012-07-05	Nu	0	1	2	Other	M	2	Other	25.53
1899-12-31 13:00:00	T 13.00	2012-07-05	Do	0	1	5	Agonistic	M	5	Other	25.53
1899-12-31 13:30:00	T 13.50	2012-07-05	Tw	0	1	5	Other	M	4	Other	25.53
1899-12-31 14:00:00	T 14.00	2012-07-05	Ba	0	1	1	Agonistic	F	5	Other	25.53
1899-12-31 14:00:00	T 14.00	2012-07-05	Ki	0	1	1	Feeding	M	3	Other	25.53
1899-12-31 14:00:00	T 14.00	2012-07-05	Le	0	1	2	Feeding	F	4	Other	25.53
1899-12-31 14:30:00	T 14.50	2012-07-05	Ba	0	1	2	Agonistic	F	5	Other	25.53
1899-12-31 14:30:00	T 14.50	2012-07-05	Ma	0	1	1	Agonistic	F	6	Other	25.53
1899-12-31 14:30:00	T 14.50	2012-07-05	Pe	0	1	2	Other	M	8	Other	25.53
1899-12-31 15:00:00	T 15.00	2012-07-05	Fi	1	1	10	Other	M	6	Other	25.53
1899-12-31 15:00:00	T 15.00	2012-07-05	Le	1	1	10	Other	F	4	Other	25.53
1899-12-31 15:00:00	T 15.00	2012-07-05	Sa	1	1	10	Other	F	1	Other	25.53
1899-12-31 15:30:00	T 15.50	2012-07-05	Te	1	1	5	Other	F	9	Other	25.53
1899-12-31 16:00:00	T 16.00	2012-07-05	Ba	0	1	1	Agonistic	F	5	Other	25.53
1899-12-31 16:30:00	T 16.50	2012-07-05	Ga	0	1	5	Other	M	1	Other	25.53
1899-12-31 17:00:00	T 17.00	2012-07-05	Fi	1	0	2	Other	M	6	Other	25.53
1899-12-31 17:00:00	T 17.00	2012-07-05	Ga	0	1	0	Feeding	M	1	Other	25.53
1899-12-31 09:00:00	T 9.00	2012-07-07	Ol	0	1	2	Other	F	3	Other	29.24
1899-12-31 09:30:00	T 9.50	2012-07-07	Fi	0	0	0	Feeding	M	6	Other	29.24
1899-12-31 09:30:00	T 9.50	2012-07-07	Le	0	0	0	Feeding	F	4	Other	29.24
1899-12-31 10:00:00	T 10.00	2012-07-07	Ki	0	1	2	Other	M	3	Other	29.24
1899-12-31 10:00:00	T 10.00	2012-07-07	Le	0	1	0	Feeding	F	4	Other	29.24
1899-12-31 11:30:00	T 11.50	2012-07-07	Ga	0	1	1	Other	M	1	Other	29.24
1899-12-31 11:30:00	T 11.50	2012-07-07	Ki	0	1	2	Other	M	3	Other	29.24
1899-12-31 12:30:00	T 12.50	2012-07-07	Ba	0	1	1	Other	F	5	Other	29.24
1899-12-31 12:30:00	T 12.50	2012-07-07	Ga	1	1	2	Other	M	1	Other	29.24
1899-12-31 12:30:00	T 12.50	2012-07-07	Nu	0	1	0	Feeding	M	2	Other	29.24
1899-12-31 13:00:00	T 13.00	2012-07-07	Ch	0	1	2	Other	M	7	Other	29.24
1899-12-31 13:00:00	T 13.00	2012-07-07	Ly	0	1	2	Feeding	F	2	Other	29.24
1899-12-31 13:00:00	T 13.00	2012-07-07	Ol	0	1	2	Feeding	F	3	Other	29.24
1899-12-31 13:30:00	T 13.50	2012-07-07	Fi	0	1	2	Other	M	6	Other	29.24
1899-12-31 14:00:00	T 14.00	2012-07-07	Ch	1	1	2	Other	M	7	Other	29.24
1899-12-31 15:30:00	T 15.50	2012-07-07	Do	1	1	5	Agonistic	M	5	Other	29.24
1899-12-31 15:30:00	T 15.50	2012-07-07	Nu	0	0	2	Agonistic	M	2	Other	29.24
1899-12-31 16:00:00	T 16.00	2012-07-07	Ki	1	1	5	Agonistic	M	3	Other	29.24
1899-12-31 17:00:00	T 17.00	2012-07-07	Ki	0	1	2	Other	M	3	Other	29.24
1899-12-31 11:30:00	T 11.50	2012-07-08	Le	0	1	2	Other	F	4	Other	27.36
1899-12-31 11:30:00	T 11.50	2012-07-08	Ma	0	1	2	Other	F	6	Other	27.36
1899-12-31 11:30:00	T 11.50	2012-07-08	Te	1	1	5	Other	F	9	Other	27.36
1899-12-31 12:00:00	T 12.00	2012-07-08	Do	0	1	1	Feeding	M	5	Other	27.36
1899-12-31 12:00:00	T 12.00	2012-07-08	Ga	1	1	2	Other	M	1	Other	27.36
1899-12-31 12:00:00	T 12.00	2012-07-08	Ki	1	1	1	Other	M	3	Other	27.36
1899-12-31 12:00:00	T 12.00	2012-07-08	Sa	0	1	1	Feeding	F	1	Other	27.36
1899-12-31 12:30:00	T 12.50	2012-07-08	Ch	0	1	1	Feeding	M	7	Other	27.36
1899-12-31 12:30:00	T 12.50	2012-07-08	Do	0	1	1	Feeding	M	5	Other	27.36
1899-12-31 12:30:00	T 12.50	2012-07-08	Fi	0	1	2	Other	M	6	Other	27.36
1899-12-31 12:30:00	T 12.50	2012-07-08	Ly	0	1	1	Feeding	F	2	Other	27.36
1899-12-31 12:30:00	T 12.50	2012-07-08	Nu	0	1	2	Other	M	2	Other	27.36
1899-12-31 12:30:00	T 12.50	2012-07-08	Ol	0	1	1	Other	F	3	Other	27.36
1899-12-31 12:30:00	T 12.50	2012-07-08	Sa	0	1	5	Other	F	1	Other	27.36
1899-12-31 13:00:00	T 13.00	2012-07-08	Ma	1	1	1	Other	F	6	Other	27.36
1899-12-31 13:00:00	T 13.00	2012-07-08	Nu	1	1	1	Other	M	2	Other	27.36
1899-12-31 13:30:00	T 13.50	2012-07-08	Le	0	1	1	Feeding	F	4	Other	27.36
1899-12-31 13:30:00	T 13.50	2012-07-08	Tw	0	1	1	Feeding	M	4	Other	27.36
1899-12-31 14:00:00	T 14.00	2012-07-08	Ba	1	1	2	Other	F	5	Other	27.36
1899-12-31 14:30:00	T 14.50	2012-07-08	Ba	1	1	1	Other	F	5	Other	27.36
1899-12-31 14:30:00	T 14.50	2012-07-08	Tw	0	1	2	Feeding	M	4	Other	27.36
1899-12-31 15:00:00	T 15.00	2012-07-08	Fi	0	1	1	Other	M	6	Other	27.36
1899-12-31 15:30:00	T 15.50	2012-07-08	Pe	0	1	1	Other	M	8	Other	27.36
1899-12-31 16:00:00	T 16.00	2012-07-08	Ga	0	1	2	Other	M	1	Other	27.36
1899-12-31 16:00:00	T 16.00	2012-07-08	Le	1	1	0	Feeding	F	4	Other	27.36
1899-12-31 16:30:00	T 16.50	2012-07-08	Ki	0	1	1	Other	M	3	Other	27.36
1899-12-31 16:30:00	T 16.50	2012-07-08	Le	0	1	10	Other	F	4	Other	27.36
1899-12-31 16:30:00	T 16.50	2012-07-08	Ol	0	1	10	Other	F	3	Other	27.36
1899-12-31 10:00:00	T 10.00	2012-07-09	Ga	0	1	5	Other	M	1	Other	28.53
1899-12-31 10:30:00	T 10.50	2012-07-09	Le	0	0	2	Other	F	4	Other	28.53
1899-12-31 10:30:00	T 10.50	2012-07-09	Nu	0	1	1	Other	M	2	Other	28.53
1899-12-31 10:30:00	T 10.50	2012-07-09	Tw	0	0	2	Other	M	4	Other	28.53
1899-12-31 11:30:00	T 11.50	2012-07-09	Le	0	1	20	Agonistic	F	4	Other	28.53
1899-12-31 12:00:00	T 12.00	2012-07-09	Ga	0	1	2	Other	M	1	Other	28.53
1899-12-31 12:00:00	T 12.00	2012-07-09	Ma	0	1	5	Other	F	6	Other	28.53
1899-12-31 13:00:00	T 13.00	2012-07-09	Do	1	1	5	Other	M	5	Other	28.53
1899-12-31 13:00:00	T 13.00	2012-07-09	Ki	0	1	5	Other	M	3	Other	28.53
1899-12-31 13:00:00	T 13.00	2012-07-09	Le	0	1	5	Other	F	4	Other	28.53
1899-12-31 14:00:00	T 14.00	2012-07-09	Pe	1	1	1	Other	M	8	Other	28.53
1899-12-31 11:00:00	T 11.00	2012-07-10	Le	0	1	2	Other	F	4	Other	26.94
1899-12-31 12:00:00	T 12.00	2012-07-10	Do	0	1	5	Other	M	5	Other	26.94
1899-12-31 12:00:00	T 12.00	2012-07-10	Ki	0	1	5	Other	M	3	Other	26.94
1899-12-31 12:00:00	T 12.00	2012-07-10	Ly	0	1	2	Other	F	2	Other	26.94
1899-12-31 12:00:00	T 12.00	2012-07-10	Ma	0	1	5	Other	F	6	Other	26.94
1899-12-31 12:00:00	T 12.00	2012-07-10	Nu	0	1	2	Other	M	2	Other	26.94
1899-12-31 12:00:00	T 12.00	2012-07-10	Ol	0	1	5	Other	F	3	Other	26.94
1899-12-31 13:00:00	T 13.00	2012-07-10	Do	0	1	1	Agonistic	M	5	Other	26.94
1899-12-31 13:30:00	T 13.50	2012-07-10	Do	0	1	2	Other	M	5	Other	26.94
1899-12-31 14:00:00	T 14.00	2012-07-10	Ki	0	0	1	Other	M	3	Other	26.94
1899-12-31 14:30:00	T 14.50	2012-07-10	Do	0	1	2	Other	M	5	Other	26.94
1899-12-31 14:30:00	T 14.50	2012-07-10	Fi	0	1	2	Other	M	6	Other	26.94
1899-12-31 15:00:00	T 15.00	2012-07-10	Ma	0	1	2	Other	F	6	Other	26.94
1899-12-31 16:30:00	T 16.50	2012-07-10	Ba	0	1	2	Feeding	F	5	Other	26.94
1899-12-31 16:30:00	T 16.50	2012-07-10	Fi	0	0	0	Feeding	M	6	Other	26.94
1899-12-31 16:30:00	T 16.50	2012-07-10	Ma	1	0	2	Other	F	6	Other	26.94
1899-12-31 17:00:00	T 17.00	2012-07-10	Ba	0	0	2	Other	F	5	Other	26.94
1899-12-31 17:00:00	T 17.00	2012-07-10	Do	0	0	1	Feeding	M	5	Other	26.94
1899-12-31 17:00:00	T 17.00	2012-07-10	Ly	0	0	1	Feeding	F	2	Other	26.94
1899-12-31 17:00:00	T 17.00	2012-07-10	Te	0	1	5	Agonistic	F	9	Other	26.94
1899-12-31 12:00:00	T 12.00	2012-07-12	Ga	0	1	5	Other	M	1	Other	30.08
1899-12-31 12:00:00	T 12.00	2012-07-12	Sa	0	1	5	Other	F	1	Other	30.08
1899-12-31 13:00:00	T 13.00	2012-07-12	Fi	0	1	1	Feeding	M	6	Other	30.08
1899-12-31 13:00:00	T 13.00	2012-07-12	Ki	0	1	1	Feeding	M	3	Other	30.08
1899-12-31 13:30:00	T 13.50	2012-07-12	Ol	0	1	1	Agonistic	F	3	Other	30.08
1899-12-31 13:30:00	T 13.50	2012-07-12	Pe	0	1	2	Other	M	8	Other	30.08
1899-12-31 14:00:00	T 14.00	2012-07-12	Ly	0	1	2	Other	F	2	Other	30.08
1899-12-31 14:00:00	T 14.00	2012-07-12	Ol	0	1	2	Other	F	3	Other	30.08
1899-12-31 14:30:00	T 14.50	2012-07-12	Ol	0	1	5	Other	F	3	Other	30.08
1899-12-31 15:00:00	T 15.00	2012-07-12	Le	0	1	2	Other	F	4	Other	30.08
1899-12-31 15:00:00	T 15.00	2012-07-12	Sa	0	0	10	Other	F	1	Other	30.08
1899-12-31 15:00:00	T 15.00	2012-07-12	Tw	0	1	0	Feeding	M	4	Other	30.08
1899-12-31 15:30:00	T 15.50	2012-07-12	Ba	0	1	2	Feeding	F	5	Other	30.08
1899-12-31 15:30:00	T 15.50	2012-07-12	Ki	0	1	5	Other	M	3	Other	30.08
1899-12-31 15:30:00	T 15.50	2012-07-12	Tw	1	1	5	Other	M	4	Other	30.08
1899-12-31 16:30:00	T 16.50	2012-07-12	Ba	1	1	1	Feeding	F	5	Other	30.08
1899-12-31 16:30:00	T 16.50	2012-07-12	Fi	0	1	2	Other	M	6	Other	30.08
1899-12-31 16:30:00	T 16.50	2012-07-12	Ma	1	1	2	Feeding	F	6	Other	30.08
1899-12-31 11:00:00	T 11.00	2012-07-14	Le	0	1	2	Other	F	4	Other	30.14
1899-12-31 11:30:00	T 11.50	2012-07-14	Ga	0	1	2	Other	M	1	Other	30.14
1899-12-31 11:30:00	T 11.50	2012-07-14	Ki	0	1	2	Other	M	3	Other	30.14
1899-12-31 12:00:00	T 12.00	2012-07-14	Nu	1	1	2	Feeding	M	2	Other	30.14
1899-12-31 12:30:00	T 12.50	2012-07-14	Ch	1	1	5	Other	M	7	Other	30.14
1899-12-31 12:30:00	T 12.50	2012-07-14	Te	1	1	5	Other	F	9	Other	30.14
1899-12-31 14:00:00	T 14.00	2012-07-14	Ba	0	1	1	Feeding	F	5	Other	30.14
1899-12-31 14:00:00	T 14.00	2012-07-14	Ki	0	1	2	Feeding	M	3	Other	30.14
1899-12-31 14:00:00	T 14.00	2012-07-14	Ma	0	1	2	Feeding	F	6	Other	30.14
1899-12-31 15:30:00	T 15.50	2012-07-14	Le	0	1	5	Other	F	4	Other	30.14
1899-12-31 15:30:00	T 15.50	2012-07-14	Nu	0	1	5	Other	M	2	Other	30.14
1899-12-31 16:00:00	T 16.00	2012-07-14	Fi	0	1	2	Feeding	M	6	Other	30.14
1899-12-31 16:00:00	T 16.00	2012-07-14	Ki	0	1	2	Other	M	3	Other	30.14
1899-12-31 16:00:00	T 16.00	2012-07-14	Le	0	1	2	Other	F	4	Other	30.14
1899-12-31 16:00:00	T 16.00	2012-07-14	Te	0	1	0	Feeding	F	9	Other	30.14
1899-12-31 16:30:00	T 16.50	2012-07-14	Ci	0	1	2	Agonistic	F	8	Other	30.14
1899-12-31 16:30:00	T 16.50	2012-07-14	Nu	0	1	1	Other	M	2	Other	30.14
1899-12-31 17:00:00	T 17.00	2012-07-14	Nu	1	1	2	Other	M	2	Other	30.14
1899-12-31 11:00:00	T 11.00	2012-07-16	Ba	1	1	2	Other	F	5	Other	30.86
1899-12-31 11:00:00	T 11.00	2012-07-16	Ch	0	1	2	Other	M	7	Other	30.86
1899-12-31 11:00:00	T 11.00	2012-07-16	Do	0	1	5	Other	M	5	Other	30.86
1899-12-31 11:00:00	T 11.00	2012-07-16	Ly	0	1	5	Other	F	2	Other	30.86
1899-12-31 11:30:00	T 11.50	2012-07-16	Do	0	1	2	Other	M	5	Other	30.86
1899-12-31 12:30:00	T 12.50	2012-07-16	Pe	1	1	1	Other	M	8	Other	30.86
1899-12-31 13:00:00	T 13.00	2012-07-16	Ga	0	1	1	Other	M	1	Other	30.86
1899-12-31 13:30:00	T 13.50	2012-07-16	Do	0	1	1	Other	M	5	Other	30.86
1899-12-31 13:30:00	T 13.50	2012-07-16	Le	0	1	2	Other	F	4	Other	30.86
1899-12-31 14:00:00	T 14.00	2012-07-16	Le	0	1	1	Feeding	F	4	Other	30.86
1899-12-31 14:00:00	T 14.00	2012-07-16	Ly	0	0	2	Feeding	F	2	Other	30.86
1899-12-31 14:00:00	T 14.00	2012-07-16	Ol	0	1	0	Feeding	F	3	Other	30.86
1899-12-31 14:00:00	T 14.00	2012-07-16	Tw	0	1	5	Other	M	4	Other	30.86
1899-12-31 14:30:00	T 14.50	2012-07-16	Ga	1	1	2	Other	M	1	Other	30.86
1899-12-31 14:30:00	T 14.50	2012-07-16	Nu	0	1	1	Other	M	2	Other	30.86
1899-12-31 14:30:00	T 14.50	2012-07-16	Sa	0	1	5	Other	F	1	Other	30.86
1899-12-31 15:00:00	T 15.00	2012-07-16	Ki	0	1	1	Feeding	M	3	Other	30.86
1899-12-31 15:00:00	T 15.00	2012-07-16	Pe	0	1	5	Feeding	M	8	Other	30.86
1899-12-31 16:00:00	T 16.00	2012-07-16	Le	0	1	5	Other	F	4	Other	30.86
1899-12-31 16:00:00	T 16.00	2012-07-16	Ly	0	1	10	Other	F	2	Other	30.86
1899-12-31 16:30:00	T 16.50	2012-07-16	Nu	1	1	1	Other	M	2	Other	30.86
1899-12-31 17:00:00	T 17.00	2012-07-16	Ba	0	1	5	Other	F	5	Other	30.86
1899-12-31 17:00:00	T 17.00	2012-07-16	Nu	0	1	5	Other	M	2	Other	30.86
1899-12-31 09:30:00	T 9.50	2012-07-17	Pe	0	1	1	Feeding	M	8	Other	30.64
1899-12-31 10:00:00	T 10.00	2012-07-17	Ga	1	1	0	Feeding	M	1	Other	30.64
1899-12-31 10:00:00	T 10.00	2012-07-17	Ma	0	1	2	Other	F	6	Other	30.64
1899-12-31 10:00:00	T 10.00	2012-07-17	Nu	0	1	1	Other	M	2	Other	30.64
1899-12-31 10:30:00	T 10.50	2012-07-17	Ba	0	1	2	Other	F	5	Other	30.64
1899-12-31 11:00:00	T 11.00	2012-07-17	Le	0	1	2	Other	F	4	Other	30.64
1899-12-31 11:30:00	T 11.50	2012-07-17	Fi	1	1	2	Other	M	6	Other	30.64
1899-12-31 11:30:00	T 11.50	2012-07-17	Ga	0	1	2	Other	M	1	Other	30.64
1899-12-31 12:30:00	T 12.50	2012-07-17	Ch	0	1	2	Other	M	7	Other	30.64
1899-12-31 13:30:00	T 13.50	2012-07-17	Ba	0	1	1	Other	F	5	Other	30.64
1899-12-31 13:30:00	T 13.50	2012-07-17	Ch	0	1	2	Other	M	7	Other	30.64
1899-12-31 13:30:00	T 13.50	2012-07-17	Ma	1	1	2	Other	F	6	Other	30.64
1899-12-31 13:30:00	T 13.50	2012-07-17	Tw	1	1	1	Other	M	4	Other	30.64
1899-12-31 15:00:00	T 15.00	2012-07-17	Ci	1	1	1	Feeding	F	8	Other	30.64
1899-12-31 15:00:00	T 15.00	2012-07-17	Fi	0	1	0	Feeding	M	6	Other	30.64
1899-12-31 16:00:00	T 16.00	2012-07-17	Ba	1	1	2	Other	F	5	Other	30.64
1899-12-31 16:00:00	T 16.00	2012-07-17	Le	0	1	0	Feeding	F	4	Other	30.64
1899-12-31 16:30:00	T 16.50	2012-07-17	Ol	0	1	0	Feeding	F	3	Other	30.64
1899-12-31 10:30:00	T 10.50	2012-07-19	Ki	0	0	2	Other	M	3	Other	29.66
1899-12-31 10:30:00	T 10.50	2012-07-19	Ma	1	1	5	Feeding	F	6	Other	29.66
1899-12-31 11:00:00	T 11.00	2012-07-19	Ki	0	1	2	Other	M	3	Other	29.66
1899-12-31 11:30:00	T 11.50	2012-07-19	Ki	1	1	2	Other	M	3	Other	29.66
1899-12-31 11:30:00	T 11.50	2012-07-19	Ly	1	1	2	Other	F	2	Other	29.66
1899-12-31 12:00:00	T 12.00	2012-07-19	Ly	0	1	5	Other	F	2	Other	29.66
1899-12-31 12:00:00	T 12.00	2012-07-19	Ol	0	1	5	Other	F	3	Other	29.66
1899-12-31 12:00:00	T 12.00	2012-07-19	Sa	0	1	2	Feeding	F	1	Other	29.66
1899-12-31 13:00:00	T 13.00	2012-07-19	Ch	0	1	5	Feeding	M	7	Other	29.66
1899-12-31 13:00:00	T 13.00	2012-07-19	Do	0	1	10	Other	M	5	Other	29.66
1899-12-31 13:30:00	T 13.50	2012-07-19	Ba	1	1	2	Other	F	5	Other	29.66
1899-12-31 13:30:00	T 13.50	2012-07-19	Do	1	1	2	Other	M	5	Other	29.66
1899-12-31 14:00:00	T 14.00	2012-07-19	Ga	0	1	5	Other	M	1	Other	29.66
1899-12-31 15:00:00	T 15.00	2012-07-19	Ci	0	1	5	Other	F	8	Other	29.66
1899-12-31 15:00:00	T 15.00	2012-07-19	Le	0	1	2	Other	F	4	Other	29.66
1899-12-31 15:00:00	T 15.00	2012-07-19	Te	0	1	5	Other	F	9	Other	29.66
1899-12-31 15:30:00	T 15.50	2012-07-19	Tw	0	1	0	Feeding	M	4	Other	29.66
1899-12-31 16:00:00	T 16.00	2012-07-19	Ki	0	1	2	Other	M	3	Other	29.66
1899-12-31 16:00:00	T 16.00	2012-07-19	Le	0	1	2	Other	F	4	Other	29.66
1899-12-31 16:00:00	T 16.00	2012-07-19	Ly	0	1	1	Feeding	F	2	Other	29.66
1899-12-31 16:00:00	T 16.00	2012-07-19	Nu	0	1	2	Other	M	2	Other	29.66
1899-12-31 16:30:00	T 16.50	2012-07-19	Ki	1	1	2	Other	M	3	Other	29.66
1899-12-31 17:00:00	T 17.00	2012-07-19	Do	0	1	1	Other	M	5	Other	29.66
1899-12-31 13:30:00	T 13.50	2012-07-21	Ki	0	1	0	Feeding	M	3	Other	26.85
1899-12-31 13:30:00	T 13.50	2012-07-21	Le	0	1	2	Other	F	4	Other	26.85
1899-12-31 15:00:00	T 15.00	2012-07-21	Ga	0	1	2	Other	M	1	Other	26.85
1899-12-31 15:30:00	T 15.50	2012-07-21	Ga	0	1	2	Other	M	1	Other	26.85
1899-12-31 15:30:00	T 15.50	2012-07-21	Ol	0	1	2	Other	F	3	Other	26.85
1899-12-31 15:30:00	T 15.50	2012-07-21	Te	0	1	2	Other	F	9	Other	26.85
1899-12-31 09:30:00	T 9.50	2012-07-22	Sa	0	1	2	Other	F	1	Other	24.98
1899-12-31 10:00:00	T 10.00	2012-07-22	Do	0	1	2	Other	M	5	Other	24.98
1899-12-31 10:00:00	T 10.00	2012-07-22	Nu	0	1	1	Feeding	M	2	Other	24.98
1899-12-31 11:30:00	T 11.50	2012-07-22	Le	0	1	2	Other	F	4	Other	24.98
1899-12-31 11:30:00	T 11.50	2012-07-22	Ly	0	1	2	Other	F	2	Other	24.98
1899-12-31 11:30:00	T 11.50	2012-07-22	Tw	0	1	0	Feeding	M	4	Other	24.98
1899-12-31 13:00:00	T 13.00	2012-07-22	Le	0	1	2	Feeding	F	4	Other	24.98
1899-12-31 13:30:00	T 13.50	2012-07-22	Ba	0	1	2	Other	F	5	Other	24.98
1899-12-31 13:30:00	T 13.50	2012-07-22	Do	0	1	2	Other	M	5	Other	24.98
1899-12-31 13:30:00	T 13.50	2012-07-22	Le	0	1	2	Other	F	4	Other	24.98
1899-12-31 13:30:00	T 13.50	2012-07-22	Ma	0	1	2	Other	F	6	Other	24.98
1899-12-31 14:00:00	T 14.00	2012-07-22	Fi	0	1	2	Other	M	6	Other	24.98
1899-12-31 14:00:00	T 14.00	2012-07-22	Ga	0	1	2	Other	M	1	Other	24.98
1899-12-31 14:00:00	T 14.00	2012-07-22	Pa	0	1	2	Other	F	7	Other	24.98
1899-12-31 14:00:00	T 14.00	2012-07-22	Te	0	1	2	Other	F	9	Other	24.98
1899-12-31 14:30:00	T 14.50	2012-07-22	Nu	1	1	2	Other	M	2	Other	24.98
1899-12-31 14:30:00	T 14.50	2012-07-22	Pa	0	1	1	Feeding	F	7	Other	24.98
1899-12-31 16:30:00	T 16.50	2012-07-22	Fi	1	1	2	Other	M	6	Other	24.98
1899-12-31 16:30:00	T 16.50	2012-07-22	Ga	0	1	2	Other	M	1	Other	24.98
1899-12-31 16:30:00	T 16.50	2012-07-22	Ly	0	1	2	Other	F	2	Other	24.98
1899-12-31 16:30:00	T 16.50	2012-07-22	Nu	0	1	0	Feeding	M	2	Other	24.98
1899-12-31 16:30:00	T 16.50	2012-07-22	Ol	1	1	1	Other	F	3	Other	24.98
1899-12-31 09:30:00	T 9.50	2012-07-23	Nu	1	1	1	Other	M	2	Other	24.08
1899-12-31 11:30:00	T 11.50	2012-07-23	Fi	0	1	1	Agonistic	M	6	Other	24.08
1899-12-31 11:30:00	T 11.50	2012-07-23	Le	0	1	2	Other	F	4	Other	24.08
1899-12-31 11:30:00	T 11.50	2012-07-23	Ol	0	1	1	Feeding	F	3	Other	24.08
1899-12-31 14:30:00	T 14.50	2012-07-23	Fi	0	1	2	Agonistic	M	6	Other	24.08
1899-12-31 14:30:00	T 14.50	2012-07-23	Ga	0	1	1	Other	M	1	Other	24.08
1899-12-31 14:30:00	T 14.50	2012-07-23	Le	0	1	2	Feeding	F	4	Other	24.08
1899-12-31 14:30:00	T 14.50	2012-07-23	Nu	0	1	2	Other	M	2	Other	24.08
1899-12-31 14:30:00	T 14.50	2012-07-23	Ol	0	1	2	Other	F	3	Other	24.08
1899-12-31 15:00:00	T 15.00	2012-07-23	Ly	0	1	5	Other	F	2	Other	24.08
1899-12-31 16:00:00	T 16.00	2012-07-23	Le	0	1	2	Agonistic	F	4	Other	24.08
1899-12-31 16:00:00	T 16.00	2012-07-23	Ly	0	1	2	Agonistic	F	2	Other	24.08
1899-12-31 16:30:00	T 16.50	2012-07-23	Pe	0	1	2	Other	M	8	Other	24.08
1899-12-31 17:00:00	T 17.00	2012-07-23	Ci	0	1	2	Other	F	8	Other	24.08
1899-12-31 11:00:00	T 11.00	2012-07-24	Nu	0	1	1	Other	M	2	Other	24.98
1899-12-31 11:30:00	T 11.50	2012-07-24	Nu	1	1	2	Other	M	2	Other	24.98
1899-12-31 12:00:00	T 12.00	2012-07-24	Do	0	1	2	Other	M	5	Other	24.98
1899-12-31 12:30:00	T 12.50	2012-07-24	Nu	0	1	5	Other	M	2	Other	24.98
1899-12-31 15:00:00	T 15.00	2012-07-24	Do	0	0	2	Other	M	5	Other	24.98
1899-12-31 15:00:00	T 15.00	2012-07-24	Ki	0	1	2	Other	M	3	Other	24.98
1899-12-31 16:30:00	T 16.50	2012-07-24	Ga	0	0	1	Feeding	M	1	Other	24.98
1899-12-31 16:30:00	T 16.50	2012-07-24	Nu	0	1	2	Feeding	M	2	Other	24.98
1899-12-31 17:00:00	T 17.00	2012-07-24	Do	0	1	2	Other	M	5	Other	24.98
1899-12-31 17:00:00	T 17.00	2012-07-24	Ly	0	1	0	Feeding	F	2	Other	24.98
1899-12-31 17:00:00	T 17.00	2012-07-24	Ol	0	1	1	Other	F	3	Other	24.98
1899-12-31 17:00:00	T 17.00	2012-07-24	Tw	0	1	2	Other	M	4	Other	24.98
1899-12-31 11:30:00	T 11.50	2012-07-26	Do	0	1	1	Other	M	5	Other	22.14
1899-12-31 12:30:00	T 12.50	2012-07-26	Ga	1	0	1	Feeding	M	1	Other	22.14
1899-12-31 13:30:00	T 13.50	2012-07-26	Nu	0	1	2	Other	M	2	Other	22.14
1899-12-31 13:30:00	T 13.50	2012-07-26	Ol	0	1	2	Other	F	3	Other	22.14
1899-12-31 16:00:00	T 16.00	2012-07-26	Ga	0	1	1	Feeding	M	1	Other	22.14
1899-12-31 16:00:00	T 16.00	2012-07-26	Tw	0	1	1	Feeding	M	4	Other	22.14
1899-12-31 16:30:00	T 16.50	2012-07-26	Ba	0	1	2	Feeding	F	5	Other	22.14
1899-12-31 16:30:00	T 16.50	2012-07-26	Fi	0	1	1	Feeding	M	6	Other	22.14
1899-12-31 09:30:00	T 9.50	2012-07-28	Le	0	0	1	Other	F	4	Other	22.38
1899-12-31 12:00:00	T 12.00	2012-07-28	Ly	0	1	1	Feeding	F	2	Other	22.38
1899-12-31 12:30:00	T 12.50	2012-07-28	Ch	0	1	2	Feeding	M	7	Other	22.38
1899-12-31 12:30:00	T 12.50	2012-07-28	Do	1	1	0	Feeding	M	5	Other	22.38
1899-12-31 12:30:00	T 12.50	2012-07-28	Ga	1	1	1	Other	M	1	Other	22.38
1899-12-31 12:30:00	T 12.50	2012-07-28	Nu	0	1	2	Other	M	2	Other	22.38
1899-12-31 13:00:00	T 13.00	2012-07-28	Ba	0	1	10	Other	F	5	Other	22.38
1899-12-31 13:00:00	T 13.00	2012-07-28	Ga	0	1	5	Other	M	1	Other	22.38
1899-12-31 13:00:00	T 13.00	2012-07-28	Ki	0	1	2	Other	M	3	Other	22.38
1899-12-31 13:30:00	T 13.50	2012-07-28	Tw	0	1	2	Other	M	4	Other	22.38
1899-12-31 15:00:00	T 15.00	2012-07-28	Ci	0	0	2	Feeding	F	8	Other	22.38
1899-12-31 15:30:00	T 15.50	2012-07-28	Ba	0	1	1	Other	F	5	Other	22.38
1899-12-31 15:30:00	T 15.50	2012-07-28	Le	0	1	1	Feeding	F	4	Other	22.38
1899-12-31 15:30:00	T 15.50	2012-07-28	Pe	0	1	1	Feeding	M	8	Other	22.38
1899-12-31 15:30:00	T 15.50	2012-07-28	Te	0	1	2	Feeding	F	9	Other	22.38
1899-12-31 16:00:00	T 16.00	2012-07-28	Ch	0	1	2	Feeding	M	7	Other	22.38
1899-12-31 16:00:00	T 16.00	2012-07-28	Ci	0	1	2	Other	F	8	Other	22.38
1899-12-31 16:00:00	T 16.00	2012-07-28	Ga	0	1	2	Other	M	1	Other	22.38
1899-12-31 10:30:00	T 10.50	2012-07-29	Ga	0	0	1	Feeding	M	1	Other	26.39
1899-12-31 11:30:00	T 11.50	2012-07-29	Ol	0	1	5	Other	F	3	Other	26.39
1899-12-31 12:00:00	T 12.00	2012-07-29	Ch	0	1	1	Feeding	M	7	Other	26.39
1899-12-31 12:00:00	T 12.00	2012-07-29	Ki	0	1	2	Other	M	3	Other	26.39
1899-12-31 12:00:00	T 12.00	2012-07-29	Pe	0	1	2	Other	M	8	Other	26.39
1899-12-31 13:00:00	T 13.00	2012-07-29	Ki	0	1	1	Other	M	3	Other	26.39
1899-12-31 14:00:00	T 14.00	2012-07-29	Ga	0	1	1	Other	M	1	Other	26.39
1899-12-31 14:00:00	T 14.00	2012-07-29	Tw	0	1	2	Other	M	4	Other	26.39
1899-12-31 14:30:00	T 14.50	2012-07-29	Do	0	1	1	Other	M	5	Other	26.39
1899-12-31 14:30:00	T 14.50	2012-07-29	Le	0	1	1	Feeding	F	4	Other	26.39
1899-12-31 14:30:00	T 14.50	2012-07-29	Nu	0	1	0	Feeding	M	2	Other	26.39
1899-12-31 14:30:00	T 14.50	2012-07-29	Ol	0	1	1	Agonistic	F	3	Other	26.39
1899-12-31 14:30:00	T 14.50	2012-07-29	Tw	0	1	1	Feeding	M	4	Other	26.39
1899-12-31 15:00:00	T 15.00	2012-07-29	Ba	0	1	2	Other	F	5	Other	26.39
1899-12-31 15:00:00	T 15.00	2012-07-29	Pe	0	1	1	Other	M	8	Other	26.39
1899-12-31 15:00:00	T 15.00	2012-07-29	Te	1	1	5	Agonistic	F	9	Other	26.39
1899-12-31 10:00:00	T 10.00	2012-07-30	Pe	0	1	2	Other	M	8	Other	31.1
1899-12-31 10:30:00	T 10.50	2012-07-30	Ki	0	1	2	Other	M	3	Other	31.1
1899-12-31 10:30:00	T 10.50	2012-07-30	Sa	0	1	5	Feeding	F	1	Other	31.1
1899-12-31 11:00:00	T 11.00	2012-07-30	Ch	0	1	2	Other	M	7	Other	31.1
1899-12-31 11:00:00	T 11.00	2012-07-30	Ga	0	1	1	Other	M	1	Other	31.1
1899-12-31 11:00:00	T 11.00	2012-07-30	Le	0	1	2	Other	F	4	Other	31.1
1899-12-31 12:00:00	T 12.00	2012-07-30	Fi	1	1	2	Other	M	6	Other	31.1
1899-12-31 12:00:00	T 12.00	2012-07-30	Nu	0	1	5	Feeding	M	2	Other	31.1
1899-12-31 12:30:00	T 12.50	2012-07-30	Le	0	1	2	Other	F	4	Other	31.1
1899-12-31 13:00:00	T 13.00	2012-07-30	Ki	0	1	0	Feeding	M	3	Other	31.1
1899-12-31 13:00:00	T 13.00	2012-07-30	Sa	0	1	1	Other	F	1	Other	31.1
1899-12-31 13:30:00	T 13.50	2012-07-30	Sa	0	1	2	Feeding	F	1	Other	31.1
1899-12-31 14:30:00	T 14.50	2012-07-30	Ga	0	1	2	Other	M	1	Other	31.1
1899-12-31 14:30:00	T 14.50	2012-07-30	Nu	0	1	2	Other	M	2	Other	31.1
1899-12-31 16:00:00	T 16.00	2012-07-30	Nu	0	1	5	Feeding	M	2	Other	31.1
1899-12-31 16:00:00	T 16.00	2012-07-30	Sa	1	1	5	Feeding	F	1	Other	31.1
1899-12-31 16:30:00	T 16.50	2012-07-30	Ga	0	1	0	Feeding	M	1	Other	31.1
1899-12-31 16:30:00	T 16.50	2012-07-30	Nu	0	1	1	Feeding	M	2	Other	31.1
1899-12-31 17:00:00	T 17.00	2012-07-30	Nu	0	1	1	Other	M	2	Other	31.1
1899-12-31 12:00:00	T 12.00	2012-07-31	Ki	0	1	2	Other	M	3	Other	31.37
1899-12-31 14:00:00	T 14.00	2012-07-31	Nu	0	1	2	Other	M	2	Other	31.37
1899-12-31 15:00:00	T 15.00	2012-07-31	Ba	0	1	1	Feeding	F	5	Other	31.37
1899-12-31 15:00:00	T 15.00	2012-07-31	Ki	0	1	2	Other	M	3	Other	31.37
1899-12-31 15:00:00	T 15.00	2012-07-31	Ma	0	1	2	Feeding	F	6	Other	31.37
1899-12-31 16:00:00	T 16.00	2012-07-31	Ba	0	1	2	Feeding	F	5	Other	31.37
1899-12-31 16:00:00	T 16.00	2012-07-31	Do	0	1	2	Feeding	M	5	Other	31.37
1899-12-31 16:00:00	T 16.00	2012-07-31	Pe	0	1	2	Other	M	8	Other	31.37
1899-12-31 11:30:00	T 11.50	2012-08-02	Ga	0	1	1	Feeding	M	1	Other	30.8
1899-12-31 11:30:00	T 11.50	2012-08-02	Ki	0	1	1	Other	M	3	Other	30.8
1899-12-31 11:30:00	T 11.50	2012-08-02	Le	0	1	2	Other	F	4	Other	30.8
1899-12-31 11:30:00	T 11.50	2012-08-02	Nu	0	1	2	Other	M	2	Other	30.8
1899-12-31 12:00:00	T 12.00	2012-08-02	Ga	0	1	1	Feeding	M	1	Other	30.8
1899-12-31 12:00:00	T 12.00	2012-08-02	Sa	0	1	5	Feeding	F	1	Other	30.8
1899-12-31 12:30:00	T 12.50	2012-08-02	Ly	0	1	5	Other	F	2	Other	30.8
1899-12-31 13:30:00	T 13.50	2012-08-02	Ba	0	1	1	Feeding	F	5	Other	30.8
1899-12-31 13:30:00	T 13.50	2012-08-02	Ch	0	1	1	Feeding	M	7	Other	30.8
1899-12-31 15:00:00	T 15.00	2012-08-02	Ly	0	1	5	Other	F	2	Other	30.8
1899-12-31 16:00:00	T 16.00	2012-08-02	Le	0	1	1	Feeding	F	4	Other	30.8
1899-12-31 09:00:00	T 9.00	2012-08-04	Do	0	1	5	Other	M	5	Other	28.69
1899-12-31 09:30:00	T 9.50	2012-08-04	Ga	0	1	0	Feeding	M	1	Other	28.69
1899-12-31 10:30:00	T 10.50	2012-08-04	Ga	0	0	0	Feeding	M	1	Other	28.69
1899-12-31 12:00:00	T 12.00	2012-08-04	Ch	0	1	2	Other	M	7	Other	28.69
1899-12-31 12:30:00	T 12.50	2012-08-04	Fi	0	1	2	Other	M	6	Other	28.69
1899-12-31 12:30:00	T 12.50	2012-08-04	Sa	0	1	2	Other	F	1	Other	28.69
1899-12-31 14:00:00	T 14.00	2012-08-04	Ba	0	1	1	Other	F	5	Other	28.69
1899-12-31 14:00:00	T 14.00	2012-08-04	Nu	0	1	1	Other	M	2	Other	28.69
1899-12-31 15:30:00	T 15.50	2012-08-04	Do	0	1	2	Other	M	5	Other	28.69
1899-12-31 16:00:00	T 16.00	2012-08-04	Pe	0	1	0	Feeding	M	8	Other	28.69
1899-12-31 09:30:00	T 9.50	2012-08-05	Ly	0	0	2	Other	F	2	Other	26.36
1899-12-31 12:00:00	T 12.00	2012-08-05	Nu	0	1	2	Other	M	2	Other	26.36
1899-12-31 12:30:00	T 12.50	2012-08-05	Ga	1	1	2	Other	M	1	Other	26.36
1899-12-31 12:30:00	T 12.50	2012-08-05	Sa	0	1	2	Other	F	1	Other	26.36
1899-12-31 13:00:00	T 13.00	2012-08-05	Ba	0	1	0	Feeding	F	5	Other	26.36
1899-12-31 13:00:00	T 13.00	2012-08-05	Do	0	1	5	Other	M	5	Other	26.36
1899-12-31 13:00:00	T 13.00	2012-08-05	Fi	0	1	0	Feeding	M	6	Other	26.36
1899-12-31 13:00:00	T 13.00	2012-08-05	Le	0	1	5	Other	F	4	Other	26.36
1899-12-31 13:00:00	T 13.00	2012-08-05	Ol	0	1	5	Other	F	3	Other	26.36
1899-12-31 13:30:00	T 13.50	2012-08-05	Ba	0	1	1	Feeding	F	5	Other	26.36
1899-12-31 13:30:00	T 13.50	2012-08-05	Le	0	1	2	Feeding	F	4	Other	26.36
1899-12-31 14:30:00	T 14.50	2012-08-05	Ci	0	1	2	Other	F	8	Other	26.36
1899-12-31 15:00:00	T 15.00	2012-08-05	Ga	0	1	5	Other	M	1	Other	26.36
1899-12-31 16:00:00	T 16.00	2012-08-05	Pe	0	1	2	Feeding	M	8	Other	26.36
1899-12-31 16:00:00	T 16.00	2012-08-05	Tw	1	1	2	Other	M	4	Other	26.36
1899-12-31 10:00:00	T 10.00	2012-08-06	Nu	0	1	0	Feeding	M	2	Other	24.84
1899-12-31 12:00:00	T 12.00	2012-08-06	Nu	0	1	1	Feeding	M	2	Other	24.84
1899-12-31 12:00:00	T 12.00	2012-08-06	Ol	0	1	2	Other	F	3	Other	24.84
1899-12-31 12:00:00	T 12.00	2012-08-06	Sa	0	1	2	Other	F	1	Other	24.84
[truncated: 994 more rows]
