# Supplementary material for: Primates’ behavioural responses to tourists: evidence for a trade-off between potential risks and benefits
Source: Sci Rep. 2016 Sep 15;6:32465. doi: 10.1038/srep32465 (PMC5032226; doi:10.1038/srep32465)
Supplement: Supplementary Dataset 2 [file srep32465-s3.xls]

## Sheet: Social and displacement model a
Primates’ behavioural responses to tourists: evidence for a trade-off between potential risks and benefits.
Laëtitia Maréchal, Ann MacLarnon, Bonaventura Majolo, and Stuart Semple
Date	macaque ID	Social Support (Yes=1; No=0)	Rates of Aggression per hour	Rates of Affiliative behaviour per hour	Rates of Self-scratching per hour	Rates of restlessness per hour	Number of tourists in the area	Number of tourists in the nearest tourist group	TMI (Yes=1; No=0)	Sex	Rank	Season	Daily temperature
2012-02-09	Ly	0	5.49618	0	27.4809	21.9847	75	10	1	F	2	Mating	1.15
2012-02-09	Ma	0	6	6	0	30	75	3.33333	0	F	6	Mating	1.15
2012-02-09	Ol	0	0	0	6	66	75	2.66667	0	F	3	Mating	1.15
2012-02-09	Sa	0	0	0	6	12	25	10	0	F	1	Mating	1.15
2012-02-09	Te	0	0	6	6	30	25	3.33333	0	F	9	Mating	1.15
2012-02-11	Ly	0	0	12	12	36	10	6.66667	0	F	2	Mating	2.59
2012-02-11	Ma	0	5.52147	0	16.5644	38.6503	25	17.5	1	F	6	Mating	2.59
2012-02-11	Pa	0	4.12371	0	4.12371	24.7423	17.5	11.5	1	F	7	Mating	2.59
2012-02-11	Sa	0	0	0	0	18	2.5	1.66667	0	F	1	Mating	2.59
2012-02-12	Ba	0	0	42	30	18	15	7.5	0	F	5	Mating	1.7
2012-02-12	Ci	0	14.6939	0	0	68.5714	0	10	1	F	8	Mating	1.7
2012-02-12	Ly	0	0	12.4281	8.28539	45.5696	15	12.5	1	F	2	Mating	1.7
2012-02-12	Ol	0	0	0	5.7508	0	5	15	1	F	3	Mating	1.7
2012-02-12	Pa	0	0	6	0	36	5	8.33333	0	F	7	Mating	1.7
2012-02-13	Pa	0	0	6	6	96	7.5	11.6667	0	F	7	Mating	2.57143
2012-02-14	Ba	0	0	6	12	18	5	1.66667	0	F	5	Mating	3.1
2012-02-14	Ci	0	8.62275	4.31138	8.62275	73.2934	15	4	1	F	8	Mating	3.1
2012-02-14	Le	1	0	0	0	6	2.5	2.33333	0	F	4	Mating	3.1
2012-02-14	Ly	1	0	6	24	60	5	1.66667	0	F	2	Mating	3.1
2012-02-14	Ma	1	30	18	18	96	2.5	0.333333	0	F	6	Mating	3.1
2012-02-14	Ol	0	0	0	6	36	15	1.66667	0	F	3	Mating	3.1
2012-02-14	Pa	0	6	0	0	6	15	8.33333	0	F	7	Mating	3.1
2012-02-16	Ba	0	0	30	6	54	3.5	4	0	F	5	Mating	6.93
2012-02-16	Le	1	12	30	18	54	7.5	6.66667	0	F	4	Mating	6.93
2012-02-16	Ly	0	0	18	6	84	0	1.66667	0	F	2	Mating	6.93
2012-02-16	Ma	0	0	0	24	60	3.5	2	0	F	6	Mating	6.93
2012-02-16	Pa	1	0	6	30	36	10	2	0	F	7	Mating	6.93
2012-02-18	Ma	0	0	0	0	6	500	10	0	F	6	Mating	7.78
2012-02-18	Te	0	0	0	15.9057	42.4153	0	6.5	1	F	9	Mating	7.78
2012-02-19	Ba	0	14.0442	0	4.6814	46.814	37.5	8	1	F	5	Mating	7.93333
2012-02-19	Ci	0	0	5.37313	21.4925	16.1194	15	10	1	F	8	Mating	7.93333
2012-02-19	Le	0	0	0	0	6	20	7.33333	0	F	4	Mating	7.93333
2012-02-19	Ma	0	0	0	30.0836	15.0418	1	16.25	1	F	6	Mating	7.93333
2012-02-19	Ol	0	0	0	12	42	37.5	25	0	F	3	Mating	7.93333
2012-02-19	Pa	0	9.6171	3.2057	0	41.6741	37.5	15	1	F	7	Mating	7.93333
2012-02-19	Te	0	4.53972	4.53972	9.07945	31.7781	1	13.75	1	F	9	Mating	7.93333
2012-02-20	Ba	0	6	30	0	84	0	2	0	F	5	Mating	6.07
2012-02-20	Ci	1	6	6	0	54	10	3.33333	0	F	8	Mating	6.07
2012-02-20	Ly	0	6	0	6	24	0	0.666667	0	F	2	Mating	6.07
2012-02-20	Pa	0	0	0	12	42	5	0	0	F	7	Mating	6.07
2012-02-20	Sa	0	0	0	0	30	0	1.33333	0	F	1	Mating	6.07
2012-02-21	Ba	1	0	30	6	0	10	12.3333	0	F	5	Mating	5.03
2012-02-21	Ci	0	0	0	0	0	7.5	2	0	F	8	Mating	5.03
2012-02-21	Le	0	4.59184	4.59184	13.7755	18.3673	7.5	0.5	1	F	4	Mating	5.03
2012-02-21	Ma	1	6	12	12	102	0	0.666667	0	F	6	Mating	5.03
2012-02-21	Ol	0	0	6	18	48	7.5	20	0	F	3	Mating	5.03
2012-02-21	Pa	0	0	0	24	84	7.5	3.66667	0	F	7	Mating	5.03
2012-02-21	Te	0	0	6	12	48	7.5	11.6667	0	F	9	Mating	5.03
2012-02-23	Ba	0	5.25547	5.25547	10.5109	42.0438	17.5	4.5	1	F	5	Mating	8
2012-02-23	Ci	0	10.3004	10.3004	41.2017	46.3519	10	3.25	1	F	8	Mating	8
2012-02-23	Le	0	0	5.24017	10.4803	89.083	17.5	4.25	1	F	4	Mating	8
2012-02-23	Ly	1	17.5041	0	29.1734	40.8428	17.5	5	1	F	2	Mating	8
2012-02-23	Ma	1	0	12	0	18	7.5	0	0	F	6	Mating	8
2012-02-23	Ol	0	0	18	0	60	25	2	0	F	3	Mating	8
2012-02-23	Te	0	0	6	0	42	25	3.66667	0	F	9	Mating	8
2012-02-25	Ly	1	5.37313	16.1194	0	80.597	15	6.66667	1	F	2	Mating	6.81
2012-02-25	Ma	1	4.95186	0	0	34.663	37.5	16.25	1	F	6	Mating	6.81
2012-02-25	Ol	0	7.9558	7.9558	11.9337	63.6464	10	12.5	1	F	3	Mating	6.81
2012-02-25	Pa	0	15.6749	0	0	57.4746	12.5	4.25	1	F	7	Mating	6.81
2012-02-25	Te	0	0	0	0	0	12.5	15	0	F	9	Mating	6.81
2012-02-26	Ba	0	0	6	24	54	25	7.33333	0	F	5	Mating	7.07
2012-02-26	Ci	0	0	0	12	60	0	1.66667	0	F	8	Mating	7.07
2012-02-26	Le	0	0	5.20231	15.6069	83.237	50	21.6667	1	F	4	Mating	7.07
2012-02-26	Ly	0	0	5.31758	0	53.1758	62.5	30	1	F	2	Mating	7.07
2012-02-26	Ma	0	0	6	6	0	50	1.33333	0	F	6	Mating	7.07
2012-02-26	Ol	0	0	0	6	0	20	5	0	F	3	Mating	7.07
2012-02-26	Pa	0	0	18.6528	0	37.3057	20	3.66667	1	F	7	Mating	7.07
2012-02-26	Sa	0	0	0	24	30	37.5	8.33333	0	F	1	Mating	7.07
2012-02-26	Te	0	0	0	0	24	62.5	17.3333	0	F	9	Mating	7.07
2012-02-27	Ba	0	6	24	0	24	12.5	3.33333	0	F	5	Mating	9.88
2012-02-27	Ma	0	0	12	6	66	6	6.66667	0	F	6	Mating	9.88
2012-02-27	Ol	0	0	0	12	96	12.5	3.66667	0	F	3	Mating	9.88
2012-02-27	Sa	0	0	12	12	48	0	1.66667	0	F	1	Mating	9.88
2012-02-28	Ba	0	0	18	24	54	25	1	0	F	5	Mating	10.8889
2012-02-28	Ci	1	0	0	6	72	7.5	3.33333	0	F	8	Mating	10.8889
2012-02-28	Le	0	6	18	18	54	7.5	1	0	F	4	Mating	10.8889
2012-02-28	Ly	0	0	0	0	0	7.5	5	0	F	2	Mating	10.8889
2012-02-28	Ma	1	0	12	36	84	5	2	0	F	6	Mating	10.8889
2012-02-28	Ol	0	0	6	6	36	7.5	5	0	F	3	Mating	10.8889
2012-02-28	Pa	0	0	6	30	72	7.5	2.66667	0	F	7	Mating	10.8889
2012-02-28	Te	1	0	30	18	102	5	2	0	F	9	Mating	10.8889
2012-03-01	Ba	0	0	6	24	48	2.5	1.66667	0	F	5	Other	9.23333
2012-03-01	Ci	0	0	0	0	105.537	0	5	1	F	8	Other	9.23333
2012-03-01	Ol	0	6	0	0	72	2.5	1.66667	0	F	3	Other	9.23333
2012-03-03	Ba	0	3.03541	3.03541	6.07083	42.4958	62.5	8.2	1	F	5	Other	10.07
2012-03-03	Le	0	0	0	3.96476	51.5419	25	11.25	1	F	4	Other	10.07
2012-03-03	Ly	0	0	0	30	36	15	4	0	F	2	Other	10.07
2012-03-03	Ma	0	0	12	6	72	15	5	0	F	6	Other	10.07
2012-03-04	Ba	0	0	0	6	6	7.5	10	0	F	5	Other	10.27
2012-03-04	Ci	1	0	0	24	36	12.5	6.66667	0	F	8	Other	10.27
2012-03-04	Le	0	0	0	0	36	5	10	0	F	4	Other	10.27
2012-03-04	Ly	0	5.7508	5.7508	0	69.0096	37.5	8.33333	1	F	2	Other	10.27
2012-03-04	Ma	0	0	0	0	36	5	0	0	F	6	Other	10.27
2012-03-04	Ol	0	0	0	0	66	12.5	1.66667	0	F	3	Other	10.27
2012-03-04	Pa	0	0	0	0	0	10	0.666667	0	F	7	Other	10.27
2012-03-04	Sa	0	24	0	0	42	32.5	5.33333	0	F	1	Other	10.27
2012-03-04	Te	0	0	0	6	42	32.5	6.66667	0	F	9	Other	10.27
2012-03-05	Ba	0	3.65854	25.6098	29.2683	47.561	6	4	1	F	5	Other	10.9
2012-03-05	Ci	1	0	0	12	48	5	2.66667	0	F	8	Other	10.9
2012-03-05	Pa	0	3.56789	0	0	53.5183	5	3.4	1	F	7	Other	10.9
2012-03-05	Sa	0	4.48878	8.97756	4.48878	26.9327	15	2.25	1	F	1	Other	10.9
2012-03-06	Ba	0	0	0	30	24	17.5	0.333333	0	F	5	Other	8.61111
2012-03-06	Ci	1	6	0	36	72	5	3.33333	0	F	8	Other	8.61111
2012-03-06	Ly	0	0	0	24	54	2	0.333333	0	F	2	Other	8.61111
2012-03-06	Ma	1	3.9517	19.7585	27.6619	35.5653	17.5	2.25	1	F	6	Other	8.61111
2012-03-06	Ol	0	6	12	6	42	0	1.66667	0	F	3	Other	8.61111
2012-03-06	Pa	0	0	0	6	0	17.5	2.66667	0	F	7	Other	8.61111
2012-03-06	Sa	0	0	6	18	60	12.5	1.33333	0	F	1	Other	8.61111
2012-03-08	Le	0	0	9.18367	27.551	55.102	17.5	2.25	1	F	4	Other	9.37
2012-03-08	Ly	0	11.99	11.99	14.9875	62.9475	15	5	1	F	2	Other	9.37
2012-03-08	Ol	1	2.71698	8.15094	13.5849	29.8868	10	3	1	F	3	Other	9.37
2012-03-08	Pa	0	0	0	48	36	10	0	0	F	7	Other	9.37
2012-03-10	Ci	0	0	0	25.029	33.372	7.5	4	1	F	8	Other	11.42
2012-03-10	Le	0	0	6	0	0	20	5	0	F	4	Other	11.42
2012-03-10	Ol	1	0	0	20.3851	32.6161	32.5	4.25	1	F	3	Other	11.42
2012-03-10	Pa	0	0	0	24	24	12.5	0	0	F	7	Other	11.42
2012-03-10	Sa	0	0	12	6	90	0	1.66667	0	F	1	Other	11.42
2012-03-10	Te	1	0	12	6	90	7.5	3.33333	0	F	9	Other	11.42
2012-03-11	Ci	0	0	6	24	66	10	2	0	F	8	Other	10.47
2012-03-11	Le	0	0	0	24	48	100	33.3333	0	F	4	Other	10.47
2012-03-11	Ly	0	0	0	12	66	100	15	0	F	2	Other	10.47
2012-03-11	Ma	0	0	0	12	114	12.5	0	0	F	6	Other	10.47
2012-03-11	Te	0	0	6	30	66	0	3.33333	0	F	9	Other	10.47
2012-03-12	Ci	0	0	0	6	54	10	1	0	F	8	Other	10.66
2012-03-12	Le	0	0	6	18	54	0	2	0	F	4	Other	10.66
2012-03-12	Ol	1	0	12	18	72	0	2.33333	0	F	3	Other	10.66
2012-03-12	Sa	0	0	6	6	18	10	1	0	F	1	Other	10.66
2012-03-13	Ci	0	0	0	6	30	0	1.66667	0	F	8	Other	12.82
2012-03-13	Ly	0	3.06383	12.2553	24.5106	52.0851	17.5	2.4	1	F	2	Other	12.82
2012-03-13	Te	0	0	0	39.779	46.4088	0	7	1	F	9	Other	12.82
2012-03-15	Ba	0	0	3.7461	7.4922	52.4454	10	5.2	1	F	5	Other	13.7556
2012-03-15	Le	1	12	12	42	60	1	1.66667	0	F	4	Other	13.7556
2012-03-15	Ly	0	0	0	18	60	1	1	0	F	2	Other	13.7556
2012-03-15	Ma	1	0	0	12	48	5	2	0	F	6	Other	13.7556
2012-03-15	Pa	0	0	0	12	42	5	3	0	F	7	Other	13.7556
2012-03-15	Sa	0	6	6	0	54	5	0.666667	0	F	1	Other	13.7556
2012-03-15	Te	0	0	12	36	54	1	5.66667	0	F	9	Other	13.7556
2012-03-17	Ci	1	0	0	0	0	12.5	10	0	F	8	Other	13.15
2012-03-17	Le	0	13.6536	4.5512	0	91.024	50	4.75	1	F	4	Other	13.15
2012-03-17	Ly	0	0	0	0	6	15	2.33333	0	F	2	Other	13.15
2012-03-17	Ma	0	0	0	0	0	20	7.33333	0	F	6	Other	13.15
2012-03-17	Ol	0	0	0	0	23.0032	37.5	15	1	F	3	Other	13.15
2012-03-17	Pa	1	0	6	12	48	12.5	2.33333	0	F	7	Other	13.15
2012-03-17	Te	1	0	0	12	30	20	16.6667	0	F	9	Other	13.15
2012-03-18	Ba	0	0	0	29.8225	29.8225	75	13.75	1	F	5	Other	13.7667
2012-03-18	Ci	0	0	0	42	48	37.5	8.33333	0	F	8	Other	13.7667
2012-03-18	Le	0	5.95041	0	20.8264	74.3802	37.5	8.2	1	F	4	Other	13.7667
2012-03-18	Ly	0	3.70752	0	18.5376	48.1977	37.5	8	1	F	2	Other	13.7667
2012-03-18	Ma	0	72.7273	0	18.1818	24.2424	50.5	5	1	F	6	Other	13.7667
2012-03-18	Ol	1	0	0	0	23.6531	50.5	26.25	1	F	3	Other	13.7667
2012-03-18	Pa	0	0	0	0	0	12.5	5	0	F	7	Other	13.7667
2012-03-18	Sa	0	0	0	0	24	0	0.666667	0	F	1	Other	13.7667
2012-03-18	Te	1	11.465	5.73248	17.1975	68.7898	50	7	1	F	9	Other	13.7667
2012-03-19	Ci	1	5.30973	26.5487	37.1681	95.5752	10	4.5	1	F	8	Other	12.65
2012-03-19	Le	1	0	24	12	60	15	2.33333	0	F	4	Other	12.65
2012-03-19	Ly	1	0	12	24	90	10	5.66667	0	F	2	Other	12.65
2012-03-19	Ma	0	0	6	6	84	2.5	0	0	F	6	Other	12.65
2012-03-19	Ol	0	18	18	0	48	7.5	3.66667	0	F	3	Other	12.65
2012-03-19	Pa	0	0	0	18	30	10	2.66667	0	F	7	Other	12.65
2012-03-19	Sa	0	0	12	24	42	2.5	0.666667	0	F	1	Other	12.65
2012-03-19	Te	1	6	6	36	84	7.5	0.333333	0	F	9	Other	12.65
2012-03-20	Ba	0	0	0	0	31.5	10	6.25	1	F	5	Other	12.0111
2012-03-20	Ci	1	15.7205	6.28821	18.8646	28.2969	12.5	2.2	1	F	8	Other	12.0111
2012-03-20	Le	0	0	6	12	24	12.5	4	0	F	4	Other	12.0111
2012-03-20	Ly	0	0	0	36	48	12.5	4	0	F	2	Other	12.0111
2012-03-20	Ma	0	0	0	24	96	7.5	3.33333	0	F	6	Other	12.0111
2012-03-24	Ba	0	0	12	12	24	55	0.666667	0	F	5	Other	15.01
2012-03-24	Ci	0	0	0	23.7363	63.2967	75	10.5	1	F	8	Other	15.01
2012-03-24	Le	0	0	5.41353	16.2406	37.8947	37.5	8.75	1	F	4	Other	15.01
2012-03-24	Ly	0	0	6	12	102	55	0.333333	0	F	2	Other	15.01
2012-03-24	Ma	0	0	0	24	42	0	0	0	F	6	Other	15.01
2012-03-24	Ol	1	0	12	24	66	0	0.666667	0	F	3	Other	15.01
2012-03-25	Ba	0	0	0	24	42	15	3.33333	0	F	5	Other	13.3444
2012-03-25	Ci	1	0	0	3.7461	37.461	15	5.4	1	F	8	Other	13.3444
2012-03-25	Le	0	0	6	6	60	7.5	10.6667	0	F	4	Other	13.3444
2012-03-25	Ma	0	0	0	9.87654	79.0123	25	4.25	1	F	6	Other	13.3444
2012-03-25	Sa	0	6	0	0	18	7.5	3.33333	0	F	1	Other	13.3444
2012-03-26	Ci	0	0	0	6	18	0	0	0	F	8	Other	13.3444
2012-03-27	Ba	0	5.66929	5.66929	5.66929	22.6772	10	1.66667	1	F	5	Other	13.3444
2012-03-27	Ci	0	0	0	60	36	12.5	3.66667	0	F	8	Other	13.3444
2012-03-27	Ly	0	8.78049	13.1707	17.561	57.0732	17.5	1	1	F	2	Other	13.3444
2012-03-27	Ma	0	6	6	6	30	7.5	0.666667	0	F	6	Other	13.3444
2012-03-27	Ol	0	0	0	0	12	6	1	0	F	3	Other	13.3444
2012-03-27	Pa	0	0	6	0	24	17.5	1.33333	0	F	7	Other	13.3444
2012-03-27	Sa	0	12	24	0	36	7.5	2.33333	0	F	1	Other	13.3444
2012-03-27	Te	0	0	6	12	24	6	1.33333	0	F	9	Other	13.3444
2012-03-29	Ba	0	0	0	0	6	0	0.666667	0	F	5	Other	11.5
2012-03-29	Le	0	24	6	0	96	7.5	0.666667	0	F	4	Other	11.5
2012-03-29	Ma	0	0	0	0	0	7.5	1	0	F	6	Other	11.5
2012-03-29	Ol	0	0	6	0	36	5	0	0	F	3	Other	11.5
2012-03-29	Pa	0	6	6	12	54	10	4	0	F	7	Other	11.5
2012-03-29	Sa	1	3.12229	12.4892	0	37.4675	12.5	5.2	1	F	1	Other	11.5
2012-03-29	Te	1	12	12	30	30	10	5	0	F	9	Other	11.5
2012-03-31	Ba	0	0	0	0	0	7.5	0	1	F	5	Other	9.41
2012-04-01	Ba	1	0	0	5.17986	67.3381	25	11.25	1	F	5	Other	7.19
2012-04-01	Ly	0	0	12	6	48	10	5	0	F	2	Other	7.19
2012-04-01	Ma	0	0	0	0	36.7347	25	3.5	1	F	6	Other	7.19
2012-04-01	Ol	0	6	0	6	54	25	2	0	F	3	Other	7.19
2012-04-01	Pa	0	0	0	0	12	25	3.66667	0	F	7	Other	7.19
2012-04-01	Sa	1	3.95604	7.91209	0	63.2967	10	5	1	F	1	Other	7.19
2012-04-01	Te	1	0	0	0	0	25	7	0	F	9	Other	7.19
2012-04-02	Ba	1	15.7205	10.4803	31.441	20.9607	0	5.75	1	F	5	Other	6.18
2012-04-02	Ci	0	6	0	54	60	27.5	2	0	F	8	Other	6.18
2012-04-02	Le	1	0	6	6	36	7.5	0.333333	0	F	4	Other	6.18
2012-04-02	Ma	1	0	4.8583	4.8583	38.8664	50	2	1	F	6	Other	6.18
2012-04-02	Ol	0	0	0	0	0	7.5	2.33333	0	F	3	Other	6.18
2012-04-02	Sa	0	0	0	0	0	37.5	2	0	F	1	Other	6.18
2012-04-03	Ba	0	0	6	6	18	20	2	0	F	5	Other	6.81
2012-04-03	Ci	1	0	0	33.8664	33.8664	20	3.4	1	F	8	Other	6.81
2012-04-03	Ma	0	0	0	18	24	32.5	2.6	1	F	6	Other	6.81
2012-04-03	Ol	0	3.41232	10.237	30.7109	37.5355	0	3	1	F	3	Other	6.81
2012-04-03	Pa	0	0	0	0	48	0	0.333333	0	F	7	Other	6.81
2012-04-03	Sa	0	0	6	42	30	12.5	1.33333	0	F	1	Other	6.81
2012-04-03	Te	0	0	12	0	30	0	0.666667	0	F	9	Other	6.81
2012-04-07	Ba	0	0	0	12	42	0	0.333333	0	F	5	Birth	7.82
2012-04-07	Le	1	10.9645	18.2741	29.2386	65.7868	20	2.8	1	F	4	Birth	7.82
2012-04-07	Pa	0	4.42804	0	22.1402	48.7085	25	5	1	F	7	Birth	7.82
2012-04-07	Sa	0	6	18	0	30	20	3	0	F	1	Birth	7.82
2012-04-07	Te	1	4.73684	33.1579	9.47368	61.5789	37.5	3	1	F	9	Birth	7.82
2012-04-08	Ba	0	0	6	24	60	50	4	0	F	5	Birth	13.86
2012-04-08	Ci	0	4.44994	0	8.89988	66.7491	32.5	3.5	1	F	8	Birth	13.86
2012-04-08	Le	0	18	0	18	30	75	0.666667	0	F	4	Birth	13.86
2012-04-08	Ly	1	0	0	6	0	25	5	0	F	2	Birth	13.86
2012-04-08	Ma	1	0	9.82265	29.4679	58.9359	37.5	5.25	1	F	6	Birth	13.86
2012-04-08	Ol	0	5.90164	35.4098	5.90164	38.3607	1	1.8	1	F	3	Birth	13.86
2012-04-08	Sa	1	24	42	0	66	1	4	0	F	1	Birth	13.86
2012-04-09	Ba	0	6.04027	9.0604	30.2013	45.302	37.5	2.4	1	F	5	Birth	17.0455
2012-04-09	Le	0	0	12	18	48	20	6.66667	0	F	4	Birth	17.0455
2012-04-09	Pa	0	0	6	12	24	20	3	0	F	7	Birth	17.0455
2012-04-09	Te	0	0	0	0	19.2	2.5	2.5	1	F	9	Birth	17.0455
2012-04-10	Ba	1	8.36237	12.5436	25.0871	58.5366	37.5	2.5	1	F	5	Birth	8.46667
2012-04-10	Le	0	0	0	12	18	2.5	0.666667	0	F	4	Birth	8.46667
2012-04-10	Ma	0	0	0	6	0	25	4	0	F	6	Birth	8.46667
2012-04-10	Ol	1	0	32.0203	0	41.169	12.5	2.5	1	F	3	Birth	8.46667
2012-04-10	Pa	0	0	6	12	18	2.5	0.666667	0	F	7	Birth	8.46667
2012-04-10	Te	0	0	0	0	0	25	1.66667	0	F	9	Birth	8.46667
2012-04-14	Ba	0	0	0	0	6	30	3.33333	0	F	5	Birth	7.9
2012-04-14	Ci	1	0	0	0	0	37.5	4	0	F	8	Birth	7.9
2012-04-14	Ly	1	0	4.4335	17.734	53.202	50	6.25	1	F	2	Birth	7.9
2012-04-14	Sa	0	0	0	4.83221	48.3221	20	7.5	1	F	1	Birth	7.9
2012-04-14	Te	1	0	0	18	12	37.5	4.66667	0	F	9	Birth	7.9
2012-04-15	Ba	1	0	13.1148	0	39.3443	10	5	1	F	5	Birth	3.73333
2012-04-15	Ci	0	10.7303	10.7303	5.36513	59.0164	15	4.25	1	F	8	Birth	3.73333
2012-04-15	Le	0	9.11392	13.6709	0	50.1266	17.5	5	1	F	4	Birth	3.73333
2012-04-15	Ma	0	0	12.9847	12.9847	45.4463	30	7	1	F	6	Birth	3.73333
2012-04-15	Pa	0	0	13.9896	0	46.6321	5	1.75	1	F	7	Birth	3.73333
2012-04-16	Ba	0	4.59184	0	0	27.551	0	3.25	1	F	5	Birth	5.3
2012-04-16	Ci	1	0	0	0	12	75	5	0	F	8	Birth	5.3
2012-04-16	Le	0	18	6	18	54	50	3.66667	0	F	4	Birth	5.3
2012-04-16	Ly	0	6.09137	0	48.731	36.5482	50	7	1	F	2	Birth	5.3
2012-04-16	Ma	0	0	12	6	12	50	5	0	F	6	Birth	5.3
2012-04-16	Ol	0	6	18	0	6	37.5	1	0	F	3	Birth	5.3
2012-04-16	Pa	0	0	13.8107	18.4143	36.8286	50	8	1	F	7	Birth	5.3
2012-04-16	Sa	1	0	0	6	12	50	4	0	F	1	Birth	5.3
2012-04-16	Te	0	0	30	6	30	50	11.6667	0	F	9	Birth	5.3
2012-04-17	Ba	0	4.91132	0	19.6453	54.0246	32.5	4	1	F	5	Birth	10.37
2012-04-17	Ci	1	10.4753	6.98351	20.9505	59.3598	75	6.4	1	F	8	Birth	10.37
2012-04-17	Le	1	5.27859	5.27859	26.393	47.5073	75	7.75	1	F	4	Birth	10.37
2012-04-17	Ly	0	9.56175	0	14.3426	19.1235	0	5.5	1	F	2	Birth	10.37
2012-04-17	Ma	0	0	12	0	24	37.5	0.333333	0	F	6	Birth	10.37
2012-04-17	Pa	0	0	0	49.7925	44.8133	37.5	8	1	F	7	Birth	10.37
2012-04-17	Sa	0	18	18	18	72	37.5	5.66667	0	F	1	Birth	10.37
2012-04-19	Ba	1	18.5567	18.5567	29.6907	22.268	7.5	8	1	F	5	Birth	7.3
2012-04-19	Ci	1	5.33333	21.3333	10.6667	16	25	3.5	1	F	8	Birth	7.3
2012-04-19	Ly	0	0	6	0	6	50	10	0	F	2	Birth	7.3
2012-04-19	Ma	0	0	0	0	6	15	6.66667	0	F	6	Birth	7.3
2012-04-19	Ol	0	0	6.77328	27.0931	57.5729	50	8	1	F	3	Birth	7.3
2012-04-19	Pa	0	0	0	18	42	50	5.66667	0	F	7	Birth	7.3
2012-04-19	Te	1	12	12	0	48	25	5	0	F	9	Birth	7.3
2012-04-21	Ba	1	0	6	30	90	37.5	2	0	F	5	Birth	13.33
2012-04-21	Ci	0	0	12	12	30	0.5	0.333333	0	F	8	Birth	13.33
2012-04-21	Ly	1	0	6	6	36	0.5	1.66667	0	F	2	Birth	13.33
2012-04-21	Ma	0	12	42	0	66	37.5	5	0	F	6	Birth	13.33
2012-04-21	Ol	0	11.8033	0	5.90164	76.7213	25	3.8	1	F	3	Birth	13.33
2012-04-21	Sa	0	12.1622	8.10811	12.1622	93.2432	25	4.25	1	F	1	Birth	13.33
2012-04-21	Te	0	5.6872	5.6872	0	17.0616	50	1.75	1	F	9	Birth	13.33
2012-04-22	Ba	0	0	3.98671	27.907	63.7874	50	6.25	1	F	5	Birth	12.21
2012-04-22	Ci	0	0	0	31.0345	5.17241	62.5	4.25	1	F	8	Birth	12.21
2012-04-22	Le	1	0	30	0	24	62.5	6.66667	0	F	4	Birth	12.21
2012-04-22	Ly	0	6.01002	0	39.0651	33.0551	75	4.2	1	F	2	Birth	12.21
2012-04-22	Ma	0	0	6	0	30	75	5.33333	0	F	6	Birth	12.21
2012-04-22	Pa	0	5.66929	5.66929	11.3386	39.685	62.5	5.25	1	F	7	Birth	12.21
2012-04-22	Sa	0	13.8996	9.26641	4.6332	69.4981	50	3.75	1	F	1	Birth	12.21
2012-04-23	Ba	1	0	6	6	48	5	0.333333	0	F	5	Birth	11.96
2012-04-23	Ci	0	0	0	30	66	0	1.33333	0	F	8	Birth	11.96
2012-04-23	Le	0	5.56414	66.7697	11.1283	89.0263	15	3	1	F	4	Birth	11.96
2012-04-23	Ly	0	0	0	0	0	0	0.333333	0	F	2	Birth	11.96
2012-04-23	Ol	1	15.6863	7.84314	7.84314	54.902	0	1.25	1	F	3	Birth	11.96
2012-04-23	Pa	0	0	12	6	120	0	3.66667	0	F	7	Birth	11.96
2012-04-23	Sa	0	0	12	0	6	15	2	0	F	1	Birth	11.96
2012-04-23	Te	0	6	0	0	12	12.5	3.66667	0	F	9	Birth	11.96
2012-04-24	Ba	0	6	0	36	60	2.5	1	0	F	5	Birth	13.8
2012-04-24	Ol	0	0	0	0	30	0	1.66667	0	F	3	Birth	13.8
2012-04-24	Te	0	0	6	0	6	5	3.33333	0	F	9	Birth	13.8
2012-04-26	Ba	0	6.04027	9.0604	30.2013	48.3221	25	2	1	F	5	Birth	16.1
2012-04-26	Ci	1	0	6	36	60	37.5	4.33333	0	F	8	Birth	16.1
2012-04-26	Le	0	4.24528	8.49057	25.4717	63.6792	0.5	1.75	1	F	4	Birth	16.1
2012-04-26	Ma	0	0	0	54	60	37.5	1.66667	0	F	6	Birth	16.1
2012-04-26	Pa	0	0	0	6	0	0.5	0.333333	0	F	7	Birth	16.1
2012-04-26	Sa	0	0	12	0	24	17.5	3	0	F	1	Birth	16.1
2012-04-29	Ba	0	12	12	30	54	5	3.33333	0	F	5	Birth	7.41111
2012-04-29	Ly	0	0	0	47.1204	37.6963	17.5	11.25	1	F	2	Birth	7.41111
2012-04-30	Ci	0	10.4499	0	20.8999	73.1495	12.5	2.5	1	F	8	Birth	7.29
2012-04-30	Le	1	6	18	12	90	5	6.66667	0	F	4	Birth	7.29
2012-04-30	Ma	0	0	6	0	0	30	4	0	F	6	Birth	7.29
2012-04-30	Ol	0	4.90463	24.5232	0	63.7602	20	1.5	1	F	3	Birth	7.29
2012-04-30	Pa	1	0	5.30973	21.2389	53.0973	0	4.25	1	F	7	Birth	7.29
2012-04-30	Sa	0	0	6	12	30	12.5	0.666667	0	F	1	Birth	7.29
2012-04-30	Te	1	10.4651	5.23256	5.23256	68.0233	20	3.25	1	F	9	Birth	7.29
2012-05-01	Ba	0	15.562	5.18732	0	31.1239	20	6.25	1	F	5	Birth	8.73
2012-05-01	Ly	0	0	0	6	54	37.5	2.33333	0	F	2	Birth	8.73
2012-05-01	Ma	0	4.60358	9.20716	27.6215	82.8645	20	4	1	F	6	Birth	8.73
2012-05-01	Ol	0	0	6	42	84	20	5	0	F	3	Birth	8.73
2012-05-01	Sa	0	0	18	6	30	20	1.66667	0	F	1	Birth	8.73
2012-05-01	Te	0	8.3237	12.4855	49.9422	49.9422	17.5	4	1	F	9	Birth	8.73
2012-05-03	Ba	0	0	0	30	60	10	4	0	F	5	Other	11.39
2012-05-03	Ci	0	0	0	24	12	10	6.66667	0	F	8	Other	11.39
2012-05-03	Ma	1	0	0	0	48	5.5	1.66667	0	F	6	Other	11.39
2012-05-03	Ol	0	0	6	0	48	7.5	1.66667	0	F	3	Other	11.39
2012-05-03	Pa	1	0	12	48	36	7.5	3	0	F	7	Other	11.39
2012-05-03	Te	0	0	0	24	48	12.5	4	0	F	9	Other	11.39
2012-05-05	Ba	0	5.97015	2.98507	26.8657	56.7164	30	6.6	1	F	5	Other	12.6556
2012-05-05	Ly	0	0	14.0078	28.0156	56.0311	0	3	1	F	2	Other	12.6556
2012-05-05	Ol	0	3.09013	9.27039	24.721	58.7124	30	2.8	1	F	3	Other	12.6556
2012-05-05	Pa	0	0	0	18	42	5	0.333333	0	F	7	Other	12.6556
2012-05-05	Sa	0	6	12	6	60	5	2.66667	0	F	1	Other	12.6556
2012-05-05	Te	0	13.9896	9.32642	27.9793	74.6114	5	2.25	1	F	9	Other	12.6556
2012-05-06	Ci	0	0	0	26.3094	17.5396	100	5	1	F	8	Other	10.02
2012-05-06	Le	1	3.0176	6.03521	9.05281	39.2288	50	4.25	1	F	4	Other	10.02
2012-05-06	Ma	0	0	0	0	18	75	10	0	F	6	Other	10.02
2012-05-06	Pa	0	13.3169	0	8.87793	13.3169	12.5	3.25	1	F	7	Other	10.02
2012-05-06	Sa	0	19.3548	14.5161	4.83871	24.1935	25	4.25	1	F	1	Other	10.02
2012-05-06	Te	0	0	0	0	24	15	3	0	F	9	Other	10.02
2012-05-09	Ci	0	0	0	24.4423	55.8681	7.5	1.4	1	F	8	Other	21.02
2012-05-09	Le	1	6	24	6	48	20	1.33333	0	F	4	Other	21.02
2012-05-09	Ma	1	4.19092	0	16.7637	79.6275	20	4.25	1	F	6	Other	21.02
2012-05-09	Sa	0	6	12	6	54	50	3	0	F	1	Other	21.02
2012-05-10	Ci	1	6	6	30	72	2	0.666667	0	F	8	Other	22.3
2012-05-10	Le	0	0	30	12	12	25	3	0	F	4	Other	22.3
2012-05-10	Ly	0	0	0	0	102	25	1.66667	0	F	2	Other	22.3
2012-05-10	Ma	0	6.85062	13.7012	0	54.8049	2.5	5	1	F	6	Other	22.3
2012-05-12	Ba	0	0	6	6	48	12.5	5	0	F	5	Other	25.35
2012-05-12	Ci	0	6	6	0	72	0.5	1	0	F	8	Other	25.35
2012-05-12	Ma	0	0	0	0	27.2315	32.5	8.5	1	F	6	Other	25.35
2012-05-12	Pa	0	3.32103	0	9.9631	46.4945	15	5	1	F	7	Other	25.35
2012-05-12	Sa	0	3.4749	3.4749	31.2741	72.973	32.5	5.4	1	F	1	Other	25.35
2012-05-12	Te	0	18.9673	34.1412	11.3804	79.6628	12.5	3	1	F	9	Other	25.35
2012-05-13	Ci	0	0	0	10.6352	63.8109	0	4.25	1	F	8	Other	24.78
2012-05-13	Le	1	8.27586	12.4138	20.6897	45.5172	25	7.5	1	F	4	Other	24.78
2012-05-13	Ly	0	0	0	12	36	12.5	2.33333	0	F	2	Other	24.78
2012-05-13	Ol	0	3.9779	0	0	47.7348	25	6	1	F	3	Other	24.78
2012-05-13	Pa	1	0	12	12	48	75	10	0	F	7	Other	24.78
2012-05-13	Te	0	9.77376	6.51584	3.25792	58.6425	5	8.2	1	F	9	Other	24.78
2012-05-14	Ba	1	12	0	12	18	3.5	4	0	F	5	Other	24.84
2012-05-14	Ci	0	0	0	24	42	12.5	2.33333	0	F	8	Other	24.84
2012-05-14	Le	0	12	30	36	60	3.5	0.666667	0	F	4	Other	24.84
2012-05-14	Ly	0	0	0	0	0	7.5	5	0	F	2	Other	24.84
2012-05-14	Sa	0	0	24	30	48	12.5	3	0	F	1	Other	24.84
2012-05-17	Ba	0	3.96913	0	19.8456	51.5987	5	3	1	F	5	Other	28.5167
2012-05-17	Ci	0	6	0	18	102	5	3.33333	0	F	8	Other	28.5167
2012-05-17	Le	0	0	6	30	60	17.5	0.333333	0	F	4	Other	28.5167
2012-05-17	Ol	1	0	12	18	42	17.5	2	0	F	3	Other	28.5167
2012-05-17	Pa	0	12	0	24	60	10	2.33333	0	F	7	Other	28.5167
2012-05-17	Sa	0	0	12.8571	4.28571	25.7143	10	2.75	1	F	1	Other	28.5167
2012-05-19	Ba	0	0	18	0	12	15	10	0	F	5	Other	13.69
2012-05-19	Le	0	5.11364	0	5.11364	20.4545	37.5	1.75	1	F	4	Other	13.69
2012-05-19	Ly	0	8.96638	0	17.9328	58.2814	37.5	1.5	1	F	2	Other	13.69
2012-05-19	Ma	0	0	9.0566	9.0566	27.1698	12.5	3	1	F	6	Other	13.69
2012-05-19	Ol	0	10.1839	5.09194	20.3678	35.6436	12.5	6.25	1	F	3	Other	13.69
2012-05-19	Te	0	4.4335	0	31.0345	70.936	12.5	3	1	F	9	Other	13.69
2012-05-20	Ba	0	13.321	0	23.3117	86.5865	37.5	5.2	1	F	5	Other	7.09
2012-05-20	Ci	0	36.6667	10	26.6667	66.6667	25	4.75	1	F	8	Other	7.09
2012-05-20	Ly	0	8.12641	24.3792	12.1896	16.2528	20	11.5	1	F	2	Other	7.09
2012-05-20	Sa	0	4.22535	25.3521	0	63.3803	25	4	1	F	1	Other	7.09
2012-05-21	Le	0	6.49234	0	38.954	71.4157	12.5	4.6	1	F	4	Other	9.87
2012-05-24	Ci	0	0	0	18	48	17.5	0.666667	0	F	8	Other	22.5111
2012-05-24	Le	0	0	6	6	6	0	0.666667	0	F	4	Other	22.5111
2012-05-24	Pa	1	0	18	18	60	10	5	0	F	7	Other	22.5111
2012-05-24	Sa	0	0	0	6	6	1	3	0	F	1	Other	22.5111
2012-05-24	Te	0	0	0	0	0	1	3.25	1	F	9	Other	22.5111
2012-05-26	Ba	1	0	12	18	90	50	30	0	F	5	Other	20.38
2012-05-26	Ci	0	14.5749	0	19.4332	4.8583	50	31.25	1	F	8	Other	20.38
2012-05-26	Le	0	0	0	0	6	55	7.33333	0	F	4	Other	20.38
2012-05-26	Ly	1	0	6	24	60	25	3	0	F	2	Other	20.38
2012-05-26	Pa	0	4.35308	4.35308	8.70617	47.8839	7.5	5	1	F	7	Other	20.38
2012-05-26	Te	0	3.82166	30.5732	22.9299	68.7898	20	5.75	1	F	9	Other	20.38
2012-05-27	Ba	1	5.3973	0	16.1919	53.973	50	6.5	1	F	5	Other	22.1889
2012-05-27	Le	0	4.13318	8.26636	20.6659	74.3972	25	5.5	1	F	4	Other	22.1889
2012-05-27	Ly	0	0	5.98007	35.8804	35.8804	25	7	1	F	2	Other	22.1889
2012-05-27	Ma	1	0	11.7264	5.86319	35.1792	50	5.66667	1	F	6	Other	22.1889
2012-05-27	Ol	0	9.48617	0	9.48617	18.9723	37.5	5.5	1	F	3	Other	22.1889
2012-05-27	Sa	0	3.6999	18.4995	7.39979	36.999	25	8	1	F	1	Other	22.1889
2012-05-28	Ba	1	0	12	0	48	7.5	0	0	F	5	Other	21.9222
2012-05-28	Le	0	0	0	12	12	7.5	1.66667	0	F	4	Other	21.9222
2012-05-28	Ly	1	0	0	27.2383	68.0958	3.5	1.5	1	F	2	Other	21.9222
2012-05-28	Ma	0	0	6	24	66	10	3.33333	0	F	6	Other	21.9222
2012-05-28	Pa	0	0	6	24	48	3.5	2.66667	0	F	7	Other	21.9222
2012-05-28	Te	0	0	0	24.0918	68.8337	7.5	2.6	1	F	9	Other	21.9222
2012-05-29	Ba	0	9.44882	4.72441	28.3465	108.661	12.5	3.25	1	F	5	Other	22.66
2012-05-29	Ci	1	0	0	24	24	7.5	1	0	F	8	Other	22.66
2012-05-29	Ly	1	0	24	36	42	5	2.33333	0	F	2	Other	22.66
2012-05-29	Ma	0	0	0	42	60	0	0	0	F	6	Other	22.66
2012-05-29	Ol	1	0	11.8812	35.6436	71.2871	10	0.666667	1	F	3	Other	22.66
2012-05-29	Sa	1	5.42986	5.42986	16.2896	43.4389	26	13.75	1	F	1	Other	22.66
2012-05-29	Te	1	6	6	18	48	12.5	4.66667	0	F	9	Other	22.66
2012-05-31	Ba	0	0	24	12	60	10	2.66667	0	F	5	Other	24.7143
2012-05-31	Ci	0	0	10.5572	21.1144	42.2287	10	1.25	1	F	8	Other	24.7143
2012-05-31	Le	0	0	0	30	18	7.5	5	0	F	4	Other	24.7143
2012-05-31	Ly	0	3.89189	7.78378	11.6757	35.027	10	4.75	1	F	2	Other	24.7143
2012-05-31	Ma	0	0	7.33198	29.3279	36.6599	7.5	3.2	1	F	6	Other	24.7143
2012-05-31	Ol	0	0	0	16.0954	80.4769	10	3.25	1	F	3	Other	24.7143
2012-05-31	Sa	0	0	0	42	24	7.5	4	0	F	1	Other	24.7143
2012-05-31	Te	0	0	5.70523	17.1157	85.5784	0	0.666667	1	F	9	Other	24.7143
2012-06-02	Ba	0	0	0	0	0	1.5	2	0	F	5	Other	21.58
2012-06-02	Ci	0	0	0	24	12	25	1	0	F	8	Other	21.58
2012-06-02	Le	0	4.15704	4.15704	16.6282	24.9423	20	1.75	1	F	4	Other	21.58
2012-06-02	Ly	1	0	6	18	24	1.5	2	0	F	2	Other	21.58
2012-06-02	Ma	0	0	18	0	66	5	2	0	F	6	Other	21.58
2012-06-02	Ol	1	14.2292	18.9723	14.2292	61.6601	20	10	1	F	3	Other	21.58
2012-06-02	Pa	0	0	6	18	30	25	2	0	F	7	Other	21.58
2012-06-02	Sa	0	12.3007	16.4009	4.10023	41.0023	1.5	3.5	1	F	1	Other	21.58
2012-06-02	Te	0	0	42	12	66	15	3	0	F	9	Other	21.58
2012-06-03	Ba	0	14.0625	3.51562	3.51562	17.5781	75	4.8	1	F	5	Other	21.4909
2012-06-03	Ci	0	12.2867	8.19113	24.5734	36.8601	75	4.5	1	F	8	Other	21.4909
2012-06-03	Ly	0	14.0442	0	32.7698	28.0884	75	6	1	F	2	Other	21.4909
2012-06-03	Ma	0	22.5564	9.02256	27.0677	58.6466	25	3.66667	1	F	6	Other	21.4909
2012-06-03	Ol	0	6	0	18	78	3	1.66667	0	F	3	Other	21.4909
2012-06-03	Pa	0	4.83871	9.67742	4.83871	33.871	50	4.75	1	F	7	Other	21.4909
2012-06-03	Te	1	0	29.7521	24.7934	59.5041	75	6.5	1	F	9	Other	21.4909
2012-06-04	Ci	0	0	0	0	0	10	0.666667	0	F	8	Other	24.42
2012-06-04	Le	0	0	0	0	18	7.5	1	0	F	4	Other	24.42
2012-06-04	Ly	1	0	24	18	36	0	0.666667	0	F	2	Other	24.42
2012-06-04	Ma	1	0	18	24	54	15	2.66667	0	F	6	Other	24.42
2012-06-04	Ol	0	18	12	12	30	7.5	3	0	F	3	Other	24.42
2012-06-04	Pa	0	0	18	12	90	10	0.333333	0	F	7	Other	24.42
2012-06-04	Sa	0	0	12	12	36	5	2	0	F	1	Other	24.42
2012-06-05	Ci	0	4.21546	0	54.8009	46.37	100	2.75	1	F	8	Other	25.7125
2012-06-05	Ly	1	0	0	12	60	0	6.33333	0	F	2	Other	25.7125
2012-06-05	Ma	1	0	30	0	36	100	7.33333	0	F	6	Other	25.7125
2012-06-05	Ol	0	6	42	6	54	100	4	0	F	3	Other	25.7125
2012-06-07	Ba	1	6	6	0	48	2.5	1	0	F	5	Other	22.96
2012-06-07	Ci	0	0	11.7647	41.1765	52.9412	5	9	1	F	8	Other	22.96
2012-06-07	Le	1	6	0	0	30	0	1.33333	0	F	4	Other	22.96
2012-06-07	Ol	1	0	14.0214	17.5268	56.0857	5	4.2	1	F	3	Other	22.96
2012-06-07	Pa	0	0	0	18	18	17.5	1.66667	0	F	7	Other	22.96
2012-06-09	Ba	1	12	6	12	78	1	2.33333	0	F	5	Other	21.73
2012-06-09	Ci	1	0	25.9794	14.8454	77.9381	37.5	6	1	F	8	Other	21.73
2012-06-09	Le	1	0	21.5569	5.38922	80.8383	20	1.25	1	F	4	Other	21.73
2012-06-09	Ma	0	0	0	6	72	37.5	2.66667	0	F	6	Other	21.73
2012-06-09	Pa	1	19.5122	0	14.6341	34.1463	0	2.75	1	F	7	Other	21.73
2012-06-09	Sa	0	6	6	6	18	2.5	2.33333	0	F	1	Other	21.73
2012-06-09	Te	1	0	12	0	42	37.5	4	0	F	9	Other	21.73
2012-06-10	Ba	0	0	0	6	66	12.5	5	0	F	5	Other	23.9444
2012-06-10	Ci	0	0	6	12	48	52.5	2.66667	0	F	8	Other	23.9444
2012-06-10	Le	0	0	12	6	12	15	5	0	F	4	Other	23.9444
2012-06-10	Ly	0	0	6	0	12	37.5	6.66667	0	F	2	Other	23.9444
2012-06-10	Ma	0	0	6	24	36	7.5	2.33333	0	F	6	Other	23.9444
2012-06-10	Ol	1	5.27086	5.27086	21.0835	68.5212	25	4.75	1	F	3	Other	23.9444
2012-06-10	Pa	0	3.93013	3.93013	35.3712	47.1616	55	4.25	1	F	7	Other	23.9444
2012-06-10	Sa	0	4.79361	0	14.3808	76.6977	25	7.5	1	F	1	Other	23.9444
2012-06-10	Te	0	0	24	24	90	0	0.666667	0	F	9	Other	23.9444
2012-06-11	Ba	1	0	20.66	36.1549	41.3199	15	5	1	F	5	Other	22.8667
2012-06-11	Le	1	18	12	18	18	25	6.66667	0	F	4	Other	22.8667
2012-06-11	Ly	0	6	0	18	48	20	7	0	F	2	Other	22.8667
2012-06-11	Ma	1	0	6	42	18	15	5	0	F	6	Other	22.8667
2012-06-11	Pa	0	0	0	36	78	2.5	1.66667	0	F	7	Other	22.8667
2012-06-11	Te	0	0	6	42	66	2.5	1.66667	0	F	9	Other	22.8667
2012-06-12	Le	0	0	0	12	0	13.5	2.66667	0	F	4	Other	22.29
2012-06-12	Ly	1	9.11392	4.55696	13.6709	68.3544	7.5	0.75	1	F	2	Other	22.29
2012-06-12	Ma	1	0	0	31.9055	58.4934	7.5	8	1	F	6	Other	22.29
2012-06-12	Te	0	0	0	21.365	64.095	2.5	6	1	F	9	Other	22.29
2012-06-14	Ba	1	4.46097	26.7658	13.3829	75.8364	7.5	1.25	1	F	5	Other	21.9111
2012-06-14	Ci	0	0	0	6	12	5	0.666667	0	F	8	Other	21.9111
2012-06-14	Ly	0	6	24	36	36	15	1.33333	0	F	2	Other	21.9111
2012-06-14	Ma	0	6	0	12	18	5	1	0	F	6	Other	21.9111
2012-06-14	Ol	1	4.8913	9.78261	9.78261	58.6957	15	2.5	1	F	3	Other	21.9111
2012-06-14	Sa	0	0	7.41504	18.5376	18.5376	10	2.6	1	F	1	Other	21.9111
2012-06-14	Te	0	18	30	6	24	3.5	3.33333	0	F	9	Other	21.9111
2012-06-16	Ba	0	8.92562	5.95041	23.8017	59.5041	5	2.4	1	F	5	Other	23.6
2012-06-16	Ci	0	0	0	29.7931	0	12.5	4.25	1	F	8	Other	23.6
2012-06-16	Le	1	6	12	18	42	12.5	1.66667	0	F	4	Other	23.6
2012-06-16	Ma	0	0	0	12	84	2.5	5.66667	0	F	6	Other	23.6
2012-06-16	Pa	0	0	6	6	78	5	3.33333	0	F	7	Other	23.6
2012-06-16	Sa	0	4.84522	0	0	0	15	3.75	1	F	1	Other	23.6
2012-06-16	Te	0	0	6	0	42	5	0.666667	0	F	9	Other	23.6
2012-06-17	Ba	0	6	0	30	60	75	2.66667	0	F	5	Other	24.77
2012-06-17	Ci	1	6	12	24	90	25	5	0	F	8	Other	24.77
2012-06-17	Le	1	7.80065	7.80065	31.2026	70.2059	57.5	2.25	1	F	4	Other	24.77
2012-06-17	Ly	0	18.9474	0	18.9474	72	50	4	1	F	2	Other	24.77
2012-06-17	Ma	0	10.9091	0	29.0909	72.7273	75	3.4	1	F	6	Other	24.77
2012-06-17	Ol	0	0	0	0	0	15	4	0	F	3	Other	24.77
2012-06-17	Pa	0	10.2273	5.11364	0	61.3636	75	6.5	1	F	7	Other	24.77
2012-06-17	Sa	1	6	12	12	84	2.5	5	0	F	1	Other	24.77
2012-06-17	Te	1	15.0628	10.0418	40.1674	75.3138	57.5	4	1	F	9	Other	24.77
2012-06-18	Ba	0	0	0	0	6	12.5	1.66667	0	F	5	Other	25.71
2012-06-18	Ci	0	0	0	60	12	12.5	3	0	F	8	Other	25.71
2012-06-18	Le	1	0	24	0	60	0	0.333333	0	F	4	Other	25.71
2012-06-18	Ly	0	0	24	0	6	7.5	2.33333	0	F	2	Other	25.71
2012-06-18	Ma	0	0	0	6	0	10	1	0	F	6	Other	25.71
2012-06-18	Ol	0	0	0	12	0	17.5	1.66667	0	F	3	Other	25.71
2012-06-18	Te	0	0	12	0	6	10	1.66667	0	F	9	Other	25.71
2012-06-19	Ba	0	9.62567	4.81283	28.877	86.631	3.5	1.5	1	F	5	Other	22.05
2012-06-19	Ci	0	0	0	36	108	20	2	0	F	8	Other	22.05
2012-06-19	Le	0	9.11392	0	13.6709	104.81	2.5	2.5	1	F	4	Other	22.05
2012-06-19	Ly	0	0	0	0	12	3.5	1	0	F	2	Other	22.05
2012-06-19	Ma	0	0	24	0	24	3.5	3	0	F	6	Other	22.05
2012-06-19	Ol	0	0	0	4.83871	101.613	10	4.25	1	F	3	Other	22.05
2012-06-19	Pa	0	0	0	24	90	3.5	1.33333	0	F	7	Other	22.05
2012-06-19	Te	0	0	42	0	30	3.5	1.66667	0	F	9	Other	22.05
2012-06-21	Ci	1	0	12	24	48	12.5	2.66667	0	F	8	Other	24.2
2012-06-21	Ly	0	0	0	16.0356	16.0356	17.5	1.25	1	F	2	Other	24.2
2012-06-21	Ma	0	0	0	42	96	7.5	3	0	F	6	Other	24.2
2012-06-21	Ol	1	4.97238	19.8895	19.8895	39.779	25	0.5	1	F	3	Other	24.2
2012-06-21	Pa	0	0	6	6	48	7.5	3	0	F	7	Other	24.2
2012-06-23	Ci	1	5.01393	10.0279	25.0696	75.2089	15	3.25	1	F	8	Other	30.51
2012-06-23	Ly	0	0	10.8434	21.6867	43.3735	37.5	3.25	1	F	2	Other	30.51
2012-06-23	Ma	0	0	0	6	12	15	10	0	F	6	Other	30.51
2012-06-23	Ol	0	5.74163	22.9665	17.2249	80.3828	37.5	4.33333	1	F	3	Other	30.51
2012-06-23	Pa	0	0	6	36	24	17.5	2.33333	0	F	7	Other	30.51
2012-06-23	Sa	1	0	0	0	0	37.5	6.66667	0	F	1	Other	30.51
2012-06-23	Te	0	0	12	0	24	20	5	0	F	9	Other	30.51
2012-06-24	Ba	0	0	4.56274	22.8137	45.6274	50	4.75	1	F	5	Other	29.18
2012-06-24	Ci	0	0	0	12	30	12.5	5	0	F	8	Other	29.18
2012-06-24	Le	0	0	10.1839	10.1839	10.1839	25	6.75	1	F	4	Other	29.18
2012-06-24	Ly	1	14.9584	29.9169	14.9584	104.709	32.5	6.25	1	F	2	Other	29.18
2012-06-24	Ma	0	10.084	5.04202	10.084	40.3361	15	6	1	F	6	Other	29.18
2012-06-24	Ol	0	0	0	0	12	12.5	2.33333	0	F	3	Other	29.18
2012-06-24	Pa	0	0	0	19.2513	26.9519	25	7.5	1	F	7	Other	29.18
2012-06-24	Sa	0	10.1983	0	20.3966	66.289	32.5	3.75	1	F	1	Other	29.18
2012-06-24	Te	0	0	0	12	12	32.5	1.66667	0	F	9	Other	29.18
2012-06-25	Le	0	0	0	36	66	10	0.666667	0	F	4	Other	27.44
2012-06-25	Ly	1	0	11.1455	7.43034	29.7214	1.5	1.4	1	F	2	Other	27.44
2012-06-25	Ol	1	0	18	6	60	12.5	8.33333	0	F	3	Other	27.44
2012-06-26	Ba	0	0	6	6	6	7.5	4.66667	0	F	5	Other	28.36
2012-06-26	Ly	0	3.67347	7.34694	14.6939	40.4082	15	3.8	1	F	2	Other	28.36
2012-06-26	Ma	0	6	24	24	78	15	5	0	F	6	Other	28.36
2012-06-26	Ol	0	0	4.59184	4.59184	50.5102	25	8	1	F	3	Other	28.36
2012-06-26	Pa	0	0	0	12	6	10	3	0	F	7	Other	28.36
2012-06-28	Ba	1	0	12	0	0	15	1.33333	0	F	5	Other	28.25
2012-06-28	Ci	0	11.6129	17.4194	23.2258	46.4516	12.5	3.66667	1	F	8	Other	28.25
2012-06-28	Le	0	0	0	0	0	12.5	4	0	F	4	Other	28.25
2012-06-28	Ly	0	0	0	24	42	0	7	0	F	2	Other	28.25
2012-06-28	Ma	0	0	18	0	0	20	11.6667	0	F	6	Other	28.25
2012-06-28	Ol	1	0	0	0	0	12.5	5	0	F	3	Other	28.25
2012-06-28	Pa	1	0	0	30	72	20	8.33333	0	F	7	Other	28.25
2012-06-28	Sa	0	0	0	0	24	12.5	5.66667	0	F	1	Other	28.25
2012-06-30	Ba	0	0	4.53972	0	9.07945	25	5.5	1	F	5	Other	25.12
2012-06-30	Ci	0	8.60215	0	21.5054	68.8172	25	2.5	1	F	8	Other	25.12
2012-06-30	Le	1	14.6939	29.3878	9.79592	24.4898	25	2.8	1	F	4	Other	25.12
2012-06-30	Ly	0	3.20285	0	41.637	51.2456	12.5	2.2	1	F	2	Other	25.12
2012-06-30	Ma	1	0	14.8392	26.7106	74.1962	25	2.4	1	F	6	Other	25.12
2012-07-01	Ba	0	0	6	0	6	50	2.5	0	F	5	Other	21.9889
2012-07-01	Ci	0	0	6	0	18	37.5	5.66667	0	F	8	Other	21.9889
2012-07-01	Le	0	0	0	6	0	15	7.33333	0	F	4	Other	21.9889
2012-07-01	Ly	0	0	0	18	12	25	3.66667	0	F	2	Other	21.9889
2012-07-01	Ol	0	12.357	8.23799	12.357	28.833	50	3.25	1	F	3	Other	21.9889
2012-07-01	Pa	0	14.9584	0	19.9446	54.8476	37.5	3.5	1	F	7	Other	21.9889
2012-07-01	Sa	1	0	4.32692	0	90.8654	50	4.5	1	F	1	Other	21.9889
2012-07-01	Te	0	0	0	0	0	50	0.666667	0	F	9	Other	21.9889
2012-07-02	Ba	0	0	0	12	12	15	5	0	F	5	Other	27.45
2012-07-02	Ci	0	6	0	36	96	15	5.66667	0	F	8	Other	27.45
2012-07-02	Le	1	0	12	30	18	7.5	1.66667	0	F	4	Other	27.45
2012-07-02	Ly	0	0	0	24	30	20	2.66667	0	F	2	Other	27.45
2012-07-02	Ma	1	0	7.81759	0	58.6319	20	2.5	1	F	6	Other	27.45
2012-07-02	Ol	0	14.649	3.66226	3.66226	43.9471	7.5	3	1	F	3	Other	27.45
2012-07-02	Pa	0	0	0	6	0	25	5	0	F	7	Other	27.45
2012-07-03	Ba	0	21.4286	16.0714	16.0714	37.5	12.5	8.66667	1	F	5	Other	29.23
2012-07-03	Ci	0	0	18	6	24	12.5	3	0	F	8	Other	29.23
2012-07-03	Le	1	6	6	42	36	12.5	5.33333	0	F	4	Other	29.23
2012-07-03	Ly	1	6	0	24	84	12.5	1.66667	0	F	2	Other	29.23
2012-07-03	Ma	1	0	12	24	0	25	7.33333	0	F	6	Other	29.23
2012-07-03	Ol	0	0	0	9.35065	14.026	32.5	1	1	F	3	Other	29.23
2012-07-03	Pa	0	0	0	6	60	10	5	0	F	7	Other	29.23
2012-07-03	Te	0	0	0	18	60	25	1.66667	0	F	9	Other	29.23
2012-07-05	Ba	0	0	0	0	0	20	1.33333	0	F	5	Other	25.53
2012-07-05	Ci	1	10.1504	13.5338	30.4511	60.9023	20	3.4	1	F	8	Other	25.53
2012-07-05	Le	1	0	4.1049	8.20981	32.8392	20	8	1	F	4	Other	25.53
2012-07-05	Ly	1	6	18	18	54	12.5	5.66667	0	F	2	Other	25.53
2012-07-05	Ma	1	12.2727	36.8182	4.09091	61.3636	20	3	1	F	6	Other	25.53
2012-07-05	Ol	1	0	0	0	18	20	2.66667	0	F	3	Other	25.53
2012-07-05	Pa	0	0	6	24	54	15	2.66667	0	F	7	Other	25.53
2012-07-05	Sa	0	0	0	24	36	17.5	2	0	F	1	Other	25.53
2012-07-05	Te	1	10.2857	15.4286	20.5714	46.2857	20	2.25	1	F	9	Other	25.53
2012-07-07	Ba	0	0	21.2077	0	37.1134	10	5	1	F	5	Other	28.0818
2012-07-07	Ci	1	6	6	42	36	5	3.33333	0	F	8	Other	28.0818
2012-07-07	Le	0	0	3.68475	3.68475	47.9017	30	8.2	1	F	4	Other	28.0818
2012-07-07	Ly	0	10.5109	5.25547	26.2774	52.5547	37.5	6.25	1	F	2	Other	28.0818
2012-07-07	Ma	1	4.61538	0	13.8462	23.0769	30	3.5	1	F	6	Other	28.0818
2012-07-07	Ol	0	0	14.8914	7.44571	22.3371	15	6.2	1	F	3	Other	28.0818
2012-07-07	Pa	0	0	0	7.03125	17.5781	15	5.6	1	F	7	Other	28.0818
2012-07-07	Sa	0	0	0	0	54.6207	30	1	1	F	1	Other	28.0818
2012-07-07	Te	0	0	12	6	18	15	1.66667	0	F	9	Other	28.0818
2012-07-08	Ba	0	4.2007	0	0	42.007	26	7.5	1	F	5	Other	27.36
2012-07-08	Ci	0	0	4.92476	14.7743	34.4733	50	4.25	1	F	8	Other	27.36
2012-07-08	Le	1	0	10.2467	23.9089	54.649	75	5.4	1	F	4	Other	27.36
2012-07-08	Ly	0	6	0	0	0	37.5	8.33333	0	F	2	Other	27.36
2012-07-08	Pa	0	0	0	13.6882	41.0646	26	1.5	1	F	7	Other	27.36
2012-07-08	Sa	1	0	0	24	12	37.5	7.33333	0	F	1	Other	27.36
2012-07-08	Te	0	0	5.09915	0	15.2975	37.5	3.5	1	F	9	Other	27.36
2012-07-09	Ci	1	2.98755	2.98755	32.8631	50.7884	37.5	2.5	1	F	8	Other	28.5333
2012-07-09	Le	0	6	12	54	96	15	5.33333	0	F	4	Other	28.5333
2012-07-09	Ol	1	6	18	6	48	25	2	0	F	3	Other	28.5333
2012-07-09	Pa	0	0	0	18	60	37.5	5	0	F	7	Other	28.5333
2012-07-09	Sa	1	0	21.3333	21.3333	74.6667	37.5	6	1	F	1	Other	28.5333
2012-07-09	Te	0	0	6	0	36	50	7.33333	0	F	9	Other	28.5333
2012-07-10	Ba	1	6	6	66	120	2.5	2.33333	0	F	5	Other	26.94
2012-07-10	Ci	0	0	24	24	96	20	3.33333	0	F	8	Other	26.94
2012-07-10	Le	1	0	0	12	30	37.5	8.33333	0	F	4	Other	26.94
2012-07-10	Ly	0	6	6	18	72	20	1.66667	0	F	2	Other	26.94
2012-07-10	Sa	0	3.68098	3.68098	7.36196	29.4479	2.5	5	1	F	1	Other	26.94
2012-07-10	Te	1	0	30	48	132	25	1.66667	0	F	9	Other	26.94
2012-07-12	Le	0	36.6412	13.7405	32.0611	137.405	20	3.25	1	F	4	Other	30.08
2012-07-12	Ma	0	9.57447	9.57447	19.1489	67.0213	12.5	6.25	1	F	6	Other	30.08
2012-07-12	Ol	0	6	18	12	36	2.5	1.66667	0	F	3	Other	30.08
2012-07-12	Sa	0	0	0	0	12	20	4.33333	0	F	1	Other	30.08
2012-07-12	Te	0	0	0	0	12	20	3.33333	0	F	9	Other	30.08
2012-07-14	Ba	0	4.10959	0	36.9863	78.0822	17.5	5.5	1	F	5	Other	30.14
2012-07-14	Ci	0	0	0	5.33333	90.6667	17.5	3	1	F	8	Other	30.14
2012-07-14	Le	1	4.48878	26.9327	17.9551	85.2868	37.5	7.5	1	F	4	Other	30.14
2012-07-14	Ma	0	0	0	6	30	37.5	3.66667	0	F	6	Other	30.14
2012-07-14	Ol	1	11.7455	0	5.87276	70.4731	17.5	8.33333	1	F	3	Other	30.14
2012-07-14	Pa	1	0	6	12	42	17.5	3.66667	0	F	7	Other	30.14
2012-07-14	Sa	1	0	16.875	5.625	45	17.5	5	1	F	1	Other	30.14
2012-07-14	Te	1	0	0	6	6	17.5	10	0	F	9	Other	30.14
2012-07-16	Le	1	12.691	0	0	42.3032	17.5	6.25	1	F	4	Other	30.86
2012-07-16	Ly	0	0	0	12	84	7.5	11.6667	0	F	2	Other	30.86
2012-07-16	Ma	1	10.8108	0	27.027	81.0811	25	2.75	1	F	6	Other	30.86
2012-07-16	Ol	0	6	0	18	78	7.5	8.33333	0	F	3	Other	30.86
2012-07-16	Sa	1	9.53642	9.53642	19.0728	104.901	37.5	5	1	F	1	Other	30.86
2012-07-16	Te	1	0	6	24	54	30	5	0	F	9	Other	30.86
2012-07-17	Ba	1	4.90463	24.5232	14.7139	53.951	37.5	5	1	F	5	Other	30.64
2012-07-17	Ci	0	0	0	27.6392	55.2783	25	12	1	F	8	Other	30.64
2012-07-17	Le	0	0	0	0	0	50	1.66667	0	F	4	Other	30.64
2012-07-17	Ly	0	5.3973	0	21.5892	70.1649	37.5	3.5	1	F	2	Other	30.64
2012-07-17	Ol	1	0	0	36.1809	58.794	37.5	3.5	1	F	3	Other	30.64
2012-07-17	Pa	0	0	0	12	72	7.5	2	0	F	7	Other	30.64
2012-07-17	Sa	0	0	0	5.34125	42.73	37.5	3.5	1	F	1	Other	30.64
2012-07-17	Te	0	4.82574	19.3029	9.65147	91.689	37.5	14.25	1	F	9	Other	30.64
2012-07-19	Ba	0	12	6	42	84	50	0.333333	0	F	5	Other	29.6556
2012-07-19	Le	1	0	8.9404	38.7417	77.4834	20	5.2	1	F	4	Other	29.6556
2012-07-19	Ly	0	0	6	30	78	25	1.66667	0	F	2	Other	29.6556
2012-07-19	Ma	0	0	3.34262	13.3705	66.8524	20	3.8	1	F	6	Other	29.6556
2012-07-19	Ol	0	0	0	6	12	20	5	0	F	3	Other	29.6556
2012-07-19	Te	0	0	0	0	0	0	1.66667	0	F	9	Other	29.6556
2012-07-21	Ci	0	0	0	6	12	7.5	1.33333	0	F	8	Other	26.85
2012-07-21	Le	0	0	0	0	0	5	2.33333	0	F	4	Other	26.85
2012-07-21	Ly	0	0	6	6	6	10	5	0	F	2	Other	26.85
2012-07-21	Ma	0	4.01338	0	20.0669	24.0803	5	3.5	1	F	6	Other	26.85
2012-07-21	Ol	1	27.1084	10.8434	16.2651	81.3253	10	1	1	F	3	Other	26.85
2012-07-21	Sa	0	27.3764	9.12548	9.12548	45.6274	10	1	1	F	1	Other	26.85
2012-07-21	Te	0	0	0	18	66	5	1.33333	0	F	9	Other	26.85
2012-07-22	Ba	0	8.58164	0	4.29082	81.5256	5	2.25	1	F	5	Other	24.9778
2012-07-22	Ci	0	0	0	12	12	20	1	0	F	8	Other	24.9778
2012-07-22	Le	1	8.91089	8.91089	5.94059	74.2574	2.5	1.4	1	F	4	Other	24.9778
2012-07-22	Ly	0	0	6	0	18	8	0.666667	0	F	2	Other	24.9778
2012-07-22	Pa	0	20.979	8.39161	16.7832	62.9371	20	3	1	F	7	Other	24.9778
2012-07-23	Ba	0	0	0	26.4706	79.4118	2.5	1.25	1	F	5	Other	24.08
2012-07-23	Ci	1	16.4234	26.2774	9.85401	36.1314	12.5	6.4	1	F	8	Other	24.08
2012-07-23	Ly	0	0	0	18	114	2.5	3.66667	0	F	2	Other	24.08
2012-07-23	Ma	1	0	10.6352	26.5879	31.9055	0	1	1	F	6	Other	24.08
2012-07-23	Ol	1	0	36	12	66	17.5	7.33333	0	F	3	Other	24.08
2012-07-23	Pa	0	0	0	0	0	20	0.666667	0	F	7	Other	24.08
2012-07-23	Sa	1	0	24	18	96	17.5	7.33333	0	F	1	Other	24.08
2012-07-23	Te	0	6	6	24	78	20	5	0	F	9	Other	24.08
2012-07-24	Sa	1	12	0	6	18	17.5	2	0	F	1	Other	24.98
2012-07-24	Te	1	0	2.95082	17.7049	56.0656	30	4.4	1	F	9	Other	24.98
2012-07-26	Ly	0	4.40636	8.81273	22.0318	35.2509	7.5	2	1	F	2	Other	22.14
2012-07-26	Ma	1	0	6	18	18	0	0.333333	0	F	6	Other	22.14
2012-07-26	Ol	0	3.70752	0	14.8301	51.9053	17.5	4.2	1	F	3	Other	22.14
2012-07-26	Sa	0	0	6	18	24	13	2	0	F	1	Other	22.14
2012-07-26	Te	1	0	12	12	36	37.5	7	0	F	9	Other	22.14
2012-07-28	Ba	0	0	0	0	6	37.5	5	0	F	5	Other	22.3778
2012-07-28	Ci	0	0	0	18	96	37.5	5.33333	0	F	8	Other	22.3778
2012-07-28	Le	1	0	18	24	36	2.5	2	0	F	4	Other	22.3778
2012-07-28	Ly	0	0	0	0	24	10	5	0	F	2	Other	22.3778
2012-07-28	Ol	0	18	18	12	102	5	0.333333	0	F	3	Other	22.3778
2012-07-28	Te	1	6	6	0	42	2.5	1.33333	0	F	9	Other	22.3778
2012-07-29	Ci	0	6	0	0	24	20	5.33333	0	F	8	Other	26.3889
2012-07-29	Le	1	0	13.6364	0	9.09091	20	3.25	1	F	4	Other	26.3889
2012-07-29	Ly	0	13.6536	18.2048	13.6536	54.6144	50	6.25	1	F	2	Other	26.3889
2012-07-29	Ma	1	0	12	0	24	20	1	0	F	6	Other	26.3889
2012-07-29	Ol	1	0	0	36	60	20	0.333333	0	F	3	Other	26.3889
2012-07-29	Pa	0	0	5.16499	46.4849	72.3099	20	1.25	1	F	7	Other	26.3889
2012-07-29	Sa	1	4.56853	0	18.2741	68.5279	3.5	2.25	1	F	1	Other	26.3889
2012-07-30	Ba	1	4.6332	13.8996	9.26641	23.166	2.5	2	1	F	5	Other	31.1
2012-07-30	Ly	0	0	0	36	24	62.5	1	0	F	2	Other	31.1
2012-07-30	Ma	0	5.23256	10.4651	10.4651	73.2558	32.5	0.5	1	F	6	Other	31.1
2012-07-30	Ol	0	0	24	6	72	7.5	2	0	F	3	Other	31.1
2012-07-31	Ba	0	0	6	24	48	0	0.333333	0	F	5	Other	31.3667
2012-07-31	Ly	0	5.35714	5.35714	5.35714	58.9286	10	4.25	1	F	2	Other	31.3667
2012-07-31	Ma	1	0	12	24	42	12.5	2.66667	0	F	6	Other	31.3667
2012-07-31	Ol	0	0	0	0	12	5	10.3333	0	F	3	Other	31.3667
2012-07-31	Pa	0	0	0	42	72	10	1	0	F	7	Other	31.3667
2012-07-31	Sa	1	0	5.96026	5.96026	41.7219	5	0	1	F	1	Other	31.3667
2012-08-02	Ba	0	0	12	0	42	12.5	2	0	F	5	Other	30.8
2012-08-02	Ol	0	0	6	18	48	27.5	8.33333	0	F	3	Other	30.8
2012-08-04	Ba	0	0	0	0	6	10	0.666667	0	F	5	Other	28.6889
2012-08-04	Ly	0	0	0	18	18	0	2	0	F	2	Other	28.6889
2012-08-04	Ol	0	3.05085	15.2542	0	48.8136	0	1	1	F	3	Other	28.6889
2012-08-04	Pa	0	36	18	6	36	20	3.66667	0	F	7	Other	28.6889
2012-08-04	Sa	0	0	0	6	12	10	5	0	F	1	Other	28.6889
2012-08-05	Ba	0	0	0	0	0	5	2	0	F	5	Other	26.3556
2012-08-05	Ci	0	0	4.97238	19.8895	34.8066	25	6.5	1	F	8	Other	26.3556
2012-08-05	Le	1	30.3158	11.3684	18.9474	34.1053	2.5	2.6	1	F	4	Other	26.3556
2012-08-05	Ly	1	0	16.1677	26.9461	59.2814	2.5	4.75	1	F	2	Other	26.3556
2012-08-05	Ma	0	0	4.62131	9.24262	87.8049	0	4	1	F	6	Other	26.3556
2012-08-05	Ol	0	0	6	0	12	12.5	4	0	F	3	Other	26.3556
2012-08-05	Pa	0	12	24	6	66	32.5	4	0	F	7	Other	26.3556
2012-08-05	Te	0	3.5122	14.0488	7.02439	56.1951	32.5	3.5	1	F	9	Other	26.3556
2012-08-06	Ba	0	27	12	30	60	12.5	3.2	1	F	5	Other	24.84
2012-08-06	Le	0	0	0	18	42	6	0.333333	0	F	4	Other	24.84
2012-08-06	Ol	0	0	6	12	42	7.5	0.666667	0	F	3	Other	24.84
2012-08-06	Pa	0	8.75912	0	21.8978	91.9708	6	1.5	1	F	7	Other	24.84
2012-08-06	Sa	1	8.4507	4.22535	8.4507	38.0282	12.5	1.75	1	F	1	Other	24.84
2012-08-06	Te	0	0	12	6	30	12.5	1.33333	0	F	9	Other	24.84
2012-08-07	Ba	0	0	5.99002	11.98	65.8902	32.5	4.5	1	F	5	Other	30.49
2012-08-07	Ci	1	3.0743	0	9.22289	24.5944	15	2	1	F	8	Other	30.49
2012-08-07	Pa	0	6.07083	3.03541	12.1417	81.9562	0	4	1	F	7	Other	30.49
2012-08-07	Sa	0	0	0	0	6	12.5	1	0	F	1	Other	30.49
2012-08-07	Te	1	24	6	12	72	32.5	3	0	F	9	Other	30.49
2012-08-09	Ba	0	15.8416	0	39.604	67.3267	25	4	1	F	5	Other	30.325
2012-08-09	Ci	0	0	0	6	12	25	0.666667	0	F	8	Other	30.325
2012-08-09	Ma	0	6	6	6	48	0.5	1	0	F	6	Other	30.325
2012-08-09	Pa	0	15.4772	6.19089	12.3818	65.0043	0	2.83333	1	F	7	Other	30.325
2012-08-09	Sa	0	0	0	6	0	25	3.66667	0	F	1	Other	30.325
2012-08-09	Te	0	0	6	0	30	25	10	0	F	9	Other	30.325
2012-08-11	Ba	0	0	0	18	18	3.5	0.666667	0	F	5	Other	29.53
2012-08-11	Ci	0	0	0	6	6	32.5	3.66667	0	F	8	Other	29.53
2012-08-11	Ly	0	0	0	0	18	3.5	0.666667	0	F	2	Other	29.53
2012-08-11	Ma	1	0	30	12	54	32.5	5	0	F	6	Other	29.53
2012-08-11	Ol	0	5.87276	5.87276	0	52.8548	62.5	8.33333	1	F	3	Other	29.53
2012-08-11	Pa	0	0	0	0	48	57.5	0.666667	0	F	7	Other	29.53
2012-08-11	Sa	0	0	20.0222	40.0445	84.0934	62.5	3.75	1	F	1	Other	29.53
2012-08-11	Te	1	0	0	6	42	32.5	3	0	F	9	Other	29.53
2012-08-12	Ba	1	8.09899	44.5444	20.2475	109.336	0.5	2.5	1	F	5	Other	28.35
2012-08-12	Ci	0	5.34918	0	0	0	37.5	3.25	1	F	8	Other	28.35
2012-08-12	Le	0	6	12	0	66	12.5	4.33333	0	F	4	Other	28.35
2012-08-12	Ly	0	0	5.32544	26.6272	58.5799	37.5	5.25	1	F	2	Other	28.35
2012-08-12	Ol	1	11.9502	11.9502	20.9129	86.639	37.5	6.25	1	F	3	Other	28.35
2012-08-12	Pa	0	0	0	12	36	37.5	3	0	F	7	Other	28.35
2012-08-13	Ci	0	0	0	0	0	25	1.66667	0	F	8	Other	28.55
2012-08-13	Ly	0	0	0	0	12	12.5	1	0	F	2	Other	28.55
2012-08-13	Ma	0	0	0	12	0	20	8.33333	0	F	6	Other	28.55
2012-08-13	Ol	1	12	12	12	48	20	2.66667	0	F	3	Other	28.55
2012-08-13	Pa	0	0	0	42	96	25	5	0	F	7	Other	28.55
2012-08-13	Sa	0	0	0	0	0	25	5.66667	0	F	1	Other	28.55
2012-08-14	Ba	0	0	0	14.654	63.5007	37.5	7.5	1	F	5	Other	28.72
2012-08-14	Ci	0	0	0	14.5553	48.5175	25	4.5	1	F	8	Other	28.72
2012-08-14	Le	0	0	5.38922	26.9461	48.503	25	5	1	F	4	Other	28.72
2012-08-14	Ly	0	5.38922	10.7784	21.5569	59.2814	37.5	4.5	1	F	2	Other	28.72
2012-08-14	Ma	1	22.1538	11.0769	5.53846	38.7692	12.5	5	1	F	6	Other	28.72
2012-08-14	Ol	0	0	6	12	24	50	6.66667	0	F	3	Other	28.72
2012-08-14	Pa	0	0	12	24	30	25	2.33333	0	F	7	Other	28.72
2012-08-14	Te	0	6.90316	0	10.3547	24.1611	12.5	4.6	1	F	9	Other	28.72
2012-08-16	Ba	1	0	6	12	54	12.5	1.66667	0	F	5	Other	30.86
2012-08-16	Ly	1	3.71517	3.71517	11.1455	59.4427	37.5	2.8	1	F	2	Other	30.86
2012-08-16	Ol	0	0	0	24	36	30	3.66667	0	F	3	Other	30.86
2012-08-18	Ba	0	0	0	17.5396	43.849	37.5	6.25	1	F	5	Other	27.98
2012-08-18	Ci	0	10.3152	20.6304	15.4728	36.1032	25	4.25	1	F	8	Other	27.98
2012-08-18	Le	0	18.3299	3.66599	25.6619	73.3198	15	6	1	F	4	Other	27.98
2012-08-18	Ly	0	37.7622	4.1958	16.7832	16.7832	37.5	1	1	F	2	Other	27.98
2012-08-18	Ma	1	0	18	18	30	0	0	0	F	6	Other	27.98
2012-08-18	Ol	0	10.9091	7.27273	7.27273	47.2727	25	7	1	F	3	Other	27.98
2012-08-18	Pa	0	0	12	30	66	25	0.666667	0	F	7	Other	27.98
2012-08-18	Sa	0	4.03135	8.06271	12.0941	64.5017	0	2	1	F	1	Other	27.98
2012-08-18	Te	0	6.02007	0	6.02007	60.2007	1	1	1	F	9	Other	27.98
2012-08-19	Ci	0	0	0	18	12	15	5.66667	0	F	8	Other	27.69
2012-08-19	Ly	0	0	0	0	30	15	5	0	F	2	Other	27.69
2012-08-19	Ol	0	0	0	0	30	0	0.333333	0	F	3	Other	27.69
2012-08-19	Pa	0	0	0	24	36	15	5	0	F	7	Other	27.69
2012-08-19	Te	0	0	0	12	78	0	0.333333	0	F	9	Other	27.69
2012-08-20	Ba	1	10.9422	21.8845	16.4134	71.1246	37.5	2	1	F	5	Other	29.34
2012-08-20	Le	0	13.723	9.14867	13.723	59.4663	20	5.25	1	F	4	Other	29.34
2012-08-20	Ma	0	0	6	0	12	10	2.66667	0	F	6	Other	29.34
2012-08-20	Ol	0	0	0	12	60	37.5	2.33333	0	F	3	Other	29.34
2012-08-20	Pa	0	0	0	5.38922	37.7246	50	1	1	F	7	Other	29.34
2012-08-20	Te	0	0	0	36	72	3.5	2.66667	0	F	9	Other	29.34
2012-08-23	Ba	0	0	6	6	24	50	3.66667	0	F	5	Other	27.22
2012-08-23	Ci	0	0	0	54	90	25	4	0	F	8	Other	27.22
2012-08-23	Le	0	0	0	0	24	30	6.75	0	F	4	Other	27.22
2012-08-23	Ly	0	4.2503	0	17.0012	21.2515	75	6.66667	1	F	2	Other	27.22
2012-08-23	Ma	0	0	0	27.1493	65.1584	30	2.5	1	F	6	Other	27.22
2012-08-23	Ol	0	0	6	6	90	5	1.66667	0	F	3	Other	27.22
2012-08-23	Pa	0	0	0	18	6	25	5	0	F	7	Other	27.22
2012-08-23	Sa	0	0	0	12	72	30	1.66667	0	F	1	Other	27.22
2012-08-25	Ci	1	9.17587	12.2345	21.4104	45.8794	37.5	7.5	1	F	8	Other	28.83
2012-08-25	Le	1	9.12162	9.12162	39.527	57.7703	50	4.5	1	F	4	Other	28.83
2012-08-25	Ly	0	0	0	6	60	37.5	2.33333	0	F	2	Other	28.83
2012-08-25	Ma	0	80	15	5	20	50	3	1	F	6	Other	28.83
2012-08-25	Pa	0	0	0	0	0	50	1.33333	0	F	7	Other	28.83
2012-08-25	Sa	0	5.50459	5.50459	0	22.0183	37.5	2.5	1	F	1	Other	28.83
2012-08-25	Te	0	4.09556	24.5734	8.19113	45.0512	37.5	7.5	1	F	9	Other	28.83
2012-08-26	Ba	0	0	12	24	12	37.5	7.33333	0	F	5	Other	24.48
2012-08-26	Ly	1	5.04909	0	20.1964	90.8836	17.5	2	1	F	2	Other	24.48
2012-08-26	Ol	0	12	12	0	24	37.5	2.66667	0	F	3	Other	24.48
2012-08-27	Ci	0	0	18	6	12	37.5	1.33333	0	F	8	Other	28.1133
2012-08-27	Le	0	0	12	30	108	37.5	3.33333	0	F	4	Other	28.1133
2012-08-27	Ma	1	0	0	12	72	37.5	3.66667	0	F	6	Other	28.1133
2012-08-27	Ol	0	10.0186	10.0186	10.0186	76.8089	37.5	3.6	1	F	3	Other	28.1133
2012-08-27	Pa	0	5.87276	11.7455	58.7276	99.8369	37.5	2.57143	1	F	7	Other	28.1133
2012-08-27	Te	0	0	0	12.3007	57.4032	37.5	2.8	1	F	9	Other	28.1133
2012-08-28	Ba	0	36.5688	0	4.06321	60.9481	50	4.75	1	F	5	Other	27.85
2012-08-28	Ci	0	0	0	36	42	50	4	0	F	8	Other	27.85
2012-08-28	Le	1	6	24	24	54	50	8.33333	0	F	4	Other	27.85
2012-08-28	Ly	0	0	6	0	12	5	4	0	F	2	Other	27.85
2012-08-28	Pa	0	0	12	12	60	50	4	0	F	7	Other	27.85
2012-08-28	Sa	0	4.82574	9.65147	0	14.4772	5	5	1	F	1	Other	27.85
2012-08-28	Te	0	4.83871	4.83871	24.1935	67.7419	50	3	1	F	9	Other	27.85
2012-08-30	Ci	0	19.6721	6.55738	16.3934	65.5738	50	4.8	1	F	8	Other	28.29
2012-08-30	Le	0	0	0	0	0	37.5	5	0	F	4	Other	28.29
2012-08-30	Ly	0	18	0	12	48	12.5	0.333333	0	F	2	Other	28.29
2012-08-30	Ol	1	0	0	6	6	37.5	5	0	F	3	Other	28.29
2012-08-30	Pa	0	0	6	24	84	50	5	0	F	7	Other	28.29
2012-08-30	Sa	0	0	0	3.72285	22.3371	12.5	3.8	1	F	1	Other	28.29
2012-08-30	Te	1	6	18	18	18	50	4.33333	0	F	9	Other	28.29
2012-09-01	Ba	0	15.1899	5.06329	25.3165	121.519	37.5	5.5	1	F	5	Other	25.15
2012-09-01	Le	0	4.83221	0	9.66443	91.8121	50	8.75	1	F	4	Other	25.15
2012-09-01	Ly	0	15.859	0	5.28634	37.0044	50	3.75	1	F	2	Other	25.15
2012-09-01	Ol	0	12	0	60	126	25	2	0	F	3	Other	25.15
2012-09-01	Pa	0	21.1144	0	26.393	84.4575	50	2.33333	1	F	7	Other	25.15
2012-09-01	Sa	0	0	0	0	10.1839	50	2	1	F	1	Other	25.15
2012-09-01	Te	0	21.2703	5.31758	26.5879	132.939	50	4.5	1	F	9	Other	25.15
2012-09-02	Ba	0	0	3.90033	11.701	15.6013	17.5	10	1	F	5	Other	25.6556
2012-09-02	Ci	0	10.6825	26.7062	10.6825	69.4362	17.5	3.5	1	F	8	Other	25.6556
2012-09-02	Le	1	0	6	36	126	7.5	3	0	F	4	Other	25.6556
2012-09-02	Ly	0	0	0	24	120	7.5	0	0	F	2	Other	25.6556
2012-09-02	Ma	1	9.72973	29.1892	9.72973	58.3784	50	2.5	1	F	6	Other	25.6556
2012-09-02	Ol	0	6	60	18	54	17.5	4	0	F	3	Other	25.6556
2012-09-02	Pa	0	0	0	36	18	50	0.666667	0	F	7	Other	25.6556
2012-09-02	Sa	0	0	0	6	12	17.5	4	0	F	1	Other	25.6556
2012-09-02	Te	0	0	6	12	108	50	5.33333	0	F	9	Other	25.6556
2012-09-03	Ba	1	5.17986	5.17986	10.3597	129.496	37.5	3.75	1	F	5	Other	24.98
2012-09-03	Ci	0	0	0	24	144	1	0	0	F	8	Other	24.98
2012-09-03	Le	0	18	6	6	18	37.5	2.66667	0	F	4	Other	24.98
2012-09-03	Ly	0	0	6	48	96	37.5	1.66667	0	F	2	Other	24.98
2012-09-03	Ol	0	3.77358	7.54717	15.0943	94.3396	25	7.4	1	F	3	Other	24.98
2012-09-03	Pa	0	0	6	18	186	1	1	0	F	7	Other	24.98
2012-09-03	Sa	0	6	30	60	108	15	5	0	F	1	Other	24.98
2012-09-03	Te	1	7.32452	3.66226	21.9736	120.855	37.5	8	1	F	9	Other	24.98
2012-09-04	Ba	0	0	6	18	30	20	2.66667	0	F	5	Other	24.3667
2012-09-04	Ci	0	0	18	30	102	5	0.666667	0	F	8	Other	24.3667
2012-09-04	Le	0	12	6	18	84	50	4	0	F	4	Other	24.3667
2012-09-04	Ly	0	0	0	18	90	25	3	0	F	2	Other	24.3667
2012-09-04	Ma	0	6	18	12	54	3.5	2.33333	0	F	6	Other	24.3667
2012-09-04	Ol	0	0	30	12	42	10	5.66667	0	F	3	Other	24.3667
2012-09-04	Pa	0	12	24	6	84	50	3	0	F	7	Other	24.3667
2012-09-04	Sa	0	0	0	12	42	10	2.66667	0	F	1	Other	24.3667
2012-09-04	Te	0	0	0	12	48	100	4	0	F	9	Other	24.3667
2012-09-06	Ba	1	7.85169	11.7775	23.5551	82.4427	25	1.75	1	F	5	Other	23.59
2012-09-06	Le	0	0	24	108	180	25	4.66667	0	F	4	Other	23.59
2012-09-06	Ly	0	15.2758	5.09194	71.2871	178.218	25	2.75	1	F	2	Other	23.59
2012-09-06	Ma	0	0	18	18	60	3	1.25	0	F	6	Other	23.59
2012-09-06	Ol	1	24	30	18	144	0	0	0	F	3	Other	23.59
2012-09-06	Pa	0	0	0	42	210	25	6.66667	0	F	7	Other	23.59
2012-09-06	Te	0	0	6	30	108	25	2.66667	0	F	9	Other	23.59
2012-09-08	Ba	0	0	4.33213	34.657	69.3141	37.5	3.8	1	F	5	Other	23.1222
2012-09-08	Ci	0	28.7617	0	14.3808	115.047	17.5	5.25	1	F	8	Other	23.1222
2012-09-08	Le	0	0	48	0	36	7.5	2.33333	0	F	4	Other	23.1222
2012-09-08	Ly	0	12	6	24	54	32.5	8.33333	0	F	2	Other	23.1222
2012-09-08	Ma	0	0	12	108	120	17.5	6.66667	0	F	6	Other	23.1222
2012-09-08	Sa	0	0	0	60	102	32.5	1.66667	0	F	1	Other	23.1222
2012-09-08	Te	0	6.10169	0	48.8136	67.1186	7.5	0	1	F	9	Other	23.1222
2012-09-09	Ba	0	0	6	48	24	25	2	0	F	5	Other	21.8889
2012-09-09	Ci	1	0	0	66	36	37.5	6.66667	0	F	8	Other	21.8889
2012-09-09	Le	0	9.78261	9.78261	14.6739	141.848	25	4	1	F	4	Other	21.8889
2012-09-09	Ly	1	0	6.34361	31.7181	95.1542	25	4.6	1	F	2	Other	21.8889
2012-09-09	Ma	0	0	0	0	0	50	6.66667	0	F	6	Other	21.8889
2012-09-09	Ol	0	4.79361	4.79361	4.79361	14.3808	15	4	1	F	3	Other	21.8889
2012-09-09	Pa	0	5.16499	0	15.495	56.8149	32.5	3.25	1	F	7	Other	21.8889
2012-09-09	Sa	0	0	0	0	6	25	4.66667	0	F	1	Other	21.8889
2012-09-09	Te	0	16.0178	20.0222	40.0445	100.111	2.5	3.25	1	F	9	Other	21.8889
2012-09-10	Ba	0	0	30	12	72	25	1.33333	0	F	5	Other	27.56
2012-09-10	Ci	0	0	0	6	12	17.5	6.66667	0	F	8	Other	27.56
2012-09-10	Le	1	12	24	36	102	20	4.66667	0	F	4	Other	27.56
2012-09-10	Ly	0	0	0	18	24	17.5	5	0	F	2	Other	27.56
2012-09-10	Ma	1	13.9355	27.871	23.2258	65.0323	15	2.2	1	F	6	Other	27.56
2012-09-10	Ol	0	0	0	24	60	5	3	0	F	3	Other	27.56
2012-09-10	Pa	0	0	12	30	42	15	2.33333	0	F	7	Other	27.56
2012-09-10	Sa	1	8.28539	16.5708	16.5708	115.995	5	10	1	F	1	Other	27.56
2012-09-10	Te	0	30	12	12	84	5	4	0	F	9	Other	27.56
2012-09-11	Ba	0	0	6	36	168	37.5	0.333333	0	F	5	Other	23.9556
2012-09-11	Ci	0	0	0	24	0	15	0.333333	0	F	8	Other	23.9556
2012-09-11	Le	1	6	36	0	24	25	0.666667	0	F	4	Other	23.9556
2012-09-11	Ly	0	6	0	24	0	15	2.66667	0	F	2	Other	23.9556
2012-09-11	Ma	0	0	0	6	42	12.5	1.33333	0	F	6	Other	23.9556
2012-09-11	Ol	1	0	18	6	102	13.5	2.33333	0	F	3	Other	23.9556
2012-09-11	Pa	0	0	0	12	18	15	6.66667	0	F	7	Other	23.9556
2012-09-11	Sa	0	0	24	12	156	13.5	3.66667	0	F	1	Other	23.9556
2012-09-13	Ba	0	0	0	12	18	17.5	2.33333	0	F	5	Other	22.03
2012-09-13	Ci	0	0	0	18	24	10	5	0	F	8	Other	22.03
2012-09-13	Le	1	0	0	20.0557	36.7688	10	8.4	1	F	4	Other	22.03
2012-09-13	Ly	0	0	0	0	12	26	7.33333	0	F	2	Other	22.03
2012-09-13	Pa	0	8.79121	4.3956	8.79121	35.1648	32.5	6.25	1	F	7	Other	22.03
2012-09-22	Ci	0	12.0502	9.03766	30.1255	42.1757	5	3.6	1	F	8	Mating	22.9455
2012-09-22	Le	0	0	0	12	66	37.5	2.66667	0	F	4	Mating	22.9455
2012-09-22	Ly	0	24.3243	20.2703	0	24.3243	25	2.5	1	F	2	Mating	22.9455
2012-09-22	Ol	0	24	6	12	42	17.5	5	0	F	3	Mating	22.9455
2012-09-22	Pa	0	7.97342	3.98671	11.9601	19.9336	75	8.5	1	F	7	Mating	22.9455
2012-09-22	Sa	0	0	0	6	12	17.5	4	0	F	1	Mating	22.9455
2012-09-22	Te	0	29.8343	14.9171	24.8619	49.7238	25	1.75	1	F	9	Mating	22.9455
2012-09-23	Ba	0	8.91825	14.8637	0	29.7275	50	3	1	F	5	Mating	26.84
2012-09-23	Ci	0	0	12	0	102	1	0.666667	0	F	8	Mating	26.84
2012-09-23	Le	1	0	0	24.2833	15.1771	30	4.2	1	F	4	Mating	26.84
2012-09-23	Ly	0	0	0	0	0	50	1	0	F	2	Mating	26.84
2012-09-23	Ma	1	10.4499	10.4499	20.8999	15.6749	50	6.75	1	F	6	Mating	26.84
2012-09-23	Ol	1	5.91619	0	2.95809	59.1619	30	5.8	1	F	3	Mating	26.84
2012-09-23	Sa	0	19.3548	0	9.67742	24.1935	30	4.25	1	F	1	Mating	26.84
2012-09-25	Ba	0	6	6	18	24	6	2	0	F	5	Mating	19.02
2012-09-25	Le	1	0	25.0348	5.00695	50.0695	20	2	1	F	4	Mating	19.02
2012-09-25	Ma	0	0	0	0	18	15	1.33333	0	F	6	Mating	19.02
2012-09-25	Ol	0	20.7921	2.9703	2.9703	56.4356	37.5	2.75	1	F	3	Mating	19.02
2012-09-25	Pa	0	0	0	24	30	15	0.666667	0	F	7	Mating	19.02
2012-09-25	Sa	0	0	0	0	0	20	0.333333	0	F	1	Mating	19.02
2012-09-27	Ba	0	6	12	6	30	3.5	5	0	F	5	Mating	18.02
2012-09-27	Ly	0	0	0	0	12	7.5	1.33333	0	F	2	Mating	18.02
2012-09-27	Ma	0	0	0	0	54	3.5	5	0	F	6	Mating	18.02
2012-09-27	Pa	0	0	6	18	126	7.5	2.33333	0	F	7	Mating	18.02
2012-09-27	Sa	0	6	6	0	48	5	1.33333	0	F	1	Mating	18.02
2012-09-27	Te	0	0	0	30	42	2.5	0.333333	0	F	9	Mating	18.02
2012-09-29	Le	0	17.1225	4.28062	0	42.8062	8.5	2.25	1	F	4	Mating	11.575
2012-09-29	Ly	0	0	8.07175	4.03587	48.4305	1.5	2.25	1	F	2	Mating	11.575
2012-09-29	Pa	0	0	6.31579	6.31579	25.2632	8.5	1.4	1	F	7	Mating	11.575
2012-09-29	Sa	0	0	12.9032	0	34.4086	1.5	1.75	1	F	1	Mating	11.575
2012-09-30	Ba	0	10.7463	5.37313	26.8657	53.7313	75	5.33333	1	F	5	Mating	22.5857
2012-09-30	Ci	0	4.47205	8.9441	8.9441	107.329	75	5.75	1	F	8	Mating	22.5857
2012-09-30	Ma	0	0	10.5161	7.01071	63.0964	7.5	4.6	1	F	6	Mating	22.5857
2012-09-30	Ol	0	3.35821	16.791	10.0746	53.7313	7.5	3	1	F	3	Mating	22.5857
2012-09-30	Pa	0	0	12	18	132	0	1	0	F	7	Mating	22.5857
2012-09-30	Te	0	0	0	6	72	50	1.66667	0	F	9	Mating	22.5857
2012-10-01	Ba	0	10.0935	30.2804	13.4579	80.7477	12.5	4	1	F	5	Mating	19.07
2012-10-01	Le	0	48	12	12	108	7.5	0	0	F	4	Mating	19.07
2012-10-01	Ly	0	3.62538	0	0	7.25076	10	3.8	1	F	2	Mating	19.07
2012-10-01	Ma	0	0	0	24	108	12.5	3.66667	0	F	6	Mating	19.07
2012-10-01	Ol	0	6	6	12	18	12.5	0.666667	0	F	3	Mating	19.07
2012-10-01	Sa	0	6	0	0	12	10	4	0	F	1	Mating	19.07
2012-10-02	Ci	0	5.33333	5.33333	10.6667	32	10	2	1	F	8	Mating	20.5
2012-10-02	Ly	0	12.5874	16.7832	25.1748	109.091	10	4.25	1	F	2	Mating	20.5
2012-10-02	Ol	0	0	0	12	60	6	1.66667	0	F	3	Mating	20.5
2012-10-02	Sa	0	0	0	0	0	6	3.66667	0	F	1	Mating	20.5
2012-10-02	Te	0	0	0	0	0	8.5	3.66667	0	F	9	Mating	20.5
2012-10-04	Ci	0	0	6	12	114	30	1.66667	0	F	8	Mating	21.81
2012-10-04	Le	0	6	30	0	96	25	1	0	F	4	Mating	21.81
2012-10-04	Ly	0	46.2385	13.211	9.90826	92.4771	37.5	3.8	1	F	2	Mating	21.81
2012-10-04	Ol	0	0	6.62374	16.5593	96.0442	3.5	7.4	1	F	3	Mating	21.81
2012-10-04	Sa	0	12	0	0	6	3.5	1.66667	0	F	1	Mating	21.81
2012-10-06	Ba	0	0	0	0	30	1	2	0	F	5	Mating	22.73
2012-10-06	Ci	0	20.9546	8.38184	29.3364	54.482	30	3	1	F	8	Mating	22.73
2012-10-06	Le	0	0	0	18	36	7.5	4	0	F	4	Mating	22.73
2012-10-06	Ma	0	8.1571	8.1571	13.5952	54.3807	10	3.33333	1	F	6	Mating	22.73
2012-10-06	Ol	0	0	27.1084	0	21.6867	10	5.5	1	F	3	Mating	22.73
2012-10-06	Pa	0	0	0	24	12	10	1.66667	0	F	7	Mating	22.73
2012-10-06	Sa	0	20	5	10	70	30	4	1	F	1	Mating	22.73
2012-10-07	Ba	0	0	15.1899	30.3797	45.5696	37.5	2.5	1	F	5	Mating	23.38
2012-10-07	Ci	0	6	0	12	24	10	0.333333	0	F	8	Mating	23.38
2012-10-07	Le	0	0	0	10.7463	112.836	25	2.5	1	F	4	Mating	23.38
2012-10-07	Ly	0	10.6038	0	10.6038	37.1134	37.5	3.5	1	F	2	Mating	23.38
2012-10-07	Ma	0	0	0	6	24	10	1.33333	0	F	6	Mating	23.38
2012-10-07	Ol	0	0	0	6	6	7.5	3	0	F	3	Mating	23.38
2012-10-07	Pa	0	5.20231	10.4046	10.4046	31.2139	37.5	3.25	1	F	7	Mating	23.38
2012-10-07	Sa	0	0	6	24	42	50	0.333333	0	F	1	Mating	23.38
2012-10-07	Te	0	0	5.09915	20.3966	30.5949	10	1.75	1	F	9	Mating	23.38
2012-10-08	Ba	0	0	0	0	0	26	1.66667	0	F	5	Mating	24.59
2012-10-08	Ci	0	54	12	30	78	10	2	0	F	8	Mating	24.59
2012-10-08	Le	0	0	0	0	0	7.5	1.66667	0	F	4	Mating	24.59
2012-10-08	Ly	0	0	0	6	12	3	3.66667	0	F	2	Mating	24.59
2012-10-08	Ol	0	12	18	42	42	26	2.66667	0	F	3	Mating	24.59
2012-10-08	Pa	0	19.699	0	0	34.4733	50	2.5	1	F	7	Mating	24.59
2012-10-08	Sa	0	6	12	12	42	26	3	0	F	1	Mating	24.59
2012-10-09	Ba	0	5	10	10	45	15	3.25	1	F	5	Mating	25.21
2012-10-09	Ci	0	0	0	0	12	15	1.66667	0	F	8	Mating	25.21
2012-10-09	Le	1	0	36	6	12	12.5	1.66667	0	F	4	Mating	25.21
2012-10-09	Ly	0	60	0	12	78	17.5	6.66667	0	F	2	Mating	25.21
2012-10-09	Ma	0	6	12	12	36	5	5.33333	0	F	6	Mating	25.21
2012-10-09	Ol	0	0	0	6	42	5	0.333333	0	F	3	Mating	25.21
2012-10-09	Sa	0	0	0	6	0	17.5	0	0	F	1	Mating	25.21
2012-10-11	Ba	0	0	0	0	0	3	7.33333	0	F	5	Mating	21.27
2012-10-11	Ci	0	0	0	6	24	17.5	1	0	F	8	Mating	21.27
2012-10-11	Ly	0	0	7.47664	7.47664	26.1682	37.5	4.8	1	F	2	Mating	21.27
2012-10-11	Ol	0	3.00752	9.02256	6.01504	39.0977	20	2.4	1	F	3	Mating	21.27
2012-10-11	Sa	0	0	0	30	54	37.5	0	0	F	1	Mating	21.27
2012-10-13	Ba	0	3.4749	3.4749	6.94981	10.4247	20	7.2	1	F	5	Mating	15.9222
2012-10-13	Ci	0	8.43091	8.43091	16.8618	160.187	32.5	4.25	1	F	8	Mating	15.9222
2012-10-13	Ly	0	17.8218	17.8218	21.3861	128.317	20	6	1	F	2	Mating	15.9222
2012-10-13	Ma	0	0	13.3169	13.3169	133.169	50	3.33333	1	F	6	Mating	15.9222
2012-10-13	Ol	0	0	5.40541	32.4324	59.4595	15	4.25	1	F	3	Mating	15.9222
2012-10-13	Pa	0	0	0	0	0	32.5	2.66667	0	F	7	Mating	15.9222
2012-10-13	Te	0	20.0837	15.0628	10.0418	70.2929	5	5.5	1	F	9	Mating	15.9222
2012-10-14	Ba	0	0	12	12	12	20	5.33333	0	F	5	Mating	15.53
2012-10-14	Ci	0	24	6	6	144	25	3.33333	0	F	8	Mating	15.53
2012-10-14	Le	0	10.9312	7.28745	25.5061	91.0931	17.5	4.4	1	F	4	Mating	15.53
2012-10-14	Ly	0	0	6	0	12	10	4	0	F	2	Mating	15.53
2012-10-14	Ma	0	72	6	18	66	37.5	6.5	0	F	6	Mating	15.53
2012-10-14	Pa	0	14.8515	0	5.94059	121.782	37.5	3.8	1	F	7	Mating	15.53
2012-10-14	Sa	0	0	0	14.0625	51.5625	25	3.5	1	F	1	Mating	15.53
2012-10-14	Te	0	0	4.60358	9.20716	64.4501	17.5	2	1	F	9	Mating	15.53
2012-10-15	Ba	0	6	12	0	18	0	0.666667	0	F	5	Mating	13.3875
2012-10-15	Ci	0	12	12	18	120	10	1.66667	0	F	8	Mating	13.3875
2012-10-15	Le	1	18	12	0	72	5	2.33333	0	F	4	Mating	13.3875
2012-10-15	Ma	0	0	6	6	12	20	2.33333	0	F	6	Mating	13.3875
2012-10-15	Ol	0	0	6	6	114	5.5	4	0	F	3	Mating	13.3875
2012-10-15	Sa	0	0	0	24	96	5.5	0.333333	0	F	1	Mating	13.3875
2012-10-22	Ci	0	12	0	12	42	0.5	0.666667	0	F	8	Mating	16.65
2012-10-22	Pa	0	10.0418	0	0	5.02092	0	0	1	F	7	Mating	16.65
2012-10-24	Ba	0	0	0	6	30	2.5	1.66667	0	F	5	Mating	20.7625
2012-10-24	Ci	0	0	0	0	92.4471	75	0.5	1	F	8	Mating	20.7625
2012-10-24	Ly	0	0	0	12	66	2.5	1.33333	0	F	2	Mating	20.7625
2012-10-24	Pa	0	0	18	24	60	50	0	0	F	7	Mating	20.7625
2012-10-24	Sa	1	0	0	24	66	37.5	2.33333	0	F	1	Mating	20.7625
2012-10-25	Ba	0	20.1117	0	10.0559	70.3911	37.5	5.66667	1	F	5	Mating	15.7111
2012-10-25	Ci	0	47.3684	33.8346	20.3008	33.8346	37.5	2.66667	1	F	8	Mating	15.7111
2012-10-25	Le	0	36	18	18	96	37.5	0.5	0	F	4	Mating	15.7111
2012-10-25	Ly	1	4.60948	4.60948	32.2663	69.1421	10	0	1	F	2	Mating	15.7111
2012-10-25	Ma	0	0	0	25.1748	100.699	37.5	4	1	F	6	Mating	15.7111
2012-10-25	Ol	0	0	10.33	41.3199	56.8149	37.5	6.66667	1	F	3	Mating	15.7111
2012-10-25	Pa	0	0	0	24	42	75	1	0	F	7	Mating	15.7111
2012-10-25	Sa	0	10.8652	0	14.4869	86.9215	37.5	6.5	1	F	1	Mating	15.7111
2012-10-25	Te	0	39.3013	11.7904	11.7904	55.0218	75	4.25	1	F	9	Mating	15.7111
2012-10-27	Ba	0	0	0	0	0	7.5	6.66667	0	F	5	Mating	10.0625
2012-10-27	Ci	1	0	12	0	102	0	0.666667	0	F	8	Mating	10.0625
2012-10-27	Ly	0	0	0	0	0	0	1	0	F	2	Mating	10.0625
2012-10-27	Sa	1	0	6	0	0	7.5	2	0	F	1	Mating	10.0625
2012-10-28	Ba	0	18.711	0	7.48441	78.5863	32.5	1.4	1	F	5	Mating	9.55714
2012-10-28	Le	0	13.9896	13.9896	37.3057	74.6114	20	6.25	1	F	4	Mating	9.55714
2012-10-28	Ly	0	7.31707	3.65854	10.9756	54.878	75	3.8	1	F	2	Mating	9.55714
2012-10-28	Ma	0	6	0	12	12	75	1.66667	0	F	6	Mating	9.55714
2012-10-28	Pa	1	9.9356	3.31187	29.8068	56.3017	100	5.6	1	F	7	Mating	9.55714
2012-10-28	Sa	0	0	0	0	0	75	6	0	F	1	Mating	9.55714
2012-10-28	Te	0	5.10638	0	10.2128	25.5319	100	5.25	1	F	9	Mating	9.55714
2012-11-01	Ba	0	0	5.6872	28.436	68.2464	0	3.25	1	F	5	Mating	12.35
2012-11-01	Ci	1	0	0	12	42	0	1	0	F	8	Mating	12.35
2012-11-01	Ly	0	0	12	0	0	7.5	5.66667	0	F	2	Mating	12.35
2012-11-01	Ol	0	10.2418	0	0	81.9346	7.5	4	1	F	3	Mating	12.35
2012-11-01	Te	0	0	6	0	42	5	3.33333	0	F	9	Mating	12.35
2012-11-03	Ba	0	0	0	42.4779	95.5752	37.5	3.5	1	F	5	Mating	16.74
2012-11-03	Ci	0	10.998	0	36.6599	87.9837	62.5	5.33333	1	F	8	Mating	16.74
2012-11-03	Le	1	4.39024	0	4.39024	39.5122	37.5	2.75	1	F	4	Mating	16.74
2012-11-03	Ma	0	0	11.215	33.6449	67.2897	50	6.25	1	F	6	Mating	16.74
2012-11-03	Ol	0	26.3543	0	26.3543	63.2504	10	5.5	1	F	3	Mating	16.74
2012-11-03	Pa	0	0	12	30	90	62.5	3.33333	0	F	7	Mating	16.74
2012-11-03	Sa	1	0	16.641	5.547	27.735	10	1	1	F	1	Mating	16.74
2012-11-03	Te	0	25.3224	25.3224	29.5428	105.51	37.5	4.5	1	F	9	Mating	16.74
2012-11-04	Ba	0	0	12	24	138	50	0	0	F	5	Mating	17.9111
2012-11-04	Ci	0	8.77335	8.77335	5.8489	149.147	25	0.2	1	F	8	Mating	17.9111
2012-11-04	Le	0	0	12	36	144	50	5.66667	0	F	4	Mating	17.9111
2012-11-04	Ly	0	7.62712	7.62712	11.4407	83.8983	37.5	5.4	1	F	2	Mating	17.9111
2012-11-04	Ma	0	0	0	0	12	0	0.666667	0	F	6	Mating	17.9111
2012-11-04	Ol	0	9.48617	9.48617	28.4585	109.091	30	10.5	1	F	3	Mating	17.9111
2012-11-04	Pa	0	0	0	30	42	30	4	0	F	7	Mating	17.9111
2012-11-04	Sa	0	6	0	24	78	30	12.5	0	F	1	Mating	17.9111
2012-11-04	Te	0	0	0	0	156	0	1	0	F	9	Mating	17.9111
2012-11-05	Ba	0	0	6	36	60	50	5.33333	0	F	5	Mating	21.78
2012-11-05	Ci	0	18	0	24	210	15	2.5	0	F	8	Mating	21.78
2012-11-05	Le	0	0	0	0	0	50	3.33333	0	F	4	Mating	21.78
2012-11-05	Ly	0	6	12	18	84	15	3.33333	0	F	2	Mating	21.78
2012-11-05	Ma	0	0	0	0	0	5	3.33333	0	F	6	Mating	21.78
2012-11-05	Ol	1	0	12	72	84	0.5	3.66667	0	F	3	Mating	21.78
2012-11-05	Pa	0	4.1049	0	16.4196	36.9441	1	3.5	1	F	7	Mating	21.78
2012-11-05	Sa	0	12	12	18	84	0.5	6.66667	0	F	1	Mating	21.78
2012-11-08	Le	0	12	6	66	126	2.5	1.33333	0	F	4	Mating	16.32
2012-11-10	Ba	1	0	12	6	78	0	0.333333	0	F	5	Mating	18.575
2012-11-10	Ci	0	0	12	0	60	0	0	0	F	8	Mating	18.575
2012-11-10	Le	1	26.2774	4.37956	26.2774	74.4526	8	4.75	1	F	4	Mating	18.575
2012-11-10	Ly	0	0	6	0	6	8	5.66667	0	F	2	Mating	18.575
2012-11-10	Ma	0	0	0	0	18	25	1.33333	0	F	6	Mating	18.575
2012-11-10	Ol	0	11.2853	28.2132	5.64263	129.781	5	3.66667	1	F	3	Mating	18.575
2012-11-10	Pa	1	15.1261	3.78151	15.1261	90.7563	5	1.8	1	F	7	Mating	18.575
2012-11-10	Sa	0	0	0	0	12	25	2	0	F	1	Mating	18.575
2012-11-13	Le	0	0	18	12	72	0	1.66667	0	F	4	Mating	6.7
2012-11-13	Ma	0	0	6	0	18	0	2.5	0	F	6	Mating	6.7
2012-11-13	Te	0	0	0	0	0	0	0.666667	0	F	9	Mating	6.7
2012-11-14	Ba	0	6	0	0	54	20	1.66667	0	F	5	Mating	8.9
2012-11-14	Ci	0	6	0	24	72	12.5	1.33333	0	F	8	Mating	8.9
2012-11-14	Ly	0	0	6.05042	6.05042	54.4538	12.5	1.25	1	F	2	Mating	8.9
2012-11-14	Sa	0	0	0	4.87145	63.3288	27.5	2.25	1	F	1	Mating	8.9
2012-11-15	Ly	0	0	0	8.4408	80.1876	10	1.5	1	F	2	Mating	13.2556
2012-11-15	Ma	0	0	0	10.0699	55.3846	0	4.25	1	F	6	Mating	13.2556
2012-11-15	Pa	0	0	0	6	30	5	0.666667	0	F	7	Mating	13.2556
2012-11-15	Te	0	20.9607	10.4803	5.24017	68.1223	0	5	1	F	9	Mating	13.2556
2012-11-17	Ma	0	0	12	0	12	2.5	5	0	F	6	Mating	9.16667
2012-11-17	Pa	0	0	6	42	72	0	0.333333	0	F	7	Mating	9.16667
2012-11-18	Ci	0	23.4337	14.6461	5.85842	43.9382	5.5	7.8	1	F	8	Mating	6.78571
2012-11-18	Ly	0	0	0	6	6	30	4.25	0	F	2	Mating	6.78571
2012-11-18	Ol	0	8.79479	11.7264	8.79479	99.6743	30	6	1	F	3	Mating	6.78571
2012-11-18	Sa	0	6	24	0	42	0	8.33333	0	F	1	Mating	6.78571
2012-11-18	Te	0	6	30	6	132	26	0.714286	0	F	9	Mating	6.78571
2012-11-19	Ba	0	0	4.40636	4.40636	123.378	5	0.25	1	F	5	Mating	8.57778
2012-11-19	Ci	0	0	0	0	0	5	1.33333	0	F	8	Mating	8.57778
2012-11-19	Le	0	0	4.69974	14.0992	93.9948	5	8.75	1	F	4	Mating	8.57778
2012-11-19	Ly	0	0	5.36513	26.8256	64.3815	5	1.33333	1	F	2	Mating	8.57778
2012-11-19	Sa	0	6	0	0	12	0.5	1.33333	0	F	1	Mating	8.57778
2012-11-20	Ba	0	0	6	48	126	27.5	4	0	F	5	Mating	11.6125
2012-11-20	Ma	1	0	18	36	102	5	2	0	F	6	Mating	11.6125
2012-11-20	Ol	0	12	24	6	150	10	0.666667	0	F	3	Mating	11.6125
2012-11-20	Sa	0	0	24	24	102	5	6.66667	0	F	1	Mating	11.6125
2012-11-20	Te	0	10.3004	5.15021	20.6009	77.2532	27.5	3.5	1	F	9	Mating	11.6125
2012-11-24	Ba	0	0	5.20231	20.8092	62.4277	37.5	2.25	1	F	5	Mating	14.8889
2012-11-24	Le	0	12.3007	8.20046	16.4009	49.2027	37.5	3.25	1	F	4	Mating	14.8889
2012-11-24	Ly	0	5.625	5.625	11.25	0	2.5	3.25	1	F	2	Mating	14.8889
2012-11-24	Ma	0	4.86486	0	19.4595	58.3784	12.5	1.25	1	F	6	Mating	14.8889
2012-11-24	Pa	0	5.71429	0	17.1429	34.2857	37.5	4.25	1	F	7	Mating	14.8889
2012-11-24	Sa	0	0	5.55556	5.55556	94.4444	37.5	1.25	1	F	1	Mating	14.8889
2012-11-25	Ba	0	0	0	8.50059	63.7544	50	2	1	F	5	Mating	15.2111
2012-11-25	Ci	0	0	0	36	18	37.5	3.66667	0	F	8	Mating	15.2111
2012-11-25	Le	0	0	6	6	66	50	3.33333	0	F	4	Mating	15.2111
2012-11-25	Ma	0	6	0	0	6	62.5	5.33333	0	F	6	Mating	15.2111
2012-11-25	Ol	0	0	0	10.2857	51.4286	32.5	3.66667	1	F	3	Mating	15.2111
2012-11-25	Pa	0	0	18	12	54	37.5	2.33333	0	F	7	Mating	15.2111
2012-11-25	Sa	0	0	0	0	0	50	6.66667	0	F	1	Mating	15.2111
2012-11-25	Te	0	0	5.45455	10.9091	27.2727	75	6.25	1	F	9	Mating	15.2111
2012-11-27	Ci	0	0	6	0	24	0	0.333333	0	F	8	Mating	3.175
2012-11-30	Le	0	0	12	0	36	3.5	5	0	F	4	Mating	3.175
2012-11-30	Ly	0	0	0	6	30	3.5	2	0	F	2	Mating	3.175
2012-12-03	Ba	0	6	12	12	90	17.5	10	0	F	5	Mating	1.53636
2012-12-03	Ci	0	18	0	6	72	30	1.33333	0	F	8	Mating	1.53636
2012-12-03	Le	0	3.78947	15.1579	18.9474	125.053	7.5	5.25	1	F	4	Mating	1.53636
2012-12-03	Ol	0	0	0	12.4892	124.892	7.5	7	1	F	3	Mating	1.53636
2012-12-03	Pa	0	0	0	0	0	0	3.66667	0	F	7	Mating	1.53636
2012-12-03	Sa	0	0	0	12	18	7.5	4	0	F	1	Mating	1.53636
2012-12-04	Ba	0	0	3.0025	15.0125	78.0651	17.5	3	1	F	5	Mating	2.68
2012-12-04	Ci	0	0	18	0	66	7.5	1.66667	0	F	8	Mating	2.68
2012-12-04	Le	1	0	6	18	36	2.5	0	0	F	4	Mating	2.68
2012-12-04	Ly	0	5.00695	10.0139	0	40.0556	17.5	1.25	1	F	2	Mating	2.68
2012-12-04	Ma	0	0	0	0	0	2.5	0.333333	0	F	6	Mating	2.68
2012-12-04	Ol	0	0	0	30	36	3.5	1.66667	0	F	3	Mating	2.68
2012-12-04	Sa	0	0	6	0	18	25	1.66667	0	F	1	Mating	2.68
2012-12-05	Ba	0	0	0	12	24	10	5	0	F	5	Mating	2.68
2012-12-05	Ci	0	0	11.1455	16.7183	89.1641	30	6.75	1	F	8	Mating	2.68
2012-12-05	Ly	0	0	0	6	24	3.5	1	0	F	2	Mating	2.68
2012-12-05	Ma	0	0	12	0	72	25	1.66667	0	F	6	Mating	2.68
2012-12-05	Sa	0	4.76821	9.53642	4.76821	104.901	10	2.33333	1	F	1	Mating	2.68
2012-12-06	Ba	0	18	12	6	102	2.5	4	0	F	5	Mating	15.36
2012-12-06	Le	1	12	36	24	114	2.5	0.666667	0	F	4	Mating	15.36
2012-12-06	Ly	0	0	0	27.0677	189.474	25	2.25	1	F	2	Mating	15.36
2012-12-06	Ma	0	0	15.8824	10.5882	10.5882	80	7.75	1	F	6	Mating	15.36
2012-12-06	Ol	0	0	0	12	150	32.5	3.66667	0	F	3	Mating	15.36
2012-12-08	Ba	0	14.8515	0	26.7327	47.5248	50	2.8	1	F	5	Mating	6.35556
2012-12-08	Ci	0	5.73248	5.73248	5.73248	80.2548	62.5	2.25	1	F	8	Mating	6.35556
2012-12-08	Le	0	8.52071	4.26036	8.52071	55.3846	50	7.25	1	F	4	Mating	6.35556
2012-12-08	Ly	0	0	5.17241	10.3448	62.069	75	5	1	F	2	Mating	6.35556
2012-12-08	Ma	0	0	0	0	41.6787	50	4.5	1	F	6	Mating	6.35556
2012-12-08	Ol	1	4.21546	4.21546	8.43091	46.37	50	5	1	F	3	Mating	6.35556
2012-12-08	Pa	0	18	24	0	36	12.5	6.66667	0	F	7	Mating	6.35556
2012-12-08	Sa	0	6	18	30	36	75	5.66667	0	F	1	Mating	6.35556
2012-12-08	Te	0	0	0	6	0	37.5	3.33333	0	F	9	Mating	6.35556
2012-12-10	Le	0	0	6	0	30	1	1.33333	0	F	4	Mating	7.47
2012-12-10	Ly	0	0	6	6	36	7.5	6.66667	0	F	2	Mating	7.47
2012-12-10	Sa	0	0	0	0	34.6709	7.5	5	1	F	1	Mating	7.47
2012-12-12	Te	0	19.726	9.86301	0	69.0411	20	5.5	1	F	9	Mating	13.2
2012-12-13	Ba	0	6	12	36	114	0	0.333333	0	F	5	Mating	6.07778
2012-12-13	Le	0	18	36	0	42	15	0.666667	0	F	4	Mating	6.07778
2012-12-13	Ly	0	0	24	6	126	0	4	0	F	2	Mating	6.07778
2012-12-13	Te	0	0	12	6	108	37.5	2.33333	0	F	9	Mating	6.07778
2012-12-15	Ba	1	8.75912	8.75912	4.37956	35.0365	100	5.66667	1	F	5	Mating	10.0333
2012-12-15	Ci	0	3.38983	0	20.339	16.9492	12.5	6.75	1	F	8	Mating	10.0333
2012-12-15	Le	0	13.5338	0	4.51128	31.5789	100	8.75	1	F	4	Mating	10.0333
2012-12-15	Ly	0	5.60748	0	0	67.2897	100	5	1	F	2	Mating	10.0333
2012-12-15	Ol	0	0	4.2007	16.8028	58.8098	5	5	1	F	3	Mating	10.0333
2012-12-15	Te	0	24.5455	4.09091	16.3636	49.0909	100	3.25	1	F	9	Mating	10.0333
2012-12-18	Le	0	6	6	18	84	0	1.66667	0	F	4	Mating	10.9714
2012-12-18	Pa	0	0	0	6	78	8	0.666667	0	F	7	Mating	10.9714
2012-12-18	Sa	0	0	30	0	78	0	0.666667	0	F	1	Mating	10.9714
2012-12-20	Ba	1	0	0	6	0	15	8.33333	0	F	5	Mating	9.69
2012-12-20	Ci	0	24	6	12	36	15	5	0	F	8	Mating	9.69
2012-12-20	Le	1	18	6	12	180	0	1	0	F	4	Mating	9.69
2012-12-20	Ly	0	0	12	0	42	7.5	0.666667	0	F	2	Mating	9.69
2012-12-20	Ma	0	0	12	0	12	15	10	0	F	6	Mating	9.69
2012-12-20	Ol	0	6	12	12	108	0	0	0	F	3	Mating	9.69
2012-12-20	Pa	0	4.4665	0	4.4665	84.8635	25	6.25	1	F	7	Mating	9.69
2012-12-20	Sa	0	0	36	12	168	15	0.333333	0	F	1	Mating	9.69
2012-12-20	Te	0	0	0	42	48	7.5	1.33333	0	F	9	Mating	9.69
2012-12-22	Ma	0	0	18	0	0	25	6.66667	0	F	6	Mating	15.3625
2012-12-22	Sa	0	4.87805	4.87805	4.87805	68.2927	75	4.5	1	F	1	Mating	15.3625
2012-12-23	Ba	0	6	12	6	48	12.5	2	0	F	5	Mating	12.2111
2012-12-23	Le	0	18	6	30	12	37.5	3.66667	0	F	4	Mating	12.2111
2012-12-23	Ma	0	18	6	6	48	25	10	0	F	6	Mating	12.2111
2012-12-23	Ol	0	5.47112	21.8845	5.47112	43.769	37.5	3	1	F	3	Mating	12.2111
2012-12-23	Pa	0	0	0	12	24	7.5	4	0	F	7	Mating	12.2111
2012-12-23	Te	0	0	0	0	0	37.5	2.33333	0	F	9	Mating	12.2111
2012-12-24	Ba	0	0	0	15.2542	68.6441	7.5	1.4	1	F	5	Mating	12.0667
2012-12-24	Te	0	21.2389	5.30973	5.30973	84.9558	7.5	2.75	1	F	9	Mating	12.0667
2012-12-25	Ci	1	12.6168	4.20561	0	63.0841	12.5	3.25	1	F	8	Mating	6.775
2012-12-25	Le	0	12	0	18	78	0	0.333333	0	F	4	Mating	6.775
2132-08-27	Ci	0	0	0	0	0	37.5	5.66667	0	F	8	Mating	2.2
2132-08-27	Te	0	0	0	12	0	37.5	10	0	F	9	Mating	2.2
2012-02-09	Ch	0	0	0	24.3449	48.6898	0	2.6	1	M	7	Mating	1.15
2012-02-09	Do	0	0	3.10345	15.5172	31.0345	50	3.33333	1	M	6	Mating	1.15
2012-02-09	Fi	0	12	12	0	30	37.5	8.75	0	M	8	Mating	1.15
2012-02-09	Ki	0	0	0	18	30	75	5	0	M	3	Mating	1.15
2012-02-09	Pe	0	0	6	30	42	25	1.66667	0	M	9	Mating	1.15
2012-02-09	Tw	0	0	0	0	6	32.5	10	0	M	4	Mating	1.15
2012-02-11	Do	0	0	12	0	84	10	7.33333	0	M	6	Mating	2.59
2012-02-11	Ga	0	6	12	18	54	10	10	0	M	2	Mating	2.59
2012-02-11	Nu	0	0	6	0	66	17.5	11.6667	0	M	1	Mating	2.59
2012-02-11	Pe	0	0	0	60	72	25	4	0	M	9	Mating	2.59
2012-02-11	Tw	0	0	0	6	78	15	3.33333	0	M	4	Mating	2.59
2012-02-12	Do	1	0	11.5016	0	34.5048	12.5	6.66667	1	M	6	Mating	1.7
2012-02-12	Ga	0	0	0	15.5575	31.115	25	10	1	M	2	Mating	1.7
2012-02-12	Nu	0	0	0	0	4.5977	12.5	11.25	1	M	1	Mating	1.7
2012-02-12	Pe	0	0	0	51.3552	56.4907	25	10	1	M	9	Mating	1.7
2012-02-12	Tw	1	30	0	18	66	15	9	0	M	4	Mating	1.7
2012-02-13	Ch	0	0	6	6	42	0	1	0	M	7	Mating	2.57143
2012-02-13	Do	0	0	0	36	60	0	3.66667	0	M	6	Mating	2.57143
2012-02-13	Nu	0	0	6	6	48	0	0.666667	0	M	1	Mating	2.57143
2012-02-14	Ch	0	6	0	18	60	12.5	0.333333	0	M	7	Mating	3.1
2012-02-14	Ga	1	6	6	18	48	5	2	0	M	2	Mating	3.1
2012-02-14	Ki	0	0	12	18	60	12.5	5	0	M	3	Mating	3.1
2012-02-14	Nu	0	0	0	6	30	8.5	3.33333	0	M	1	Mating	3.1
2012-02-14	Pe	0	0	0	24	72	5	0.666667	0	M	9	Mating	3.1
2012-02-14	Tw	1	0	6	42	78	2.5	5	0	M	4	Mating	3.1
2012-02-16	Ga	0	0	12	30	78	10	1.66667	0	M	2	Mating	6.93
2012-02-16	Ki	0	0	18	18	78	0	0.333333	0	M	3	Mating	6.93
2012-02-16	Nu	0	6	18	0	12	0	0.333333	0	M	1	Mating	6.93
2012-02-16	Pe	0	12	42	6	24	0	1.66667	0	M	9	Mating	6.93
2012-02-16	Tw	0	0	0	30	6	0	4	0	M	4	Mating	6.93
2012-02-18	Pe	0	0	0	18	30	500	6.66667	0	M	9	Mating	7.78
2012-02-19	Ch	0	0	5.66929	39.685	39.685	37.5	10.6667	1	M	7	Mating	7.93333
2012-02-19	Do	0	3.9779	15.9116	3.9779	63.6464	25	53.75	1	M	6	Mating	7.93333
2012-02-19	Fi	0	4.84522	0	29.0713	53.2974	17.5	11.25	1	M	8	Mating	7.93333
2012-02-19	Pe	0	3.9517	0	55.3238	63.2272	1	15	1	M	9	Mating	7.93333
2012-02-19	Tw	0	27.907	0	13.9535	65.1163	15	8.75	1	M	4	Mating	7.93333
2012-02-19	Nu	0	6	30	12	36	0	0.333333	0	M	1	Mating	7.93333
2012-02-20	Tw	0	7.56303	0	0	11.3445	12.5	4.5	1	M	4	Mating	6.07
2012-02-20	Fi	0	0	0	6	6	12.5	2	0	M	8	Mating	6.07
2012-02-20	Nu	0	0	0	0	6	5	6.66667	0	M	1	Mating	6.07
2012-02-20	Pe	0	0	0	12	36	5	0.333333	0	M	9	Mating	6.07
2012-02-21	Ch	0	0	0	0	24	10	2.33333	0	M	7	Mating	5.03
2012-02-21	Fi	0	6	36	6	48	7.5	1.66667	0	M	8	Mating	5.03
2012-02-21	Tw	0	0	0	30	36	7.5	4	0	M	4	Mating	5.03
2012-02-23	Ch	0	3.46487	17.3244	10.3946	103.946	12.5	5.6	1	M	7	Mating	8
2012-02-23	Fi	0	0	0	20.7792	31.1688	20	18.3333	1	M	8	Mating	8
2012-02-23	Ga	0	3.95604	3.95604	43.5165	79.1209	25	10.5	1	M	2	Mating	8
2012-02-23	Tw	0	3.66599	7.33198	36.6599	47.6578	12.5	5	1	M	4	Mating	8
2012-02-23	Ki	0	0	0	6	24	25	5.33333	0	M	3	Mating	8
2012-02-23	Pe	0	0	0	0	0	25	3	0	M	9	Mating	8
2012-02-25	Do	0	4.99307	4.99307	14.9792	39.9445	20	5	1	M	6	Mating	6.81
2012-02-25	Fi	0	0	4.80962	9.61924	33.6673	37.5	21	1	M	8	Mating	6.81
2012-02-25	Nu	0	0	5.26316	10.5263	84.2105	12.5	4	1	M	1	Mating	6.81
2012-02-25	Ch	0	0	0	6	24	12.5	6.66667	0	M	7	Mating	6.81
2012-02-25	Ga	0	0	18	12	96	20	7.33333	0	M	2	Mating	6.81
2012-02-25	Pe	0	0	0	48	24	10	21.6667	0	M	9	Mating	6.81
2012-02-26	Ch	0	23.0769	0	5.76923	86.5385	50	5	1	M	7	Mating	7.07
2012-02-26	Ki	0	0	5.56414	22.2566	27.8207	25	4.33333	1	M	3	Mating	7.07
2012-02-26	Fi	0	6	24	12	6	15	3.66667	0	M	8	Mating	7.07
2012-02-26	Ga	0	0	6	0	72	15	0.666667	0	M	2	Mating	7.07
2012-02-26	Pe	0	0	0	6	0	62.5	7.33333	0	M	9	Mating	7.07
2012-02-26	Tw	0	0	0	72	114	20	11.6667	0	M	4	Mating	7.07
2012-02-27	Ga	0	3.16623	3.16623	6.33245	66.4908	5	5.2	1	M	2	Mating	9.88
2012-02-27	Fi	0	12	6	0	12	6	0.333333	0	M	8	Mating	9.88
2012-02-27	Pe	0	0	0	18	12	12.5	8.33333	0	M	9	Mating	9.88
2012-02-28	Ch	0	0	0	6	36	7.5	5	0	M	7	Mating	10.8889
2012-02-28	Ga	0	6	18	12	66	0	5	0	M	2	Mating	10.8889
2012-02-28	Ki	0	0	0	0	0	6	4	0	M	3	Mating	10.8889
2012-02-28	Pe	0	0	0	18	12	6	10.3333	0	M	9	Mating	10.8889
2012-02-28	Tw	0	6	18	6	18	5	2.66667	0	M	4	Mating	10.8889
2012-03-01	Nu	0	8.88889	8.88889	26.6667	57.7778	7.5	5.5	1	M	1	Other	9.23333
2012-03-01	Do	0	0	6	6	12	0	1.33333	0	M	6	Other	9.23333
2012-03-03	Tw	0	0	0	4.3956	61.5385	62.5	12.5	1	M	4	Other	10.07
2012-03-03	Ga	0	12	12	0	102	25	3.33333	0	M	2	Other	10.07
2012-03-04	Nu	0	0	0	18.595	29.7521	7.5	11	1	M	1	Other	10.27
2012-03-04	Ch	0	0	6	12	48	5	6.66667	0	M	7	Other	10.27
2012-03-04	Do	0	0	0	0	6	37.5	7	0	M	6	Other	10.27
2012-03-04	Fi	0	0	0	0	0	10	1.66667	0	M	8	Other	10.27
2012-03-04	Ga	0	6	0	6	84	17.5	5	0	M	2	Other	10.27
2012-03-04	Ki	1	0	12	0	42	17.5	1.33333	0	M	3	Other	10.27
2012-03-04	Pe	0	0	0	12	60	37.5	5	0	M	9	Other	10.27
2012-03-04	Tw	0	36	12	6	72	37.5	6.66667	0	M	4	Other	10.27
2012-03-05	Ch	0	16.9014	21.1268	38.0282	50.7042	12.5	7.5	1	M	7	Other	10.9
2012-03-05	Ki	0	5.78778	52.09	57.8778	69.4534	15	4	1	M	3	Other	10.9
2012-03-05	Nu	1	4.29594	17.1838	17.1838	73.031	12.5	4.25	1	M	1	Other	10.9
2012-03-05	Ga	1	0	0	24	6	5	0.666667	0	M	2	Other	10.9
2012-03-05	Pe	0	6	6	24	96	0	5	0	M	9	Other	10.9
2012-03-05	Tw	0	0	0	30	24	5	0.333333	0	M	4	Other	10.9
2012-03-06	Ch	0	0	0	36.6279	47.093	5	5.25	1	M	7	Other	8.61111
2012-03-06	Nu	1	12.1212	4.0404	28.2828	60.6061	12.5	3	1	M	1	Other	8.61111
2012-03-06	Tw	1	32.9268	32.9268	43.9024	82.3171	12.5	2	1	M	4	Other	8.61111
2012-03-06	Do	0	0	0	12	18	12.5	2.33333	0	M	6	Other	8.61111
2012-03-06	Pe	0	0	0	30	60	2	1.33333	0	M	9	Other	8.61111
2012-03-08	Fi	0	0	11.8714	17.8071	50.4534	10	2.8	1	M	8	Other	9.37
2012-03-08	Ga	1	3.15789	3.15789	9.47368	31.5789	15	3.6	1	M	2	Other	9.37
2012-03-08	Pe	0	0	0	42	36	5	3	0	M	9	Other	9.37
2012-03-10	Ga	0	0	16.7131	20.0557	43.454	2.5	16.2	1	M	2	Other	11.42
2012-03-10	Ch	0	0	12	18	66	2.5	2.33333	0	M	7	Other	11.42
2012-03-10	Do	0	0	0	6	36	2.5	5.66667	0	M	6	Other	11.42
2012-03-10	Ki	0	0	0	0	0	12.5	8.33333	0	M	3	Other	11.42
2012-03-10	Pe	0	0	0	6	0	32.5	4.66667	0	M	9	Other	11.42
2012-03-10	Tw	0	0	0	0	0	0	3.33333	0	M	4	Other	11.42
2012-03-11	Do	1	0	4.24028	38.1625	80.5654	125	1.75	1	M	6	Other	10.47
2012-03-11	Ki	1	4.65116	9.30233	9.30233	83.7209	12.5	8.75	1	M	3	Other	10.47
2012-03-11	Pe	0	5.49618	0	49.4656	10.9924	7.5	13.75	1	M	9	Other	10.47
2012-03-11	Ch	0	0	0	6	24	125	23.3333	0	M	7	Other	10.47
2012-03-11	Fi	1	0	12	36	0	125	4.66667	0	M	8	Other	10.47
2012-03-12	Tw	1	12.9808	8.65385	30.2885	34.6154	5.5	4.25	1	M	4	Other	10.66
2012-03-12	Do	0	0	0	0	0	5.5	1.66667	0	M	6	Other	10.66
2012-03-12	Ki	0	0	0	6	0	8.5	1.33333	0	M	3	Other	10.66
2012-03-12	Pe	0	0	0	6	0	0	0	0	M	9	Other	10.66
2012-03-13	Ch	0	0	5.09194	40.7355	101.839	17.5	1.5	1	M	7	Other	12.82
2012-03-13	Do	0	10.6667	0	5.33333	74.6667	7.5	1	1	M	6	Other	12.82
2012-03-13	Nu	0	0	0	6	12	5	4	0	M	1	Other	12.82
2012-03-13	Tw	0	0	0	6	0	6	1.33333	0	M	4	Other	12.82
2012-03-15	Do	0	0	6	0	0	5	5	0	M	6	Other	13.7556
2012-03-15	Ga	0	0	12	12	66	10	0.333333	0	M	2	Other	13.7556
2012-03-15	Nu	0	0	0	0	0	17.5	1	0	M	1	Other	13.7556
2012-03-17	Do	0	5.3973	0	16.1919	64.7676	20	10	1	M	6	Other	13.15
2012-03-17	Ga	1	0	4.5977	22.9885	64.3678	50	8.75	1	M	2	Other	13.15
2012-03-17	Nu	1	10.7143	21.4286	5.35714	58.9286	20	5	1	M	1	Other	13.15
2012-03-17	Pe	0	0	0	29.4679	39.2906	20	2.75	1	M	9	Other	13.15
2012-03-17	Tw	0	0	0	23.6066	47.2131	15	6.25	1	M	4	Other	13.15
2012-03-17	Ch	0	0	6	24	36	37.5	8.33333	0	M	7	Other	13.15
2012-03-17	Ki	0	0	12	18	60	7.5	6.66667	0	M	3	Other	13.15
2012-03-18	Do	0	0	0	14.6939	68.5714	12.5	4.75	1	M	6	Other	13.7667
2012-03-18	Fi	0	3.86681	3.86681	30.9345	42.5349	37.5	7.75	1	M	8	Other	13.7667
2012-03-18	Pe	0	30.3371	0	10.1124	75.8427	50	4	1	M	9	Other	13.7667
2012-03-18	Tw	0	0	0	20.6186	74.2268	37.5	15.5	1	M	4	Other	13.7667
2012-03-18	Ch	0	0	6	6	42	0	1.66667	0	M	7	Other	13.7667
2012-03-18	Ga	0	36	30	0	54	0	0.333333	0	M	2	Other	13.7667
2012-03-18	Nu	0	0	0	12	24	50	7	0	M	1	Other	13.7667
2012-03-19	Do	0	2.9975	0	8.99251	47.96	7.5	2.4	1	M	6	Other	12.65
2012-03-19	Ch	0	0	0	0	0	7.5	3	0	M	7	Other	12.65
2012-03-19	Ga	0	0	6	12	114	15	0.666667	0	M	2	Other	12.65
2012-03-19	Ki	0	0	0	12	24	2.5	0.333333	0	M	3	Other	12.65
2012-03-19	Pe	0	0	0	24	24	8	5	0	M	9	Other	12.65
2012-03-19	Tw	0	0	0	12	6	10	5.66667	0	M	4	Other	12.65
2012-03-20	Nu	0	0	0	30	66	12.5	6.66667	0	M	1	Other	12.0111
2012-03-20	Pe	0	0	0	18	18	12.5	1.66667	0	M	9	Other	12.0111
2012-03-24	Fi	0	0	0	18	18	75	2.66667	0	M	8	Other	15.01
2012-03-24	Ga	0	0	6	0	48	55	0.666667	0	M	2	Other	15.01
2012-03-24	Nu	0	6	0	6	84	50	6.66667	0	M	1	Other	15.01
2012-03-25	Do	0	0	14.0808	23.4681	56.3233	25	5.5	1	M	6	Other	13.3444
2012-03-25	Nu	0	5.09194	0	0	30.5516	50	4.25	1	M	1	Other	13.3444
2012-03-25	Pe	0	0	10.1408	35.493	55.7746	25	6	1	M	9	Other	13.3444
2012-03-25	Ch	0	0	6	6	30	7.5	15	0	M	7	Other	13.3444
2012-03-25	Ki	1	0	6	12	48	50	6.66667	0	M	3	Other	13.3444
2012-03-25	Tw	0	0	0	0	0	50	8.33333	0	M	4	Other	13.3444
2012-03-27	Ch	0	0	0	0	0	12.5	1	1	M	7	Other	13.3444
2012-03-27	Fi	0	9.12548	18.251	22.8137	27.3764	17.5	1.5	1	M	8	Other	13.3444
2012-03-27	Ga	1	31.7181	31.7181	31.7181	52.8634	6	1.75	1	M	2	Other	13.3444
2012-03-27	Pe	0	0	0	42.1669	15.8126	10	5.75	1	M	9	Other	13.3444
2012-03-27	Do	0	0	6	6	90	12.5	0	0	M	6	Other	13.3444
2012-03-29	Do	0	34.7267	15.4341	3.85852	23.1511	12.5	2	1	M	6	Other	11.5
2012-03-29	Ga	0	0	4.08627	8.17253	8.17253	5	2.25	1	M	2	Other	11.5
2012-03-29	Ch	0	0	12	6	24	7.5	0	0	M	7	Other	11.5
2012-03-29	Ki	1	0	12	12	0	5	0.666667	0	M	3	Other	11.5
2012-03-29	Nu	0	0	0	12	24	5	1.66667	0	M	1	Other	11.5
2012-03-29	Pe	0	0	12	30	12	10	1.66667	0	M	9	Other	11.5
2012-03-29	Tw	0	0	0	6	12	8.5	0.333333	0	M	4	Other	11.5
2012-04-01	Fi	0	0	13.6709	36.4557	22.7848	15	7.75	1	M	8	Other	7.19
2012-04-01	Ki	1	14.248	14.248	0	61.7414	25	7.5	1	M	3	Other	7.19
2012-04-01	Nu	1	0	0	4.23529	72	25	5	1	M	1	Other	7.19
2012-04-01	Tw	1	20.3966	10.1983	0	50.9915	25	4.25	1	M	4	Other	7.19
2012-04-01	Ch	0	0	6	18	60	25	4	0	M	7	Other	7.19
2012-04-01	Do	0	0	6	6	30	0	33.3333	0	M	6	Other	7.19
2012-04-01	Ga	0	0	0	0	0	25	3.33333	0	M	2	Other	7.19
2012-04-02	Ch	0	9.03388	0	40.6524	49.6863	37.5	3.25	1	M	7	Other	6.18
2012-04-02	Ki	0	17.9253	11.9502	23.9004	32.8631	50	5.4	1	M	3	Other	6.18
2012-04-02	Fi	0	0	0	0	0	27.5	5.33333	0	M	8	Other	6.18
2012-04-02	Ga	0	0	0	0	0	7.5	8.33333	0	M	2	Other	6.18
2012-04-02	Pe	0	0	0	6	0	50	2.66667	0	M	9	Other	6.18
2012-04-03	Ch	0	0	0	28.7343	49.2588	12.5	1.25	1	M	7	Other	6.81
2012-04-03	Tw	0	0	5.07042	30.4225	15.2113	32.5	2.75	1	M	4	Other	6.81
2012-04-03	Ga	0	12	0	0	42	12.5	8.33333	0	M	2	Other	6.81
2012-04-03	Ki	0	0	6	0	12	12.5	1.66667	0	M	3	Other	6.81
2012-04-03	Nu	0	6	6	48	78	20	5.33333	0	M	1	Other	6.81
2012-04-03	Pe	0	0	0	84	30	10	4	0	M	9	Other	6.81
2012-04-07	Ki	1	3.14685	15.7343	28.3217	69.2308	0	4.4	1	M	3	Birth	7.82
2012-04-07	Pe	0	0	0	20.9709	13.9806	25	4.4	1	M	8	Birth	7.82
2012-04-07	Nu	1	0	0	12	18	37.5	3	0	M	2	Birth	7.82
2012-04-08	Ki	0	4.47761	17.9104	13.4328	40.2985	10	7.5	1	M	3	Birth	13.86
2012-04-08	Tw	1	12.3429	0	28.8	57.6	37.5	5.25	1	M	4	Birth	13.86
2012-04-08	Ch	1	0	0	30	0	25	3.66667	0	M	7	Birth	13.86
2012-04-08	Do	0	0	0	0	24	75	2	0	M	5	Birth	13.86
2012-04-08	Fi	0	0	6	6	18	37.5	6.66667	0	M	6	Birth	13.86
2012-04-08	Ga	0	0	0	0	0	50	9	0	M	1	Birth	13.86
2012-04-08	Nu	0	0	6	30	60	1	1	0	M	2	Birth	13.86
2012-04-09	Ga	1	3.18866	6.37733	28.698	41.4526	5	2.2	1	M	1	Birth	17.0455
2012-04-09	Do	0	0	6	18	54	0	2.66667	0	M	5	Birth	17.0455
2012-04-09	Ki	0	0	0	0	0	37.5	2.33333	0	M	3	Birth	17.0455
2012-04-09	Nu	0	0	0	6	48	2.5	2.33333	0	M	2	Birth	17.0455
2012-04-09	Pe	0	0	0	30	24	15	3.33333	0	M	8	Birth	17.0455
2012-04-09	Tw	0	0	0	42	72	37.5	10	0	M	4	Birth	17.0455
2012-04-10	Fi	0	15.6977	10.4651	36.6279	41.8605	37.5	5.75	1	M	6	Birth	8.46667
2012-04-10	Nu	0	15.5676	3.89189	19.4595	54.4865	12.5	5	1	M	2	Birth	8.46667
2012-04-10	Pe	0	0	4.1049	49.2588	28.7343	2.5	1.25	1	M	8	Birth	8.46667
2012-04-10	Tw	0	0	0	43.0851	38.2979	37.5	2.75	1	M	4	Birth	8.46667
2012-04-10	Ga	0	0	6	0	12	25	5.66667	0	M	1	Birth	8.46667
2012-04-14	Do	0	24.2915	4.8583	19.4332	34.0081	50	8.75	1	M	5	Birth	7.9
2012-04-14	Ga	1	0	38.0665	0	70.6949	30	10	1	M	1	Birth	7.9
2012-04-14	Pe	0	11.6883	3.8961	38.961	42.8571	37.5	6.25	1	M	8	Birth	7.9
2012-04-14	Tw	0	14.7996	0	18.4995	18.4995	50	7	1	M	4	Birth	7.9
2012-04-14	Ch	0	0	0	6	42	32.5	1.66667	0	M	7	Birth	7.9
2012-04-14	Nu	1	0	0	54	30	32.5	5	0	M	2	Birth	7.9
2012-04-15	Fi	0	0	0	0	19.9446	10	3.5	1	M	6	Birth	3.73333
2012-04-15	Ga	0	10.3746	10.3746	5.18732	36.3112	10	7.5	1	M	1	Birth	3.73333
2012-04-15	Ki	0	0	6	12	42	17.5	2	0	M	3	Birth	3.73333
2012-04-16	Ga	0	0	0	4.69361	14.0808	25	5.25	1	M	1	Birth	5.3
2012-04-16	Nu	0	20.2532	5.06329	0	50.6329	37.5	2	1	M	2	Birth	5.3
2012-04-16	Pe	0	0	0	9.91736	34.7107	37.5	5	1	M	8	Birth	5.3
2012-04-16	Tw	1	5.3973	0	10.7946	53.973	75	5	1	M	4	Birth	5.3
2012-04-16	Do	0	0	0	30	0	50	2.66667	0	M	5	Birth	5.3
2012-04-16	Fi	0	0	6	24	48	50	11.6667	0	M	6	Birth	5.3
2012-04-16	Ki	0	0	0	30	12	75	5.5	0	M	3	Birth	5.3
2012-04-17	Ch	0	7.10059	0	24.8521	28.4024	37.5	1.2	1	M	7	Birth	10.37
2012-04-17	Ga	1	0	25.6776	5.13552	41.0842	50	5.75	1	M	1	Birth	10.37
2012-04-17	Ki	0	0	3.52595	14.1038	45.8374	50	5.8	1	M	3	Birth	10.37
2012-04-17	Do	0	24	0	0	24	0	4	0	M	5	Birth	10.37
2012-04-17	Fi	0	0	0	0	0	32.5	7	0	M	6	Birth	10.37
2012-04-17	Pe	0	0	0	24	24	0	1.66667	0	M	8	Birth	10.37
2012-04-17	Tw	0	0	0	30	30	37.5	3.66667	0	M	4	Birth	10.37
2012-04-19	Ch	1	15.2866	7.64331	19.1083	38.2166	15	12.5	1	M	7	Birth	7.3
2012-04-19	Fi	1	11.1111	0	27.7778	55.5556	26	5	1	M	6	Birth	7.3
2012-04-19	Ga	0	0	24	0	42	7.5	3.66667	0	M	1	Birth	7.3
2012-04-19	Nu	0	0	0	0	0	50	5	0	M	2	Birth	7.3
2012-04-21	Ch	0	0	0	38.7097	77.4194	75	2.5	1	M	7	Birth	13.33
2012-04-21	Do	1	10.2273	5.11364	20.4545	40.9091	50	7.5	1	M	5	Birth	13.33
2012-04-21	Fi	0	4.73062	14.1919	9.46124	66.2286	50	5.25	1	M	6	Birth	13.33
2012-04-21	Ga	1	20.5714	0	23.5102	32.3265	75	5	1	M	1	Birth	13.33
2012-04-21	Ki	0	0	8.98502	2.99501	77.8702	5	3	1	M	3	Birth	13.33
2012-04-21	Nu	1	7.93826	3.96913	15.8765	35.7222	50	4.5	1	M	2	Birth	13.33
2012-04-21	Pe	1	0	19.9557	111.752	71.8404	50	2.75	1	M	8	Birth	13.33
2012-04-21	Tw	0	0	6	24	12	0.5	0.666667	0	M	4	Birth	13.33
2012-04-22	Ch	0	6.14334	21.5017	36.8601	70.6485	0	2.6	1	M	7	Birth	12.21
2012-04-22	Tw	1	23.8674	11.9337	35.8011	91.4917	50	3.25	1	M	4	Birth	12.21
2012-04-22	Do	0	0	0	6	0	0	1.66667	0	M	5	Birth	12.21
2012-04-22	Fi	0	0	0	0	6	50	8.66667	0	M	6	Birth	12.21
2012-04-23	Do	0	5.22496	5.22496	20.8999	31.3498	5	0.5	1	M	5	Birth	11.96
2012-04-23	Ga	0	31.9392	63.8783	9.12548	50.1901	12.5	1.25	1	M	1	Birth	11.96
2012-04-23	Fi	1	6	6	18	60	20	2.66667	0	M	6	Birth	11.96
2012-04-23	Nu	1	18	36	12	30	5	0.666667	0	M	2	Birth	11.96
2012-04-23	Pe	1	0	0	54	36	20	1.33333	0	M	8	Birth	11.96
2012-04-24	Do	1	6	66	24	102	5	4	0	M	5	Birth	13.8
2012-04-24	Nu	1	24	42	36	0	5	5	0	M	2	Birth	13.8
2012-04-24	Tw	1	12	78	42	36	2.5	0.333333	0	M	4	Birth	13.8
2012-04-26	Fi	1	0	73.0964	9.13706	63.9594	17.5	2.25	1	M	6	Birth	16.1
2012-04-26	Ga	0	0	31.6344	9.49033	41.1248	10	2.6	1	M	1	Birth	16.1
2012-04-26	Nu	1	13.4579	63.9252	3.36449	40.3738	10	3.8	1	M	2	Birth	16.1
2012-04-26	Tw	0	13.9715	13.9715	37.2574	46.5718	25	2	1	M	4	Birth	16.1
2012-04-26	Do	0	0	0	0	12	10	1.33333	0	M	5	Birth	16.1
2012-04-26	Ki	0	0	18	24	60	0	1	0	M	3	Birth	16.1
2012-04-26	Pe	0	0	0	0	0	37.5	1.33333	0	M	8	Birth	16.1
2012-04-29	Nu	0	0	24.5566	0	24.5566	17.5	8	1	M	2	Birth	7.41111
2012-04-29	Ch	0	0	12	0	36	0	3.66667	0	M	7	Birth	7.41111
2012-04-29	Do	1	0	18	0	72	5	7.5	0	M	5	Birth	7.41111
2012-04-29	Ga	1	0	24	18	42	0	1.66667	0	M	1	Birth	7.41111
2012-04-30	Ch	0	3.53288	3.53288	7.06575	31.7959	30	7	1	M	7	Birth	7.29
2012-04-30	Fi	0	0	0	20.8897	45.2611	20	6.4	1	M	6	Birth	7.29
2012-04-30	Ga	1	0	23.0558	0	3.29369	0	9	1	M	1	Birth	7.29
2012-04-30	Ki	0	0	0	31.7647	10.5882	20	11.5	1	M	3	Birth	7.29
2012-04-30	Tw	0	4.30622	8.61244	12.9187	21.5311	30	4	1	M	4	Birth	7.29
2012-04-30	Pe	0	0	6	30	60	1	0.666667	0	M	8	Birth	7.29
2012-05-01	Do	0	0	4.88467	19.5387	83.0393	15	2.5	1	M	5	Birth	8.73
2012-05-01	Fi	0	0	0	17.6471	23.5294	15	3	1	M	6	Birth	8.73
2012-05-01	Ch	0	0	6	6	54	0	8.33333	0	M	7	Birth	8.73
2012-05-01	Ga	0	0	6	0	36	37.5	3.33333	0	M	1	Birth	8.73
2012-05-01	Pe	0	12	0	96	48	15	2	0	M	8	Birth	8.73
2012-05-01	Tw	0	0	0	18	66	0	15	0	M	4	Birth	8.73
2012-05-03	Pe	0	0	26.9461	0	32.3353	12.5	6.75	1	M	8	Other	11.39
2012-05-03	Ch	0	12	24	18	66	0	0.666667	0	M	7	Other	11.39
2012-05-03	Ki	1	12	12	12	42	12.5	7.33333	0	M	3	Other	11.39
2012-05-03	Nu	1	6	12	0	54	12.5	1.5	0	M	2	Other	11.39
2012-05-03	Tw	0	12	0	30	60	7.5	5	0	M	4	Other	11.39
2012-05-05	Fi	0	0	4.2503	29.7521	12.7509	0	2.75	1	M	6	Other	12.6556
2012-05-05	Nu	1	18.9474	34.1053	41.6842	15.1579	5	5	1	M	2	Other	12.6556
2012-05-05	Tw	0	0	6	60	36	0	0	0	M	4	Other	12.6556
2012-05-06	Ga	1	10.084	16.8067	26.8908	40.3361	50	7	1	M	1	Other	10.02
2012-05-06	Ki	1	0	42.1757	15.0628	63.2636	12.5	1.8	1	M	3	Other	10.02
2012-05-06	Pe	1	4.50563	18.0225	99.1239	18.0225	25	2.75	1	M	8	Other	10.02
2012-05-06	Tw	0	4.3956	0	43.956	8.79121	100	7.75	1	M	4	Other	10.02
2012-05-06	Ch	0	0	0	0	0	75	4	0	M	7	Other	10.02
2012-05-06	Do	1	0	0	24	36	100	4	0	M	5	Other	10.02
2012-05-09	Ch	1	9.0566	9.0566	36.2264	9.0566	50	7	1	M	7	Other	21.02
2012-05-09	Do	0	19.7802	3.95604	15.8242	55.3846	20	1	1	M	5	Other	21.02
2012-05-09	Fi	0	12	54	30	60	0	0.666667	0	M	6	Other	21.02
2012-05-09	Ga	0	0	0	0	12	7.5	3.66667	0	M	1	Other	21.02
2012-05-09	Ki	0	12	6	12	0	0	0.333333	0	M	3	Other	21.02
2012-05-09	Pe	0	0	0	18	120	0	0.666667	0	M	8	Other	21.02
2012-05-10	Ga	1	12.3818	65.0043	6.19089	49.5271	20	2.2	1	M	1	Other	22.3
2012-05-10	Do	0	0	0	18	102	2	3.33333	0	M	5	Other	22.3
2012-05-10	Nu	1	0	18	24	48	2	0	0	M	2	Other	22.3
2012-05-12	Do	0	0	24.1611	4.02685	92.6174	15	5.25	1	M	5	Other	25.35
2012-05-12	Ga	0	0	43.2692	17.3077	77.8846	15	4.25	1	M	1	Other	25.35
2012-05-12	Ki	1	0	9.26641	18.5328	27.7992	20	11.25	1	M	3	Other	25.35
2012-05-12	Ch	0	0	0	0	0	20	5	0	M	7	Other	25.35
2012-05-12	Fi	1	0	24	12	84	0.5	2	0	M	6	Other	25.35
2012-05-12	Nu	1	12	54	0	78	0.5	0.666667	0	M	2	Other	25.35
2012-05-13	Fi	0	0	11.8421	3.94737	7.89474	5	4.25	1	M	6	Other	24.78
2012-05-13	Ki	0	0	5.20231	15.6069	41.6185	75	1.75	1	M	3	Other	24.78
2012-05-13	Nu	1	0	16.1435	0	59.1928	25	3.75	1	M	2	Other	24.78
2012-05-13	Pe	1	0	4.55696	27.3418	86.5823	25	5.5	1	M	8	Other	24.78
2012-05-13	Tw	0	0	9.13706	22.8426	54.8223	12.5	6.25	1	M	4	Other	24.78
2012-05-13	Ch	0	6	0	24	54	25	3	0	M	7	Other	24.78
2012-05-14	Ch	1	12	90	12	72	7.5	4	0	M	7	Other	24.84
2012-05-14	Do	0	0	18	12	42	7.5	4	0	M	5	Other	24.84
2012-05-14	Fi	1	0	36	6	36	12.5	7.5	0	M	6	Other	24.84
2012-05-14	Ga	1	0	0	6	30	7.5	3	0	M	1	Other	24.84
2012-05-14	Tw	0	0	0	0	0	7.5	1.33333	0	M	4	Other	24.84
2012-05-17	Nu	1	0	33.9303	3.39303	50.8954	0	7	1	M	2	Other	28.5167
2012-05-17	Fi	0	0	12	6	0	17.5	2	0	M	6	Other	28.5167
2012-05-17	Pe	0	0	0	0	0	5.5	2.33333	0	M	8	Other	28.5167
2012-05-17	Tw	0	0	6	18	48	5.5	4	0	M	4	Other	28.5167
2012-05-19	Ga	1	8.89621	17.7924	32.6194	26.6886	5	5	1	M	1	Other	13.69
2012-05-19	Pe	0	0	0	54.8652	33.7632	12.5	3.25	1	M	8	Other	13.69
2012-05-19	Ch	0	6	12	42	78	17.5	1	0	M	7	Other	13.69
2012-05-19	Fi	0	0	6	6	12	15	5.66667	0	M	6	Other	13.69
2012-05-19	Tw	1	0	24	42	60	5	8.33333	0	M	4	Other	13.69
2012-05-20	Ki	1	6.07595	18.2278	12.1519	39.4937	30	6.2	1	M	3	Other	7.09
2012-05-20	Nu	1	5.99002	29.9501	26.9551	32.9451	30	6.2	1	M	2	Other	7.09
2012-05-20	Ch	0	0	0	0	0	20	5	0	M	7	Other	7.09
2012-05-20	Pe	0	0	0	0	0	0	0.333333	0	M	8	Other	7.09
2012-05-20	Tw	1	0	36	42	30	0	0	0	M	4	Other	7.09
2012-05-21	Fi	1	0	7.35444	25.7406	29.4178	12.5	2.4	1	M	6	Other	9.87
2012-05-21	Tw	1	10.5882	0	31.7647	10.5882	17.5	4	1	M	4	Other	9.87
2012-05-21	Do	0	48	36	24	48	17.5	3	0	M	5	Other	9.87
2012-05-24	Do	1	15.2156	42.6036	9.12933	45.6467	17.5	3	1	M	5	Other	22.5111
2012-05-24	Ki	1	3.22581	12.9032	9.67742	38.7097	17.5	4.2	1	M	3	Other	22.5111
2012-05-24	Ch	0	24	0	30	6	1	2	0	M	7	Other	22.5111
2012-05-24	Pe	0	0	0	42	30	17.5	2.33333	0	M	8	Other	22.5111
2012-05-26	Do	0	0	14.4772	14.4772	57.9088	25	3	1	M	5	Other	20.38
2012-05-26	Ga	1	0	21.1765	10.5882	52.9412	7.5	1	1	M	1	Other	20.38
2012-05-26	Nu	1	4.22535	21.1268	4.22535	67.6056	25	10.25	1	M	2	Other	20.38
2012-05-26	Fi	0	0	0	18	66	20	6.66667	0	M	6	Other	20.38
2012-05-26	Ki	0	0	0	12	12	0	5	0	M	3	Other	20.38
2012-05-26	Tw	1	0	12	24	42	55	3	0	M	4	Other	20.38
2012-05-27	Ch	0	3.11958	12.4783	53.0329	59.2721	50	4.2	1	M	7	Other	22.1889
2012-05-27	Ki	1	9.86301	9.86301	29.589	39.4521	50	5.5	1	M	3	Other	22.1889
2012-05-27	Pe	0	0	0	68.5212	47.4378	37.5	10	1	M	8	Other	22.1889
2012-05-27	Fi	1	0	0	6	0	37.5	2.33333	0	M	6	Other	22.1889
2012-05-28	Ki	1	3.13862	9.41587	3.13862	50.218	10	3.6	1	M	3	Other	21.9222
2012-05-28	Tw	1	30.0626	22.547	30.0626	82.6722	7.5	6.4	1	M	4	Other	21.9222
2012-05-28	Do	0	0	0	0	12	7.5	2	0	M	5	Other	21.9222
2012-05-28	Fi	0	0	18	24	72	10	1.66667	0	M	6	Other	21.9222
2012-05-28	Ga	1	0	0	0	12	3.5	1.33333	0	M	1	Other	21.9222
2012-05-29	Fi	0	0	10.1124	25.2809	20.2247	10	6.25	1	M	6	Other	22.66
2012-05-29	Ki	1	4.24028	8.48057	46.6431	63.6042	12.5	3.75	1	M	3	Other	22.66
2012-05-29	Nu	1	5.34125	42.73	10.6825	58.7537	26	4.75	1	M	2	Other	22.66
2012-05-29	Tw	1	0	42.6724	15.5172	65.9483	12.5	5.25	1	M	4	Other	22.66
2012-05-29	Ch	0	0	0	12	24	7.5	5	0	M	7	Other	22.66
2012-05-29	Do	0	0	6	6	0	26	1	0	M	5	Other	22.66
2012-05-29	Ga	0	0	6	12	18	7.5	1.66667	0	M	1	Other	22.66
2012-05-29	Pe	0	0	0	30	42	0	0.333333	0	M	8	Other	22.66
2012-05-31	Ga	1	30.6197	13.1227	17.497	43.7424	7.5	2.5	1	M	1	Other	24.7143
2012-05-31	Ki	1	5.28634	21.1454	10.5727	47.5771	10	2.75	1	M	3	Other	24.7143
2012-05-31	Nu	0	0	3.92585	7.85169	39.2585	10	4.25	1	M	2	Other	24.7143
2012-05-31	Pe	0	0	16.3885	21.8513	21.8513	7.5	2.5	1	M	8	Other	24.7143
2012-05-31	Ch	0	0	0	48	84	0	1.66667	0	M	7	Other	24.7143
2012-06-02	Fi	1	5.99002	5.99002	35.9401	35.9401	15	3.66667	1	M	6	Other	21.58
2012-06-02	Ga	0	8.51064	8.51064	17.0213	34.0426	5	4.25	1	M	1	Other	21.58
2012-06-02	Nu	1	34.0024	38.2527	4.2503	34.0024	20	3.25	1	M	2	Other	21.58
2012-06-02	Pe	1	7.29483	10.9422	32.8267	62.0061	25	2.8	1	M	8	Other	21.58
2012-06-02	Tw	0	4.39024	13.1707	39.5122	30.7317	5.5	3	1	M	4	Other	21.58
2012-06-02	Do	0	0	0	6	24	25	1.33333	0	M	5	Other	21.58
2012-06-02	Ki	1	6	12	12	24	5.5	3.66667	0	M	3	Other	21.58
2012-06-03	Ch	0	16.3636	4.09091	40.9091	77.7273	25	4	1	M	7	Other	21.4909
2012-06-03	Ki	0	0	4.98615	9.9723	24.9307	75	2.5	1	M	3	Other	21.4909
2012-06-03	Nu	0	5.10638	0	25.5319	15.3191	100	2.25	1	M	2	Other	21.4909
2012-06-03	Pe	1	0	0	54.8422	43.0903	50	7.5	1	M	8	Other	21.4909
2012-06-03	Do	0	0	6	0	0	100	9	0	M	5	Other	21.4909
2012-06-03	Fi	0	0	0	24	24	0	0.333333	0	M	6	Other	21.4909
2012-06-03	Ga	0	0	6	12	72	3	0	0	M	1	Other	21.4909
2012-06-03	Tw	0	0	0	12	24	0	0	0	M	4	Other	21.4909
2012-06-04	Fi	0	4.94505	9.89011	9.89011	19.7802	10	0.25	1	M	6	Other	24.42
2012-06-04	Nu	0	0	4.79361	38.3489	38.3489	0	0.5	1	M	2	Other	24.42
2012-06-04	Pe	0	0	0	67.4157	23.5955	15	4	1	M	8	Other	24.42
2012-06-04	Ch	0	0	0	54	36	10	1.66667	0	M	7	Other	24.42
2012-06-04	Do	0	0	0	0	0	0	0.666667	0	M	5	Other	24.42
2012-06-04	Tw	0	0	0	18	12	5	0	0	M	4	Other	24.42
2012-06-05	Do	1	0	8.43091	25.2927	59.0164	100	6.75	1	M	5	Other	25.7125
2012-06-05	Fi	0	0	30	6	60	15	2.33333	0	M	6	Other	25.7125
2012-06-05	Ki	0	0	0	0	6	100	6.66667	0	M	3	Other	25.7125
2012-06-05	Pe	0	0	0	18	6	0	0.666667	0	M	8	Other	25.7125
2012-06-05	Tw	0	0	24	0	6	15	0.333333	0	M	4	Other	25.7125
2012-06-07	Ga	1	5.42169	27.1084	16.2651	37.9518	10	5.75	1	M	1	Other	22.96
2012-06-07	Tw	1	0	4.62725	18.509	92.545	5	6	1	M	4	Other	22.96
2012-06-07	Ch	0	0	6	0	18	17.5	2.33333	0	M	7	Other	22.96
2012-06-07	Ki	1	0	6	0	6	5	2.33333	0	M	3	Other	22.96
2012-06-07	Nu	0	0	12	12	60	2.5	1.33333	0	M	2	Other	22.96
2012-06-07	Pe	0	0	0	48	36	10	2.66667	0	M	8	Other	22.96
2012-06-09	Do	1	10.4247	20.8494	10.4247	48.6486	12.5	2.8	1	M	5	Other	21.73
2012-06-09	Fi	0	4.78723	0	38.2979	47.8723	12.5	3.5	1	M	6	Other	21.73
2012-06-09	Ga	1	0	14.8352	9.89011	49.4505	1	5	1	M	1	Other	21.73
2012-06-09	Ki	0	0	8.59189	0	8.59189	12.5	1.5	1	M	3	Other	21.73
2012-06-09	Nu	0	0	26.6338	13.3169	31.0727	20	3.5	1	M	2	Other	21.73
2012-06-09	Pe	0	0	0	6	30	7.5	1.66667	0	M	8	Other	21.73
2012-06-09	Tw	0	0	6	42	36	12.5	4	0	M	4	Other	21.73
2012-06-10	Ga	1	0	0	10.5572	68.6217	7.5	8.75	1	M	1	Other	23.9444
2012-06-10	Ki	1	12.9187	25.8373	17.2249	47.3684	0	2.5	1	M	3	Other	23.9444
2012-06-10	Tw	0	5.78778	52.09	11.5756	23.1511	52.5	8	1	M	4	Other	23.9444
2012-06-10	Ch	0	0	0	0	0	52.5	18.3333	0	M	7	Other	23.9444
2012-06-10	Pe	1	0	0	36	6	37.5	11.6667	0	M	8	Other	23.9444
2012-06-11	Nu	1	0	40.0891	12.0267	68.1514	20	5	1	M	2	Other	22.8667
2012-06-11	Tw	1	11.6505	2.91262	43.6893	58.2524	0	0.8	1	M	4	Other	22.8667
2012-06-11	Ch	0	0	0	6	12	15	3	0	M	7	Other	22.8667
2012-06-11	Fi	0	0	0	12	30	0	0.666667	0	M	6	Other	22.8667
2012-06-11	Ga	0	0	0	0	6	25	3.66667	0	M	1	Other	22.8667
2012-06-11	Pe	1	0	0	60	18	25	8.33333	0	M	8	Other	22.8667
2012-06-12	Ga	0	3.69231	22.1538	3.69231	59.0769	0	1.2	1	M	1	Other	22.29
2012-06-12	Ki	0	6.84411	3.42205	65.019	47.9087	7.5	6.2	1	M	3	Other	22.29
2012-06-12	Nu	1	9.89011	19.7802	0	29.6703	0	4.5	1	M	2	Other	22.29
2012-06-12	Pe	0	4.91803	4.91803	49.1803	68.8525	13.5	3.25	1	M	8	Other	22.29
2012-06-12	Ch	0	6	18	0	18	7.5	8.66667	0	M	7	Other	22.29
2012-06-14	Ch	0	6	18	24	30	10	6.66667	0	M	7	Other	21.9111
2012-06-14	Do	1	0	0	0	0	15	8.33333	0	M	5	Other	21.9111
2012-06-14	Tw	1	0	6	0	0	3.5	0.666667	0	M	4	Other	21.9111
2012-06-16	Ch	0	9.6	14.4	9.6	48	15	0.75	1	M	7	Other	23.6
2012-06-16	Do	0	40.6206	10.1551	5.07757	25.3879	5	4	1	M	5	Other	23.6
2012-06-16	Fi	1	4.94505	0	39.5604	34.6154	25	2.5	1	M	6	Other	23.6
2012-06-16	Nu	0	5.44629	0	38.1241	10.8926	5	3.5	1	M	2	Other	23.6
2012-06-16	Tw	0	9.49033	9.49033	37.9613	25.3076	12.5	3.8	1	M	4	Other	23.6
2012-06-16	Ga	0	0	0	24	12	5	5	0	M	1	Other	23.6
2012-06-16	Ki	0	0	0	18	72	2.5	2	0	M	3	Other	23.6
2012-06-16	Pe	0	0	0	18	0	15	0.333333	0	M	8	Other	23.6
2012-06-17	Ch	0	14.7844	0	48.0493	81.3142	2.5	4	1	M	7	Other	24.77
2012-06-17	Ga	0	4.40636	4.40636	17.6255	35.2509	25	5.25	1	M	1	Other	24.77
2012-06-17	Ki	0	24.1408	6.03521	30.176	30.176	25	4.8	1	M	3	Other	24.77
2012-06-17	Pe	0	12.7509	12.7509	17.0012	29.7521	20	2.25	1	M	8	Other	24.77
2012-06-17	Fi	0	0	0	0	0	15	2.33333	0	M	6	Other	24.77
2012-06-17	Tw	1	6	0	24	30	20	5.33333	0	M	4	Other	24.77
2012-06-18	Pe	0	0	0	69.1608	3.64004	20	3.4	1	M	8	Other	25.71
2012-06-18	Do	0	12	0	12	72	2.5	3.33333	0	M	5	Other	25.71
2012-06-18	Fi	0	0	6	6	24	17.5	0.666667	0	M	6	Other	25.71
2012-06-18	Ga	0	0	0	12	36	17.5	0	0	M	1	Other	25.71
2012-06-18	Ki	0	0	0	6	0	12.5	3.66667	0	M	3	Other	25.71
2012-06-18	Tw	0	0	6	6	0	12.5	2.33333	0	M	4	Other	25.71
2012-06-19	Do	0	40.5634	5.07042	15.2113	30.4225	7.5	3	1	M	5	Other	22.05
2012-06-19	Nu	0	0	20.5245	0	65.6784	7.5	1.5	1	M	2	Other	22.05
2012-06-19	Fi	0	0	0	24	0	2	1.66667	0	M	6	Other	22.05
2012-06-19	Ga	0	0	0	6	0	10	2.33333	0	M	1	Other	22.05
2012-06-19	Ki	0	6	0	0	36	20	3	0	M	3	Other	22.05
2012-06-19	Pe	0	0	0	12	0	2	1	0	M	8	Other	22.05
2012-06-21	Ga	1	0	16.0237	16.0237	74.7774	25	4	1	M	1	Other	24.2
2012-06-21	Tw	1	8.92562	11.9008	62.4793	38.6777	10	4	1	M	4	Other	24.2
2012-06-21	Do	1	6	24	6	42	2.5	0.666667	0	M	5	Other	24.2
2012-06-21	Fi	0	0	0	0	0	12.5	4.66667	0	M	6	Other	24.2
2012-06-21	Ki	0	0	12	36	60	17.5	2.33333	0	M	3	Other	24.2
2012-06-21	Nu	0	0	0	0	0	2.5	3.33333	0	M	2	Other	24.2
2012-06-21	Pe	0	0	0	66	54	10	2.66667	0	M	8	Other	24.2
2012-06-23	Ch	0	3.16067	6.32133	12.6427	18.964	37.5	3.6	1	M	7	Other	30.51
2012-06-23	Do	1	5.94059	11.8812	0	77.2277	17.5	4	1	M	5	Other	30.51
2012-06-23	Fi	0	4.83871	14.5161	29.0323	43.5484	37.5	6.25	1	M	6	Other	30.51
2012-06-23	Ga	1	10.6404	31.9212	10.6404	70.936	15	6.2	1	M	1	Other	30.51
2012-06-23	Nu	1	0	17.7559	26.6338	75.4624	15	6.75	1	M	2	Other	30.51
2012-06-23	Ki	0	0	0	6	18	5	16.6667	0	M	3	Other	30.51
2012-06-23	Pe	0	0	0	0	0	5	5	0	M	8	Other	30.51
2012-06-23	Tw	0	0	0	6	0	20	6.66667	0	M	4	Other	30.51
2012-06-24	Ch	0	0	7.43802	33.4711	29.7521	100	8	1	M	7	Other	29.18
2012-06-24	Do	0	19.3966	11.6379	0	62.069	32.5	7.5	1	M	5	Other	29.18
2012-06-24	Fi	1	0	10.6825	21.365	42.73	100	6.25	1	M	6	Other	29.18
2012-06-24	Ga	0	0	15.0838	20.1117	50.2793	50	7.5	1	M	1	Other	29.18
2012-06-24	Ki	1	12.8266	17.1021	81.2352	29.9287	15	2	1	M	3	Other	29.18
2012-06-24	Pe	1	0	4	52	20	25	6.25	1	M	8	Other	29.18
2012-06-24	Nu	0	0	0	0	0	32.5	1	0	M	2	Other	29.18
2012-06-24	Tw	0	0	12	12	36	25	1.66667	0	M	4	Other	29.18
2012-06-25	Ki	0	13.5508	18.0678	36.1355	27.1016	12.5	8.75	1	M	3	Other	27.44
2012-06-25	Ch	0	18	0	18	12	15	5	0	M	7	Other	27.44
2012-06-25	Fi	0	0	0	12	48	1.5	3.33333	0	M	6	Other	27.44
2012-06-25	Ga	0	0	12	12	18	10	1.66667	0	M	1	Other	27.44
2012-06-25	Pe	0	0	0	30	30	7.5	0.333333	0	M	8	Other	27.44
2012-06-26	Do	0	15.0418	5.01393	0	10.0279	15	4	1	M	5	Other	28.36
2012-06-26	Tw	0	0	5.42986	0	43.4389	25	6.25	1	M	4	Other	28.36
2012-06-26	Ch	0	0	6	12	24	15	3.5	0	M	7	Other	28.36
2012-06-26	Fi	0	0	0	0	0	15	3	0	M	6	Other	28.36
2012-06-26	Ga	0	0	0	0	6	7.5	10	0	M	1	Other	28.36
2012-06-26	Ki	0	0	12	24	30	7.5	2	0	M	3	Other	28.36
2012-06-26	Pe	0	0	0	18	24	10	4	0	M	8	Other	28.36
2012-06-28	Do	1	4.24528	12.7358	16.9811	55.1887	15	4.5	1	M	5	Other	28.25
2012-06-28	Fi	1	5.89198	0	53.0278	64.8118	15	5	1	M	6	Other	28.25
2012-06-28	Ga	0	0	0	5.59876	11.1975	25	4.25	1	M	1	Other	28.25
2012-06-28	Ki	0	0	8.91089	49.0099	35.6436	25	4.5	1	M	3	Other	28.25
2012-06-28	Ch	0	0	0	12	78	15	4	0	M	7	Other	28.25
2012-06-28	Pe	0	0	6	42	30	15	3	0	M	8	Other	28.25
2012-06-30	Ch	0	14.4578	4.81928	28.9157	19.2771	37.5	4.25	1	M	7	Other	25.12
2012-06-30	Fi	1	0	4.27046	34.1637	85.4093	25	3.25	1	M	6	Other	25.12
2012-06-30	Ga	1	7.6841	3.84205	49.9466	26.8943	37.5	5	1	M	1	Other	25.12
2012-06-30	Ki	1	15.534	0	27.1845	31.068	5	3.5	1	M	3	Other	25.12
2012-06-30	Pe	0	6.36042	0	54.0636	34.9823	12.5	2.4	1	M	8	Other	25.12
2012-07-01	Do	0	8.25688	0	12.3853	16.5138	2.5	3.25	1	M	5	Other	21.9889
2012-07-01	Fi	0	0	0	28.877	52.9412	50	6.75	1	M	6	Other	21.9889
2012-07-01	Nu	0	12.4138	4.13793	24.8276	49.6552	50	5.75	1	M	2	Other	21.9889
2012-07-01	Tw	0	8.9701	0	29.9003	44.8505	15	4.8	1	M	4	Other	21.9889
2012-07-01	Ch	1	6	18	18	36	37.5	3.66667	0	M	7	Other	21.9889
2012-07-01	Ga	0	0	0	0	0	50	1.66667	0	M	1	Other	21.9889
2012-07-01	Ki	0	0	6	12	12	2.5	1	0	M	3	Other	21.9889
2012-07-01	Pe	0	0	0	12	12	50	7	0	M	8	Other	21.9889
2012-07-02	Ch	0	0	0	23.1362	41.6452	20	1	1	M	7	Other	27.45
2012-07-02	Fi	0	0	12	24	66	0	0.666667	0	M	6	Other	27.45
2012-07-02	Ga	0	0	0	6	0	15	10	0	M	1	Other	27.45
2012-07-02	Ki	0	0	0	0	12	20	4	0	M	3	Other	27.45
2012-07-02	Nu	0	0	0	30	48	15	1.66667	0	M	2	Other	27.45
2012-07-02	Pe	0	0	0	84	48	25	4	0	M	8	Other	27.45
2012-07-03	Ch	0	0	21.102	29.5428	37.9836	32.5	3	1	M	7	Other	29.23
2012-07-03	Nu	1	6.70391	3.35196	23.4637	30.1676	17.5	5.25	1	M	2	Other	29.23
2012-07-03	Fi	0	0	6	36	24	12.5	1.33333	0	M	6	Other	29.23
2012-07-03	Ga	0	6	36	18	84	10	6.66667	0	M	1	Other	29.23
2012-07-03	Pe	0	0	0	36	18	17.5	0.666667	0	M	8	Other	29.23
2012-07-05	Fi	0	0	0	30	6	17.5	4	0	M	6	Other	25.53
2012-07-05	Ga	1	12	24	12	78	15	1.66667	0	M	1	Other	25.53
2012-07-05	Pe	0	0	0	24	0	12.5	2.66667	0	M	8	Other	25.53
2012-07-07	Do	0	0	0	14.876	29.7521	17.5	5.5	1	M	5	Other	28.0818
2012-07-07	Ga	0	0	0	32.1908	69.7466	10	4	1	M	1	Other	28.0818
2012-07-07	Pe	0	0	5.27859	21.1144	21.1144	37.5	5.5	1	M	8	Other	28.0818
2012-07-07	Tw	0	9.76934	24.4233	43.962	83.0393	20	6.25	1	M	4	Other	28.0818
2012-07-07	Ki	0	0	0	6	12	20	6.66667	0	M	3	Other	28.0818
2012-07-07	Nu	0	0	0	6	30	37.5	6.66667	0	M	2	Other	28.0818
2012-07-08	Ch	0	9.67742	0	4.83871	19.3548	50	3.5	1	M	7	Other	27.36
2012-07-08	Fi	0	0	6.06061	12.1212	18.1818	37.5	9	1	M	6	Other	27.36
2012-07-08	Ki	1	0	5.08475	45.7627	101.695	75	5	1	M	3	Other	27.36
2012-07-08	Nu	1	4.53972	13.6192	18.1589	63.5561	26	7.5	1	M	2	Other	27.36
2012-07-08	Pe	0	0	0	30	78	1	1.66667	0	M	8	Other	27.36
2012-07-08	Tw	0	6	24	18	96	1	0.333333	0	M	4	Other	27.36
2012-07-09	Ch	0	0	12.691	38.0729	97.2973	50	6.75	1	M	7	Other	28.5333
2012-07-09	Fi	1	13.5508	13.5508	58.7202	58.7202	50	6.75	1	M	6	Other	28.5333
2012-07-09	Ki	0	11.8162	7.87746	23.6324	35.4486	15	4.25	1	M	3	Other	28.5333
2012-07-09	Nu	0	11.8421	11.8421	0	17.7632	25	12	1	M	2	Other	28.5333
2012-07-09	Pe	0	0	6	42	54	15	0.666667	0	M	8	Other	28.5333
2012-07-09	Tw	0	0	0	30	0	37.5	5.33333	0	M	4	Other	28.5333
2012-07-10	Fi	0	8.53081	8.53081	42.654	72.5118	37.5	3.25	1	M	6	Other	26.94
2012-07-10	Nu	1	0	13.1387	26.2774	35.0365	25	5	1	M	2	Other	26.94
2012-07-10	Ki	0	0	0	6	0	25	5	0	M	3	Other	26.94
2012-07-10	Pe	0	0	0	6	0	20	6.66667	0	M	8	Other	26.94
2012-07-12	Fi	1	0	0	6	24	20	4	0	M	6	Other	30.08
2012-07-12	Pe	0	12	6	78	60	12.5	5.33333	0	M	8	Other	30.08
2012-07-14	Do	0	4.2654	4.2654	8.53081	51.1848	37.5	5.33333	1	M	5	Other	30.14
2012-07-14	Nu	0	0	0	0	77.8195	0	5.8	1	M	2	Other	30.14
2012-07-14	Pe	0	16.2162	12.973	35.6757	97.2973	15	4.2	1	M	8	Other	30.14
2012-07-14	Fi	0	0	6	30	54	15	1.66667	0	M	6	Other	30.14
2012-07-14	Ki	0	0	0	42	42	17.5	10	0	M	3	Other	30.14
2012-07-14	Tw	0	12	18	36	0	37.5	10	0	M	4	Other	30.14
2012-07-16	Ch	0	0	7.9646	47.7876	67.6991	17.5	4.25	1	M	7	Other	30.86
2012-07-16	Fi	0	5.97015	0	41.791	41.791	37.5	5	1	M	6	Other	30.86
2012-07-16	Ga	1	16.9014	0	16.9014	84.507	37.5	5.5	1	M	1	Other	30.86
2012-07-16	Ki	0	5.84416	17.5325	58.4416	87.6623	30	6	1	M	3	Other	30.86
2012-07-16	Tw	1	9.59147	12.7886	31.9716	57.5488	37.5	5	1	M	4	Other	30.86
2012-07-16	Pe	0	0	6	48	24	7.5	5.33333	0	M	8	Other	30.86
2012-07-17	Ch	0	6.15385	15.3846	24.6154	43.0769	37.5	7.2	1	M	7	Other	30.64
2012-07-17	Ga	0	3.58923	21.5354	28.7139	89.7308	50	4.2	1	M	1	Other	30.64
2012-07-17	Do	0	0	0	6	12	50	8.33333	0	M	5	Other	30.64
2012-07-17	Fi	0	0	0	30	48	50	3.66667	0	M	6	Other	30.64
2012-07-17	Ki	1	0	36	18	90	50	2	0	M	3	Other	30.64
2012-07-17	Pe	0	0	0	66	48	7.5	0.666667	0	M	8	Other	30.64
2012-07-19	Ki	0	10.4803	5.24017	36.6812	57.6419	25	3.25	1	M	3	Other	29.6556
2012-07-19	Pe	0	0	0	48.7952	21.6867	25	2.25	1	M	8	Other	29.6556
2012-07-19	Tw	0	6.2069	3.10345	37.2414	46.5517	20	3.8	1	M	4	Other	29.6556
2012-07-19	Ch	0	12	0	18	48	50	0	0	M	7	Other	29.6556
2012-07-19	Do	0	12	0	18	102	5	1.66667	0	M	5	Other	29.6556
2012-07-19	Ga	0	0	6	30	30	20	0	0	M	1	Other	29.6556
2012-07-21	Ch	0	0	12	6	12	7.5	1	0	M	7	Other	26.85
2012-07-21	Fi	0	0	0	0	0	5	1	0	M	6	Other	26.85
2012-07-21	Ga	0	0	0	18	12	10	1.66667	0	M	1	Other	26.85
2012-07-21	Ki	0	0	0	60	66	5	2.66667	0	M	3	Other	26.85
2012-07-21	Pe	0	0	6	12	6	5	1	0	M	8	Other	26.85
2012-07-22	Ch	0	3.93873	19.6937	19.6937	47.2648	37.5	8.75	1	M	7	Other	24.9778
2012-07-22	Do	0	8.98502	14.975	38.9351	71.8802	37.5	2.2	1	M	5	Other	24.9778
2012-07-22	Fi	0	0	0	29.8932	25.6228	10	4	1	M	6	Other	24.9778
2012-07-22	Nu	0	5.12091	15.3627	10.2418	35.8464	5	2.5	1	M	2	Other	24.9778
2012-07-22	Pe	0	35.3808	17.6904	44.226	57.4939	37.5	4.5	1	M	8	Other	24.9778
2012-07-22	Tw	0	0	0	39.3443	54.0984	10	5	1	M	4	Other	24.9778
2012-07-22	Ga	1	0	6	54	90	8	4	0	M	1	Other	24.9778
2012-07-22	Ki	0	0	0	6	0	10	0.333333	0	M	3	Other	24.9778
2012-07-23	Do	0	5.84416	8.76623	29.2208	49.6753	25	0.8	1	M	5	Other	24.08
2012-07-23	Ga	1	23.1959	9.27835	23.1959	18.5567	17.5	1.5	1	M	1	Other	24.08
2012-07-23	Nu	0	3.43184	3.43184	30.8866	34.3184	2.5	1.8	1	M	2	Other	24.08
2012-07-23	Ch	0	6	18	60	36	17.5	2.33333	0	M	7	Other	24.08
2012-07-23	Fi	1	0	0	6	0	2.5	1.66667	0	M	6	Other	24.08
2012-07-23	Tw	0	12	6	12	6	2.5	4	0	M	4	Other	24.08
2012-07-24	Ga	0	0	0	6.92308	20.7692	3	6.2	1	M	1	Other	24.98
2012-07-24	Ki	0	15.2801	24.4482	15.2801	36.6723	5	1.6	1	M	3	Other	24.98
2012-07-24	Ch	0	0	0	6	0	17.5	7.33333	0	M	7	Other	24.98
2012-07-24	Do	1	0	6	30	90	10	1.66667	0	M	5	Other	24.98
2012-07-24	Fi	0	0	0	0	0	3	0.333333	0	M	6	Other	24.98
2012-07-24	Tw	1	0	0	48	54	3	3.33333	0	M	4	Other	24.98
2012-07-26	Ki	1	0	14.654	43.962	34.1927	17.5	3.5	1	M	3	Other	22.14
2012-07-26	Nu	0	5.16499	10.33	30.99	67.1449	10	2.25	1	M	2	Other	22.14
2012-07-26	Ch	0	0	6	18	24	13	4	0	M	7	Other	22.14
2012-07-26	Do	0	0	0	0	0	17.5	1	0	M	5	Other	22.14
2012-07-26	Fi	0	0	0	30	24	7.5	1	0	M	6	Other	22.14
2012-07-26	Ga	0	0	0	0	0	7.5	1.66667	0	M	1	Other	22.14
2012-07-26	Pe	0	0	0	24	0	10	2.33333	0	M	8	Other	22.14
2012-07-26	Tw	0	0	0	18	0	13	10.3333	0	M	4	Other	22.14
2012-07-28	Do	0	0	0	0	0	10	4.25	1	M	5	Other	22.3778
2012-07-28	Pe	0	3.66599	3.66599	18.3299	76.9857	5	1.4	1	M	8	Other	22.3778
2012-07-28	Ch	0	0	0	18	96	5	8.33333	0	M	7	Other	22.3778
2012-07-28	Fi	0	0	12	6	30	5	0.666667	0	M	6	Other	22.3778
2012-07-28	Ga	0	0	0	42	96	5	3.66667	0	M	1	Other	22.3778
2012-07-28	Tw	0	0	0	6	0	2.5	2	0	M	4	Other	22.3778
2012-07-29	Do	0	14.4	9.6	57.6	52.8	32.5	6.75	1	M	5	Other	26.3889
2012-07-29	Ki	0	0	6.01002	12.02	30.0501	15	3.66667	1	M	3	Other	26.3889
2012-07-29	Pe	0	9.7561	14.6341	34.1463	92.6829	32.5	6.5	1	M	8	Other	26.3889
2012-07-29	Fi	0	0	0	30	24	50	3	0	M	6	Other	26.3889
2012-07-29	Nu	0	6	36	24	84	15	2.33333	0	M	2	Other	26.3889
2012-07-29	Tw	0	0	0	0	0	20	1.66667	0	M	4	Other	26.3889
2012-07-30	Ch	0	0	4.71822	37.7457	51.9004	32.5	6.75	1	M	7	Other	31.1
2012-07-30	Fi	0	5.34918	10.6984	32.0951	58.841	2.5	4.25	1	M	6	Other	31.1
2012-07-30	Ki	0	9.76934	14.654	4.88467	43.962	10	3	1	M	3	Other	31.1
2012-07-30	Nu	1	5.92105	11.8421	0	41.4474	12.5	1.66667	1	M	2	Other	31.1
2012-07-30	Do	0	0	0	12	54	10	0.333333	0	M	5	Other	31.1
2012-07-30	Tw	0	0	0	60	48	2.5	1.66667	0	M	4	Other	31.1
2012-07-31	Nu	1	0	11.0429	40.4908	62.5767	10	7	1	M	2	Other	31.3667
2012-07-31	Ch	0	0	0	6	0	12.5	1	0	M	7	Other	31.3667
2012-07-31	Do	0	0	6	0	12	17.5	4.33333	0	M	5	Other	31.3667
2012-07-31	Ga	0	12	0	18	48	0	5	0	M	1	Other	31.3667
2012-07-31	Ki	0	0	12	6	12	5	1.66667	0	M	3	Other	31.3667
2012-07-31	Pe	0	0	0	6	24	17.5	3.66667	0	M	8	Other	31.3667
2012-08-02	Ga	1	7.97342	7.97342	27.907	43.8538	27.5	10	1	M	1	Other	30.8
2012-08-02	Ki	0	0	0	0	18	12.5	3	0	M	3	Other	30.8
2012-08-02	Pe	0	0	0	36	18	12.5	5	0	M	8	Other	30.8
2012-08-02	Tw	0	6	6	12	30	10	3.33333	0	M	4	Other	30.8
2012-08-04	Do	0	4.36364	4.36364	39.2727	87.2727	0	2.5	1	M	5	Other	28.6889
2012-08-04	Ga	0	22.5847	0	22.5847	31.6186	10	1.5	1	M	1	Other	28.6889
2012-08-04	Ki	0	13.2678	4.4226	30.9582	35.3808	10	1.25	1	M	3	Other	28.6889
2012-08-04	Nu	0	12.4424	8.29493	37.3272	91.2442	15	6.5	1	M	2	Other	28.6889
2012-08-04	Ch	0	12	0	48	30	10	2.66667	0	M	7	Other	28.6889
2012-08-04	Fi	0	0	0	36	0	1.5	0.4	0	M	6	Other	28.6889
2012-08-04	Pe	0	0	0	36	0	20	1.66667	0	M	8	Other	28.6889
2012-08-04	Tw	0	0	6	12	6	20	3.66667	0	M	4	Other	28.6889
2012-08-05	Fi	0	24.8276	0	14.8966	19.8621	25	3.5	1	M	6	Other	26.3556
2012-08-05	Nu	0	15	0	15	60	12.5	5.75	1	M	2	Other	26.3556
2012-08-05	Do	0	18	6	36	72	0	0.666667	0	M	5	Other	26.3556
2012-08-05	Tw	0	0	0	24	60	0	1	0	M	4	Other	26.3556
2012-08-06	Ch	0	5.20984	0	41.6787	46.8886	7.5	7.75	1	M	7	Other	24.84
2012-08-06	Fi	0	2.99252	11.9701	38.9027	65.8354	17.5	7.4	1	M	6	Other	24.84
2012-08-06	Pe	0	36.1809	30.1508	12.0603	54.2714	12.5	3.25	1	M	8	Other	24.84
2012-08-06	Tw	0	4.94505	0	24.7253	44.5055	12.5	4	1	M	4	Other	24.84
2012-08-06	Nu	0	0	0	24	60	17.5	5	0	M	2	Other	24.84
2012-08-07	Do	0	0	0	24	24	0	0	0	M	5	Other	30.49
2012-08-07	Pe	0	0	0	42	0	37.5	3.66667	0	M	8	Other	30.49
2012-08-09	Pe	0	0	0	33.2454	9.49868	12.5	1	1	M	8	Other	30.325
2012-08-09	Ch	0	0	6	18	102	0	1.66667	0	M	7	Other	30.325
2012-08-09	Do	0	0	0	0	6	0.5	0.333333	0	M	5	Other	30.325
2012-08-09	Fi	0	0	0	18	24	25	2.66667	0	M	6	Other	30.325
2012-08-09	Ga	0	0	12	12	96	0.5	0	0	M	1	Other	30.325
2012-08-09	Nu	1	6	0	0	24	25	4	0	M	2	Other	30.325
2012-08-11	Nu	0	5.17241	0	25.8621	10.3448	20	3.25	1	M	2	Other	29.53
2012-08-11	Ch	0	0	0	0	12	0	0.333333	0	M	7	Other	29.53
2012-08-11	Do	0	0	0	6	24	0	0.666667	0	M	5	Other	29.53
2012-08-11	Fi	0	0	0	54	66	20	4	0	M	6	Other	29.53
2012-08-11	Ga	0	0	0	18	72	0	0.333333	0	M	1	Other	29.53
2012-08-11	Pe	0	0	0	18	102	57.5	4	0	M	8	Other	29.53
2012-08-12	Ch	0	0	5.83468	46.6775	58.3468	0	0	1	M	7	Other	28.35
2012-08-12	Do	1	0	0	14.7541	68.8525	37.5	5.75	1	M	5	Other	28.35
2012-08-12	Nu	1	0	5.42986	10.8597	65.1584	12.5	4.5	1	M	2	Other	28.35
2012-08-12	Pe	0	0	0	24.7593	69.326	0	4	1	M	8	Other	28.35
2012-08-12	Fi	0	0	6	24	114	12.5	5	0	M	6	Other	28.35
2012-08-12	Ki	0	0	6	6	48	37.5	1.33333	0	M	3	Other	28.35
2012-08-13	Do	0	0	11.6883	17.5325	70.1299	12.5	2.33333	1	M	5	Other	28.55
2012-08-13	Fi	1	4.63918	18.5567	23.1959	60.3093	7.5	7.5	1	M	6	Other	28.55
2012-08-13	Ga	0	4.70588	4.70588	18.8235	61.1765	50	10	1	M	1	Other	28.55
2012-08-13	Tw	0	9.38722	4.69361	28.1617	56.3233	25	6.75	1	M	4	Other	28.55
2012-08-13	Ch	0	0	0	12	30	0.5	0	0	M	7	Other	28.55
2012-08-14	Ch	0	0	5.50459	27.5229	71.5596	12.5	5	1	M	7	Other	28.72
2012-08-14	Ki	1	10.2418	0	35.8464	61.4509	25	7.5	1	M	3	Other	28.72
2012-08-14	Do	0	0	12	12	48	50	4	0	M	5	Other	28.72
2012-08-14	Ga	0	0	12	6	78	50	3.66667	0	M	1	Other	28.72
2012-08-14	Nu	0	0	6	24	54	25	3.66667	0	M	2	Other	28.72
2012-08-16	Do	0	0	9.06801	40.806	95.2141	12.5	3.25	1	M	5	Other	30.86
2012-08-16	Fi	0	0	7.99112	27.9689	79.9112	12.5	2	1	M	6	Other	30.86
2012-08-16	Nu	0	4.08627	0	20.4313	65.3802	37.5	5.25	1	M	2	Other	30.86
2012-08-16	Tw	1	3.90456	27.3319	31.2364	70.282	30	4.5	1	M	4	Other	30.86
2012-08-16	Ki	0	0	0	0	30	0	0.666667	0	M	3	Other	30.86
2012-08-18	Do	1	34.5679	4.93827	29.6296	49.3827	37.5	3.5	1	M	5	Other	27.98
2012-08-18	Nu	0	0	4.76821	0	14.3046	15	2	1	M	2	Other	27.98
2012-08-18	Pe	1	3.87931	0	34.9138	3.87931	1	3.5	1	M	8	Other	27.98
2012-08-18	Ch	0	0	0	6	36	5	1.66667	0	M	7	Other	27.98
2012-08-18	Ga	0	12	12	18	36	0	3.33333	0	M	1	Other	27.98
2012-08-18	Ki	0	0	0	18	42	0	0.666667	0	M	3	Other	27.98
2012-08-18	Tw	0	0	6	12	60	5	1.33333	0	M	4	Other	27.98
2012-08-19	Ch	0	0	4.96552	0	19.8621	15	4.25	1	M	7	Other	27.69
2012-08-19	Ga	0	0	0	9.61282	76.9025	2.5	2.5	1	M	1	Other	27.69
2012-08-19	Ki	0	20.0893	8.03571	32.1429	24.1071	25	1.5	1	M	3	Other	27.69
2012-08-19	Fi	0	0	0	0	0	25	2.66667	0	M	6	Other	27.69
2012-08-19	Tw	0	6	12	36	30	25	5.66667	0	M	4	Other	27.69
2012-08-20	Ch	0	20.8293	10.4147	6.94311	38.1871	37.5	2.6	1	M	7	Other	29.34
2012-08-20	Tw	1	0	5.02092	20.0837	85.3556	10	2.33333	1	M	4	Other	29.34
2012-08-20	Do	0	0	0	0	0	20	6.66667	0	M	5	Other	29.34
2012-08-20	Fi	0	0	0	0	0	10	1.33333	0	M	6	Other	29.34
2012-08-20	Ga	0	0	6	12	36	10	1.33333	0	M	1	Other	29.34
2012-08-20	Ki	0	6	18	18	30	37.5	7	0	M	3	Other	29.34
2012-08-20	Nu	0	0	0	6	24	20	5	0	M	2	Other	29.34
2012-08-20	Pe	0	0	0	18	12	3.5	3	0	M	8	Other	29.34
2012-08-23	Do	0	21.8182	15.5844	28.0519	49.8701	75	4.4	1	M	5	Other	27.22
2012-08-23	Fi	0	0	7.58693	15.1739	49.3151	50	3.8	1	M	6	Other	27.22
2012-08-23	Ga	0	0	6	24	72	30	0.333333	0	M	1	Other	27.22
2012-08-23	Ki	0	0	0	6	48	37.5	1	0	M	3	Other	27.22
2012-08-25	Ch	0	14.0078	3.50195	14.0078	28.0156	37.5	3	1	M	7	Other	28.83
2012-08-25	Fi	0	16.4009	4.10023	16.4009	41.0023	37.5	8.75	1	M	6	Other	28.83
2012-08-25	Ga	0	4.35308	13.0593	0	39.1778	37.5	3	1	M	1	Other	28.83
2012-08-25	Ki	0	0	10.2273	15.3409	61.3636	37.5	1.33333	1	M	3	Other	28.83
2012-08-25	Pe	1	0	0	33.2893	28.5337	62.5	2	1	M	8	Other	28.83
2012-08-25	Do	0	0	0	6	0	62.5	5	0	M	5	Other	28.83
2012-08-26	Ki	0	0	5.14286	20.5714	15.4286	32.5	1.5	1	M	3	Other	24.48
2012-08-26	Tw	0	21.7523	7.25076	36.2538	65.2568	32.5	7.4	1	M	4	Other	24.48
2012-08-26	Ch	0	0	0	48	72	17.5	1	0	M	7	Other	24.48
2012-08-26	Fi	0	0	0	12	0	37.5	0.666667	0	M	6	Other	24.48
2012-08-27	Do	0	27.6074	27.6074	44.1718	126.994	37.5	5.16667	1	M	5	Other	28.1133
2012-08-27	Nu	0	9.7035	4.85175	19.407	135.849	37.5	4.42857	1	M	2	Other	28.1133
2012-08-27	Pe	0	5.85366	5.85366	134.634	175.61	37.5	0.428571	1	M	8	Other	28.1133
2012-08-28	Ch	0	43.843	29.2287	19.4858	58.4574	15	3.25	1	M	7	Other	27.85
2012-08-28	Nu	0	0	23.407	28.0884	70.2211	50	7.5	1	M	2	Other	27.85
2012-08-28	Tw	0	0	5.14286	25.7143	36	20	2	1	M	4	Other	27.85
2012-08-28	Do	0	0	0	12	12	20	0.666667	0	M	5	Other	27.85
2012-08-28	Fi	0	0	6	18	36	50	1.66667	0	M	6	Other	27.85
2012-08-28	Pe	0	0	0	0	0	25	2.33333	0	M	8	Other	27.85
2012-08-30	Ki	0	14.742	5.89681	14.742	38.3292	37.5	5.8	1	M	3	Other	28.29
2012-08-30	Fi	0	0	6	0	30	37.5	1.33333	0	M	6	Other	28.29
2012-08-30	Ga	0	0	0	42	24	3.5	5.66667	0	M	1	Other	28.29
2012-08-30	Tw	0	12	6	36	24	3.5	0	0	M	4	Other	28.29
2012-09-01	Do	0	6.96999	13.94	34.85	87.1249	0	10	1	M	5	Other	25.15
2012-09-01	Fi	1	10.4803	5.24017	41.9214	36.6812	50	7.5	1	M	6	Other	25.15
2012-09-01	Ki	0	0	0	0	12	37.5	5	0	M	3	Other	25.15
2012-09-02	Ch	0	14.7139	19.6185	14.7139	63.7602	50	6	1	M	7	Other	25.6556
2012-09-02	Fi	0	17.6183	11.7455	35.2365	49.9184	50	4.6	1	M	6	Other	25.6556
2012-09-02	Ga	0	4.55696	4.55696	18.2278	109.367	7.5	4.25	1	M	1	Other	25.6556
2012-09-02	Ki	0	0	0	39.3136	106.708	50	7.75	1	M	3	Other	25.6556
2012-09-02	Nu	0	0	6.4574	3.2287	96.861	50	4.6	1	M	2	Other	25.6556
2012-09-02	Pe	0	0	5.14286	51.4286	108	50	5	1	M	8	Other	25.6556
2012-09-02	Tw	0	0	0	38.0449	38.0449	17.5	5	1	M	4	Other	25.6556
2012-09-02	Do	0	0	0	24	48	7.5	1.66667	0	M	5	Other	25.6556
2012-09-03	Ch	0	0	0	0	0	25	0.666667	0	M	7	Other	24.98
2012-09-03	Do	0	6	18	42	132	1	0	0	M	5	Other	24.98
2012-09-03	Fi	0	0	0	0	0	12.5	3	0	M	6	Other	24.98
2012-09-03	Ga	0	0	0	18	168	12.5	3	0	M	1	Other	24.98
2012-09-03	Ki	0	0	0	30	42	30	3	0	M	3	Other	24.98
2012-09-03	Nu	0	0	0	18	144	37.5	3.33333	0	M	2	Other	24.98
2012-09-03	Pe	0	0	0	24	0	30	4.66667	0	M	8	Other	24.98
2012-09-04	Fi	0	0	6	18	42	25	1.66667	0	M	6	Other	24.3667
2012-09-04	Ga	0	0	0	12	48	100	3.66667	0	M	1	Other	24.3667
2012-09-04	Ki	0	0	0	6	12	10	1.66667	0	M	3	Other	24.3667
2012-09-04	Nu	0	0	0	24	114	50	1.33333	0	M	2	Other	24.3667
2012-09-04	Pe	1	0	6	108	126	25	3.66667	0	M	8	Other	24.3667
2012-09-04	Tw	0	0	0	6	12	5	1.33333	0	M	4	Other	24.3667
2012-09-06	Do	0	0	18	12	96	0	0	0	M	5	Other	23.59
2012-09-06	Ki	0	0	0	6	24	3	0	0	M	3	Other	23.59
2012-09-06	Nu	0	0	0	0	0	25	2.66667	0	M	2	Other	23.59
2012-09-06	Tw	0	0	0	78	102	1	0.333333	0	M	4	Other	23.59
2012-09-08	Do	0	0	10.33	25.825	61.9799	7.5	3.75	1	M	5	Other	23.1222
2012-09-08	Ga	0	7.99112	7.99112	19.9778	143.84	37.5	5.5	1	M	1	Other	23.1222
2012-09-08	Nu	0	0	4.5283	0	31.6981	37.5	2	1	M	2	Other	23.1222
2012-09-08	Tw	0	20.5714	8.22857	41.1429	57.6	17.5	3.5	1	M	4	Other	23.1222
2012-09-08	Ki	0	0	0	0	0	17.5	3	0	M	3	Other	23.1222
2012-09-09	Do	0	4.24028	8.48057	21.2014	93.2862	2.5	0.5	1	M	5	Other	21.8889
2012-09-09	Fi	1	0	24.0642	4.81283	101.07	37.5	7.5	1	M	6	Other	21.8889
2012-09-09	Ga	0	3.07167	6.14334	36.8601	55.2901	32.5	5.2	1	M	1	Other	21.8889
2012-09-09	Nu	0	0	4.78088	14.3426	33.4661	25	8	1	M	2	Other	21.8889
2012-09-09	Pe	0	0	0	46.4244	75.9672	15	1.25	1	M	8	Other	21.8889
2012-09-09	Tw	0	4.6332	18.5328	27.7992	115.83	25	1.75	1	M	4	Other	21.8889
2012-09-09	Ch	0	0	0	6	12	50	3.33333	0	M	7	Other	21.8889
2012-09-09	Ki	0	0	0	18	12	37.5	10	0	M	3	Other	21.8889
2012-09-10	Fi	0	0	7.78378	23.3514	50.5946	37.5	4.25	1	M	6	Other	27.56
2012-09-10	Ki	0	11.8324	8.87428	11.8324	35.4971	12.5	3.6	1	M	3	Other	27.56
2012-09-10	Ch	0	0	12	6	30	25	3.66667	0	M	7	Other	27.56
2012-09-10	Ga	0	0	24	12	42	20	6.66667	0	M	1	Other	27.56
2012-09-10	Pe	0	0	0	54	36	5	3.66667	0	M	8	Other	27.56
2012-09-10	Tw	0	6	24	18	30	37.5	3.33333	0	M	4	Other	27.56
2012-09-11	Do	0	16.9811	12.7358	12.7358	67.9245	25	3.75	1	M	5	Other	23.9556
2012-09-11	Tw	0	4.51128	13.5338	27.0677	49.6241	12.5	6.25	1	M	4	Other	23.9556
2012-09-11	Ch	0	0	18	0	30	25	5	0	M	7	Other	23.9556
2012-09-11	Fi	0	0	0	6	48	17.5	1.33333	0	M	6	Other	23.9556
2012-09-11	Nu	0	0	0	0	78	37.5	1.66667	0	M	2	Other	23.9556
2012-09-13	Ga	1	0	7.43802	11.157	40.9091	5	4.4	1	M	1	Other	22.03
2012-09-13	Do	0	0	0	0	60	32.5	5	0	M	5	Other	22.03
2012-09-13	Fi	1	0	12	18	84	17.5	0.666667	0	M	6	Other	22.03
2012-09-13	Ki	0	18	0	18	24	5	3.66667	0	M	3	Other	22.03
2012-09-22	Ch	0	0	0	27.027	54.0541	12.5	2.25	1	M	7	Mating	22.9455
2012-09-22	Do	0	39.6149	14.8556	19.8074	44.5667	12.5	2.5	1	M	5	Mating	22.9455
2012-09-22	Fi	0	3.32717	3.32717	29.9445	33.2717	12.5	4.6	1	M	6	Mating	22.9455
2012-09-22	Ga	0	3.35196	16.7598	6.70391	93.8547	2.5	2.4	1	M	1	Mating	22.9455
2012-09-22	Nu	0	0	3.9823	3.9823	23.8938	25	5.25	1	M	2	Mating	22.9455
2012-09-22	Pe	1	0	0	17.0012	8.50059	75	3.25	1	M	8	Mating	22.9455
2012-09-22	Tw	0	12	0	6	42	5	1.66667	0	M	4	Mating	22.9455
2012-09-23	Ch	0	9.7385	16.2308	55.1849	35.7078	50	5.4	1	M	7	Mating	26.84
2012-09-23	Ki	0	0	10.2128	56.1702	30.6383	30	2.33333	1	M	3	Mating	26.84
2012-09-23	Tw	0	0	4.08627	40.8627	53.1215	30	2.25	1	M	4	Mating	26.84
2012-09-23	Fi	0	0	12	36	54	0	0.333333	0	M	6	Mating	26.84
2012-09-23	Nu	0	18	0	0	0	50	1	0	M	2	Mating	26.84
2012-09-23	Pe	0	0	0	12	0	50	0	0	M	8	Mating	26.84
2012-09-25	Ga	0	6.29921	6.29921	25.1969	53.5433	0	1	1	M	1	Mating	19.02
2012-09-25	Ki	0	8.59189	4.29594	34.3675	38.6635	37.5	2	1	M	3	Mating	19.02
2012-09-25	Do	0	0	6	6	108	20	3.33333	0	M	5	Mating	19.02
2012-09-25	Fi	0	0	18	18	72	0.5	3.33333	0	M	6	Mating	19.02
2012-09-25	Pe	0	0	0	48	60	0	2	0	M	8	Mating	19.02
2012-09-25	Tw	0	0	0	0	18	15	2	0	M	4	Mating	19.02
2012-09-27	Pe	0	0	3.99556	47.9467	71.9201	0	0	1	M	8	Mating	18.02
2012-09-27	Ch	0	0	6	42	12	5	1.33333	0	M	7	Mating	18.02
2012-09-29	Do	0	0	5.10638	10.2128	56.1702	3.5	1.75	1	M	5	Mating	11.575
2012-09-29	Ga	0	7.79221	11.6883	0	62.3377	8.5	0.5	1	M	1	Mating	11.575
2012-09-29	Pe	0	3.61083	7.22166	0	32.4975	5	0.8	1	M	8	Mating	11.575
2012-09-30	Ch	0	20.5421	0	30.8131	66.7618	37.5	3.25	1	M	7	Mating	22.5857
2012-09-30	Fi	0	22.8137	31.9392	13.6882	109.506	75	10.5	1	M	6	Mating	22.5857
2012-09-30	Ki	0	10.5417	5.27086	5.27086	73.7921	37.5	2.75	1	M	3	Mating	22.5857
2012-09-30	Pe	0	0	0	26.3254	32.9068	37.5	3.8	1	M	8	Mating	22.5857
2012-09-30	Tw	0	14.3426	14.3426	14.3426	81.2749	37.5	4.5	1	M	4	Mating	22.5857
2012-09-30	Ga	0	0	0	6	60	7.5	1	0	M	1	Mating	22.5857
2012-10-01	Ch	0	5.96026	26.8212	41.7219	95.3642	12.5	2.4	1	M	7	Mating	19.07
2012-10-01	Fi	0	36.6279	5.23256	5.23256	26.1628	12.5	2.25	1	M	6	Mating	19.07
2012-10-01	Nu	0	0	12	24	90	7.5	0	0	M	2	Mating	19.07
2012-10-02	Ga	0	6.91643	6.91643	6.91643	27.6657	15	2.33333	1	M	1	Mating	20.5
2012-10-02	Ch	0	0	12	60	42	8.5	4	0	M	7	Mating	20.5
2012-10-02	Fi	0	6	6	12	12	15	5.66667	0	M	6	Mating	20.5
2012-10-02	Ki	0	12	18	12	48	15	2.33333	0	M	3	Mating	20.5
2012-10-02	Pe	0	0	0	48	60	6	4	0	M	8	Mating	20.5
[truncated: 173 more rows]

## Sheet: Social and displacement model b
Primates’ behavioural responses to tourists: evidence for a trade-off between potential risks and benefits.
Laëtitia Maréchal, Ann MacLarnon, Bonaventura Majolo, and Stuart Semple
Date	macaque ID	Higher Self-scratching during TMI compared to MC (Yes=1; No=0)	Higher Restlessness during TMI compared to MC (Yes=1; No=0)	Higher aggression during TMI compared to MC (Yes=1; No=0)	Higher affiliative behaviour during TMI compared to MC (Yes=1; No=0)	Presence of a socially bonded partner during TMI compared to MC (Yes=1; No=0)	Type of TMI	Sex	Rank	Season	Daily temperature
2012-02-09	Ly	1	0	1	0	0	Feeding	F	2	Mating	1.15
2012-02-11	Ma	0	1	1	0	0	Feeding	F	6	Mating	2.59
2012-02-11	Pa	0	0	0	0	0	Feeding	F	7	Mating	2.59
2012-02-12	Ol	0	0	0	0	0	Feeding	F	3	Mating	1.7
2012-02-12	Ci	0	0	0	0	0	Agonistic	F	8	Mating	1.7
2012-02-12	Ly	0	0	0	0	0	Feeding	F	2	Mating	1.7
2012-02-18	Te	1	1	0	0	0	Feeding	F	9	Mating	7.78
2012-02-19	Ma	0	0	0	0	0	Feeding	F	6	Mating	7.93
2012-02-19	Te	0	0	0	0	0	Agonistic	F	9	Mating	7.93
2012-02-19	Ba	0	0	0	0	0	Agonistic	F	5	Mating	7.93
2012-02-19	Pa	0	0	0	0	0	Agonistic	F	7	Mating	7.93
2012-02-19	Ci	0	0	0	0	0	Feeding	F	8	Mating	7.93
2012-02-21	Le	0	0	0	0	0	Other	F	4	Mating	5.03
2012-02-23	Ci	1	0	1	0	0	Agonistic	F	8	Mating	8
2012-02-23	Le	0	1	0	0	0	Feeding	F	4	Mating	8
2012-02-23	Ly	1	1	0	0	1	Agonistic	F	2	Mating	8
2012-02-23	Ba	0	0	0	0	0	Other	F	5	Mating	8
2012-02-25	Ol	0	1	0	0	0	Agonistic	F	3	Mating	6.81
2012-02-25	Ma	0	1	0	0	1	Feeding	F	6	Mating	6.81
2012-02-25	Ly	0	1	0	0	0	Feeding	F	2	Mating	6.81
2012-02-25	Pa	0	1	1	0	0	Agonistic	F	7	Mating	6.81
2012-02-26	Ly	0	1	0	0	0	Feeding	F	2	Mating	7.07
2012-02-26	Le	1	1	0	0	0	Feeding	F	4	Mating	7.07
2012-02-26	Pa	0	0	0	0	0	Feeding	F	7	Mating	7.07
2012-03-01	Ci	0	1	0	0	0	Feeding	F	8	Other	9.23
2012-03-03	Le	0	1	0	0	0	Feeding	F	4	Other	10.07
2012-03-03	Ba	0	0	0	0	0	Feeding	F	5	Other	10.07
2012-03-04	Ly	0	0	0	0	0	Agonistic	F	2	Other	10.27
2012-03-05	Pa	0	1	0	0	0	Feeding	F	7	Other	10.9
2012-03-05	Sa	0	0	0	0	0	Feeding	F	1	Other	10.9
2012-03-05	Ba	0	1	0	1	0	Feeding	F	5	Other	10.9
2012-03-06	Ma	0	0	0	1	0	Agonistic	F	6	Other	8.61
2012-03-08	Le	1	1	0	0	0	Other	F	4	Other	9.37
2012-03-08	Ol	0	1	0	0	0	Other	F	3	Other	9.37
2012-03-10	Ol	0	1	0	0	1	Other	F	3	Other	11.42
2012-03-10	Ci	0	1	0	0	0	Feeding	F	8	Other	11.42
2012-03-13	Ly	1	0	0	0	0	Other	F	2	Other	12.82
2012-03-13	Te	0	1	0	0	0	Agonistic	F	9	Other	12.82
2012-03-15	Ba	0	1	0	0	0	Feeding	F	5	Other	13.76
2012-03-17	Ol	0	0	0	0	0	Feeding	F	3	Other	13.15
2012-03-17	Le	0	1	1	1	0	Feeding	F	4	Other	13.15
2012-03-18	Ol	0	0	0	0	0	Feeding	F	3	Other	13.77
2012-03-18	Ma	1	0	1	0	0	Agonistic	F	6	Other	13.77
2012-03-18	Ba	0	0	0	0	0	Feeding	F	5	Other	13.77
2012-03-18	Ly	0	0	0	0	0	Agonistic	F	2	Other	13.77
2012-03-18	Le	0	0	0	0	0	Feeding	F	4	Other	13.77
2012-03-18	Te	0	1	1	0	0	Agonistic	F	9	Other	13.77
2012-03-20	Ba	0	1	0	0	0	Feeding	F	5	Other	12.01
2012-03-20	Ci	1	1	0	0	1	Other	F	8	Other	12.01
2012-03-24	Le	1	0	0	0	0	Feeding	F	4	Other	15.01
2012-03-24	Ci	0	1	0	0	0	Feeding	F	8	Other	15.01
2012-03-25	Ma	0	0	0	0	0	Other	F	6	Other	13.34
2012-03-25	Ci	0	1	0	0	0	Feeding	F	8	Other	13.34
2012-03-27	Ly	0	0	1	0	0	Feeding	F	2	Other	17.4
2012-03-27	Ba	0	1	0	0	0	Agonistic	F	5	Other	17.4
2012-03-29	Sa	0	1	0	0	0	Feeding	F	1	Other	11.5
2012-04-01	Ma	0	1	0	0	0	Other	F	6	Other	7.19
2012-04-01	Ba	0	1	0	0	0	Feeding	F	5	Other	7.19
2012-04-01	Sa	0	1	0	0	0	Feeding	F	1	Other	7.19
2012-04-02	Ma	1	1	0	0	0	Feeding	F	6	Other	6.18
2012-04-02	Ba	0	0	1	0	1	Other	F	5	Other	6.18
2012-04-03	Ol	1	1	0	0	0	Feeding	F	3	Other	6.81
2012-04-03	Ma	0	0	0	0	0	Other	F	6	Other	6.81
2012-04-03	Ci	1	1	0	0	1	Other	F	8	Other	6.81
2012-04-07	Pa	0	1	0	0	0	Agonistic	F	7	Birth	7.82
2012-04-07	Le	1	1	0	0	1	Other	F	4	Birth	7.82
2012-04-07	Te	1	1	0	1	0	Agonistic	F	9	Birth	7.82
2012-04-08	Ol	0	1	1	1	0	Feeding	F	3	Birth	13.86
2012-04-08	Ci	0	1	0	0	0	Agonistic	F	8	Birth	13.86
2012-04-08	Ma	0	1	0	0	1	Other	F	6	Birth	13.86
2012-04-09	Ba	1	1	1	0	0	Agonistic	F	5	Birth	17.05
2012-04-09	Te	0	1	0	0	0	Other	F	9	Birth	17.05
2012-04-10	Ol	0	1	0	0	1	Agonistic	F	3	Birth	8.47
2012-04-10	Ba	1	1	1	1	0	Agonistic	F	5	Birth	8.47
2012-04-14	Ly	0	1	0	0	1	Feeding	F	2	Birth	7.9
2012-04-14	Sa	0	1	0	0	0	Other	F	1	Birth	7.9
2012-04-15	Pa	0	1	0	0	0	Feeding	F	7	Birth	3.5
2012-04-15	Ba	0	0	0	0	0	Feeding	F	5	Birth	3.5
2012-04-15	Ci	1	1	0	0	0	Agonistic	F	8	Birth	3.5
2012-04-15	Le	0	1	1	1	0	Agonistic	F	4	Birth	3.5
2012-04-15	Ma	0	0	0	0	0	Feeding	F	6	Birth	3.5
2012-04-16	Pa	0	0	0	0	0	Feeding	F	7	Birth	5.3
2012-04-16	Ly	1	1	0	0	0	Agonistic	F	2	Birth	5.3
2012-04-16	Ba	0	1	0	0	0	Agonistic	F	5	Birth	5.3
2012-04-17	Ly	1	1	1	0	0	Feeding	F	2	Birth	10.37
2012-04-17	Pa	1	0	0	0	0	Other	F	7	Birth	10.37
2012-04-17	Ba	1	1	0	0	0	Agonistic	F	5	Birth	10.37
2012-04-17	Le	0	1	0	0	0	Agonistic	F	4	Birth	10.37
2012-04-17	Ci	0	1	0	0	1	Agonistic	F	8	Birth	10.37
2012-04-19	Ci	0	1	0	0	1	Agonistic	F	8	Birth	7.3
2012-04-19	Ol	0	1	0	0	0	Feeding	F	3	Birth	7.3
2012-04-19	Ba	0	1	0	0	0	Feeding	F	5	Birth	7.3
2012-04-21	Ol	0	1	0	0	0	Agonistic	F	3	Birth	13.33
2012-04-21	Sa	0	1	0	0	0	Agonistic	F	1	Birth	13.33
2012-04-21	Te	0	0	0	0	0	Other	F	9	Birth	13.33
2012-04-22	Ba	0	0	0	0	0	Feeding	F	5	Birth	12.21
2012-04-22	Ci	1	0	0	0	0	Agonistic	F	8	Birth	12.21
2012-04-22	Pa	1	1	0	0	0	Agonistic	F	7	Birth	12.21
2012-04-22	Ly	1	1	0	0	0	Agonistic	F	2	Birth	12.21
2012-04-22	Sa	0	1	1	0	0	Agonistic	F	1	Birth	12.21
2012-04-23	Ol	0	1	1	0	1	Agonistic	F	3	Birth	11.96
2012-04-23	Le	0	1	0	0	0	Agonistic	F	4	Birth	11.96
2012-04-26	Le	0	1	1	0	0	Feeding	F	4	Birth	16.1
2012-04-26	Ba	1	0	0	0	0	Other	F	5	Birth	16.1
2012-04-29	Ly	0	0	0	0	0	Agonistic	F	2	Birth	7.41
2012-04-30	Pa	1	1	0	0	1	Other	F	7	Birth	7.29
2012-04-30	Ol	0	1	0	0	0	Agonistic	F	3	Birth	7.29
2012-04-30	Te	0	0	0	0	1	Feeding	F	9	Birth	7.29
2012-04-30	Ci	0	0	0	0	0	Agonistic	F	8	Birth	7.29
2012-05-01	Ma	0	1	1	1	0	Feeding	F	6	Birth	8.73
2012-05-01	Ba	0	1	0	0	0	Agonistic	F	5	Birth	8.73
2012-05-01	Te	0	0	0	0	0	Agonistic	F	9	Birth	8.73
2012-05-05	Te	1	0	0	0	0	Agonistic	F	9	Other	12.66
2012-05-05	Ol	1	0	1	1	0	Feeding	F	3	Other	12.66
2012-05-05	Ba	1	0	0	1	0	Agonistic	F	5	Other	12.66
2012-05-05	Ly	0	1	0	0	0	Feeding	F	2	Other	12.66
2012-05-06	Pa	0	1	1	0	0	Feeding	F	7	Other	10.02
2012-05-06	Sa	0	0	0	0	0	Feeding	F	1	Other	10.02
2012-05-06	Ci	0	0	0	0	0	Agonistic	F	8	Other	10.02
2012-05-06	Le	0	0	0	0	0	Feeding	F	4	Other	10.02
2012-05-09	Ci	0	0	0	0	0	Agonistic	F	8	Other	21.02
2012-05-09	Ma	1	0	0	0	1	Feeding	F	6	Other	21.02
2012-05-10	Ma	0	1	0	0	0	Feeding	F	6	Other	22.3
2012-05-12	Ma	0	0	0	0	0	Feeding	F	6	Other	25.35
2012-05-12	Sa	0	1	0	0	0	Feeding	F	1	Other	25.35
2012-05-12	Pa	0	1	0	0	0	Feeding	F	7	Other	25.35
2012-05-12	Te	0	0	0	0	0	Agonistic	F	9	Other	25.35
2012-05-13	Ci	0	0	0	0	0	Other	F	8	Other	24.78
2012-05-13	Le	1	0	0	0	1	Agonistic	F	4	Other	24.78
2012-05-13	Te	0	1	1	0	0	Agonistic	F	9	Other	24.78
2012-05-17	Sa	0	0	0	0	0	Other	F	1	Other	28.43
2012-05-17	Ba	1	1	1	0	0	Feeding	F	5	Other	28.43
2012-05-19	Ma	0	1	0	0	0	Other	F	6	Other	13.69
2012-05-19	Ol	0	0	0	0	0	Other	F	3	Other	13.69
2012-05-19	Ly	1	1	1	0	0	Feeding	F	2	Other	13.69
2012-05-19	Le	1	0	0	0	0	Agonistic	F	4	Other	13.69
2012-05-19	Te	1	0	0	0	0	Other	F	9	Other	13.69
2012-05-20	Ci	0	0	0	0	0	Agonistic	F	8	Other	7.09
2012-05-20	Ly	0	1	0	0	0	Agonistic	F	2	Other	7.09
2012-05-20	Ba	0	1	0	0	0	Agonistic	F	5	Other	7.09
2012-05-21	Le	1	1	1	0	0	Feeding	F	4	Other	9.87
2012-05-24	Te	0	0	0	0	0	Feeding	F	9	Other	22.51
2012-05-26	Ci	0	1	0	0	0	Feeding	F	8	Other	20.38
2012-05-26	Te	0	0	0	1	0	Agonistic	F	9	Other	20.38
2012-05-26	Pa	0	0	0	0	0	Agonistic	F	7	Other	20.38
2012-05-27	Le	0	1	0	0	0	Agonistic	F	4	Other	22.19
2012-05-27	Ly	1	1	0	0	0	Feeding	F	2	Other	22.19
2012-05-27	Ol	1	1	1	0	0	Feeding	F	3	Other	22.19
2012-05-27	Ba	0	1	1	0	1	Feeding	F	5	Other	22.19
2012-05-27	Ma	0	1	0	0	1	Feeding	F	6	Other	22.19
2012-05-27	Sa	0	1	0	0	0	Agonistic	F	1	Other	22.19
2012-05-28	Te	1	1	0	0	0	Other	F	9	Other	21.92
2012-05-28	Ly	1	1	0	0	0	Feeding	F	2	Other	21.92
2012-05-29	Sa	1	1	0	0	0	Feeding	F	1	Other	22.66
2012-05-29	Ol	1	1	0	0	0	Feeding	F	3	Other	22.66
2012-05-29	Ba	1	1	1	0	0	Feeding	F	5	Other	22.66
2012-05-31	Te	0	1	0	0	0	Feeding	F	9	Other	24.71
2012-05-31	Ci	0	1	0	0	0	Feeding	F	8	Other	24.71
2012-05-31	Ly	1	1	1	0	0	Feeding	F	2	Other	24.71
2012-05-31	Ol	0	1	0	0	0	Feeding	F	3	Other	24.71
2012-05-31	Ma	0	0	0	0	0	Other	F	6	Other	24.71
2012-06-02	Sa	0	1	1	0	0	Feeding	F	1	Other	21.58
2012-06-02	Le	1	1	0	0	0	Feeding	F	4	Other	21.58
2012-06-02	Ol	0	1	1	0	1	Feeding	F	3	Other	21.58
2012-06-03	Te	0	0	0	0	1	Feeding	F	9	Other	21.49
2012-06-03	Ly	0	1	0	0	0	Agonistic	F	2	Other	21.49
2012-06-03	Ba	0	1	0	0	0	Agonistic	F	5	Other	21.49
2012-06-03	Ma	0	1	1	0	0	Agonistic	F	6	Other	21.49
2012-06-03	Pa	0	0	1	0	0	Feeding	F	7	Other	21.49
2012-06-05	Ci	1	1	0	0	0	Other	F	8	Other	25.71
2012-06-07	Ol	0	1	0	0	1	Feeding	F	3	Other	22.96
2012-06-09	Ci	0	1	0	0	1	Feeding	F	8	Other	21.73
2012-06-09	Le	0	1	0	0	1	Feeding	F	4	Other	21.73
2012-06-09	Pa	0	1	1	0	1	Agonistic	F	7	Other	21.73
2012-06-10	Pa	0	1	0	0	0	Agonistic	F	7	Other	23.94
2012-06-10	Sa	0	1	0	0	0	Other	F	1	Other	23.94
2012-06-10	Ol	1	1	0	0	0	Agonistic	F	3	Other	23.94
2012-06-12	Ma	0	1	0	0	1	Feeding	F	6	Other	22.29
2012-06-12	Ly	0	1	0	0	0	Agonistic	F	2	Other	22.29
2012-06-12	Te	0	1	0	0	0	Agonistic	F	9	Other	22.29
2012-06-14	Ba	0	1	0	0	1	Feeding	F	5	Other	21.91
2012-06-14	Sa	0	1	0	0	0	Feeding	F	1	Other	21.91
2012-06-16	Sa	0	0	0	0	0	Other	F	1	Other	23.6
2012-06-16	Ci	0	0	0	0	0	Other	F	8	Other	23.6
2012-06-17	Le	1	1	1	0	1	Agonistic	F	4	Other	22.06
2012-06-17	Te	1	1	0	0	1	Agonistic	F	9	Other	22.06
2012-06-17	Ma	1	1	1	0	0	Agonistic	F	6	Other	22.06
2012-06-17	Pa	0	1	0	0	0	Agonistic	F	7	Other	22.06
2012-06-17	Ly	1	1	1	0	0	Agonistic	F	2	Other	22.06
2012-06-19	Ba	0	1	0	0	0	Feeding	F	5	Other	22.05
2012-06-19	Ol	0	1	0	0	0	Feeding	F	3	Other	22.05
2012-06-21	Ol	0	1	0	0	1	Other	F	3	Other	24.2
2012-06-21	Ly	0	0	0	0	0	Agonistic	F	2	Other	24.2
2012-06-23	Ci	0	1	1	0	1	Agonistic	F	8	Other	30.51
2012-06-23	Ol	0	1	0	0	0	Other	F	3	Other	30.51
2012-06-24	Ma	1	1	0	0	0	Feeding	F	6	Other	29.18
2012-06-24	Sa	0	1	0	0	0	Other	F	1	Other	29.18
2012-06-24	Ly	0	1	1	0	0	Feeding	F	2	Other	29.18
2012-06-24	Pa	0	0	0	0	0	Feeding	F	7	Other	29.18
2012-06-24	Ba	0	1	0	0	0	Feeding	F	5	Other	29.18
2012-06-26	Ol	0	1	0	0	0	Feeding	F	3	Other	28.36
2012-06-26	Ly	0	1	0	0	0	Feeding	F	2	Other	28.36
2012-06-28	Ci	0	1	0	0	0	Agonistic	F	8	Other	28.25
2012-06-30	Ba	0	1	0	0	0	Feeding	F	5	Other	25.12
2012-06-30	Le	1	1	0	0	1	Other	F	4	Other	25.12
2012-06-30	Ci	0	1	0	0	0	Agonistic	F	8	Other	25.12
2012-06-30	Ly	1	1	0	0	0	Agonistic	F	2	Other	25.12
2012-06-30	Ma	0	1	0	0	1	Feeding	F	6	Other	25.12
2012-07-01	Sa	0	1	0	0	0	Feeding	F	1	Other	21.99
2012-07-01	Ol	0	1	1	0	0	Feeding	F	3	Other	21.99
2012-07-01	Pa	1	1	0	0	0	Agonistic	F	7	Other	21.99
2012-07-02	Ol	0	1	0	0	0	Agonistic	F	3	Other	27.45
2012-07-03	Ba	1	1	1	0	0	Agonistic	F	5	Other	29.23
2012-07-03	Ol	0	0	0	0	0	Other	F	3	Other	29.23
2012-07-05	Ma	0	1	0	0	1	Agonistic	F	6	Other	25.53
2012-07-05	Le	0	1	0	0	1	Other	F	4	Other	25.53
2012-07-05	Te	0	1	0	1	1	Feeding	F	9	Other	25.53
2012-07-05	Ci	1	1	0	0	0	Feeding	F	8	Other	25.53
2012-07-07	Ba	0	1	0	0	0	Feeding	F	5	Other	29.24
2012-07-07	Ol	0	1	0	0	0	Other	F	3	Other	29.24
2012-07-07	Pa	0	0	0	0	0	Agonistic	F	7	Other	29.24
2012-07-07	Ly	0	0	0	0	0	Agonistic	F	2	Other	29.24
2012-07-07	Le	1	1	0	0	0	Feeding	F	4	Other	29.24
2012-07-07	Ma	0	1	0	0	1	Agonistic	F	6	Other	29.24
2012-07-07	Sa	0	1	0	0	0	Feeding	F	1	Other	29.24
2012-07-08	Ba	0	1	0	0	0	Agonistic	F	5	Other	27.36
2012-07-08	Pa	0	0	0	0	0	Other	F	7	Other	27.36
2012-07-08	Ci	0	0	0	0	0	Other	F	8	Other	27.36
2012-07-08	Te	0	0	0	0	0	Other	F	9	Other	27.36
2012-07-08	Le	1	0	0	0	1	Feeding	F	4	Other	27.36
2012-07-09	Sa	0	1	0	0	1	Feeding	F	1	Other	28.53
2012-07-09	Ci	1	0	1	0	1	Feeding	F	8	Other	28.53
2012-07-10	Sa	0	1	1	0	0	Feeding	F	1	Other	26.94
2012-07-12	Le	0	1	1	0	0	Other	F	4	Other	30.08
2012-07-12	Ma	0	1	1	0	0	Agonistic	F	6	Other	30.08
2012-07-14	Sa	0	1	0	0	0	Other	F	1	Other	30.14
2012-07-14	Ba	1	1	0	0	0	Feeding	F	5	Other	30.14
2012-07-14	Ci	1	1	0	0	0	Feeding	F	8	Other	30.14
2012-07-14	Ol	0	1	0	0	0	Agonistic	F	3	Other	30.14
2012-07-14	Le	0	1	0	0	1	Feeding	F	4	Other	30.14
2012-07-16	Le	0	1	1	0	0	Other	F	4	Other	30.86
2012-07-16	Sa	0	1	1	0	0	Feeding	F	1	Other	30.86
2012-07-16	Ma	0	1	0	0	1	Feeding	F	6	Other	30.86
2012-07-17	Ol	0	0	0	0	1	Other	F	3	Other	30.64
2012-07-17	Sa	0	0	0	0	0	Agonistic	F	1	Other	30.64
2012-07-17	Ly	0	1	0	0	0	Feeding	F	2	Other	30.64
2012-07-17	Te	0	1	0	0	0	Agonistic	F	9	Other	30.64
2012-07-17	Ba	0	1	0	0	1	Agonistic	F	5	Other	30.64
2012-07-19	Le	1	1	0	0	1	Feeding	F	4	Other	29.66
2012-07-19	Ma	0	1	0	0	0	Other	F	6	Other	29.66
2012-07-21	Ma	1	1	0	0	0	Feeding	F	6	Other	26.85
2012-07-21	Sa	1	1	1	0	0	Feeding	F	1	Other	26.85
2012-07-21	Ol	0	0	1	0	1	Feeding	F	3	Other	26.85
2012-07-22	Le	0	1	1	0	0	Agonistic	F	4	Other	24.98
2012-07-22	Ba	0	1	1	0	0	Feeding	F	5	Other	24.98
2012-07-22	Pa	0	1	1	0	0	Agonistic	F	7	Other	24.98
2012-07-23	Ma	0	1	0	0	0	Other	F	6	Other	24.08
2012-07-23	Ba	0	1	0	0	0	Feeding	F	5	Other	24.08
2012-07-23	Ci	1	1	0	0	1	Agonistic	F	8	Other	24.08
2012-07-24	Te	0	1	0	0	0	Feeding	F	9	Other	24.98
2012-07-26	Ly	1	1	0	0	0	Feeding	F	2	Other	22.14
2012-07-26	Ol	0	0	1	0	0	Feeding	F	3	Other	22.14
2012-07-29	Sa	0	0	1	0	0	Other	F	1	Other	26.39
2012-07-29	Le	0	0	0	0	0	Other	F	4	Other	26.39
2012-07-29	Pa	0	0	0	0	0	Other	F	7	Other	26.39
2012-07-30	Ba	0	0	0	0	1	Other	F	5	Other	31.1
2012-07-30	Ma	0	1	0	0	0	Feeding	F	6	Other	31.1
2012-07-31	Ly	0	0	0	0	0	Feeding	F	2	Other	31.37
2012-08-04	Ol	0	1	0	0	0	Agonistic	F	3	Other	28.69
2012-08-05	Ma	0	1	0	0	0	Feeding	F	6	Other	26.36
2012-08-05	Le	1	0	1	0	1	Agonistic	F	4	Other	26.36
2012-08-05	Ly	0	1	0	0	1	Feeding	F	2	Other	26.36
2012-08-05	Ci	1	1	0	0	0	Other	F	8	Other	26.36
2012-08-05	Te	0	1	0	1	0	Feeding	F	9	Other	26.36
2012-08-06	Pa	0	0	0	0	0	Agonistic	F	7	Other	24.84
2012-08-06	Ba	1	1	1	0	0	Feeding	F	5	Other	24.84
2012-08-06	Sa	0	1	1	0	0	Agonistic	F	1	Other	24.84
2012-08-07	Pa	0	1	0	0	0	Agonistic	F	7	Other	30.49
2012-08-07	Ci	1	1	0	0	1	Feeding	F	8	Other	30.49
2012-08-07	Ba	1	1	0	0	0	Feeding	F	5	Other	30.49
2012-08-09	Pa	0	1	0	0	0	Agonistic	F	7	Other	30.33
2012-08-09	Ba	0	1	0	0	0	Agonistic	F	5	Other	30.33
2012-08-11	Sa	1	1	0	0	0	Other	F	1	Other	29.53
2012-08-11	Ol	0	1	0	0	0	Feeding	F	3	Other	29.53
2012-08-12	Ba	0	0	0	0	1	Other	F	5	Other	28.35
2012-08-12	Ly	0	1	0	0	0	Feeding	F	2	Other	28.35
2012-08-12	Ci	0	0	0	0	0	Agonistic	F	8	Other	28.35
2012-08-12	Ol	0	1	0	0	1	Agonistic	F	3	Other	28.35
2012-08-14	Ma	0	1	0	0	0	Agonistic	F	6	Other	28.72
2012-08-14	Te	0	1	0	0	0	Agonistic	F	9	Other	28.72
2012-08-14	Ly	0	1	0	0	0	Agonistic	F	2	Other	28.72
2012-08-14	Ba	0	0	0	0	0	Feeding	F	5	Other	28.72
2012-08-14	Le	1	1	0	0	0	Feeding	F	4	Other	28.72
2012-08-14	Ci	0	1	0	0	0	Feeding	F	8	Other	28.72
2012-08-16	Ly	0	0	0	0	0	Feeding	F	2	Other	30.86
2012-08-18	Sa	0	1	1	0	0	Agonistic	F	1	Other	27.98
2012-08-18	Te	0	1	1	0	0	Agonistic	F	9	Other	27.98
2012-08-18	Le	1	0	1	0	0	Agonistic	F	4	Other	27.98
2012-08-18	Ba	1	1	0	0	0	Feeding	F	5	Other	27.98
2012-08-18	Ly	1	1	1	0	0	Agonistic	F	2	Other	27.98
2012-08-18	Ol	0	1	0	0	0	Agonistic	F	3	Other	27.98
2012-08-18	Ci	1	1	1	0	0	Feeding	F	8	Other	27.98
2012-08-20	Ba	0	0	0	0	1	Agonistic	F	5	Other	29.34
2012-08-20	Le	0	1	1	1	0	Agonistic	F	4	Other	29.34
2012-08-20	Pa	0	1	0	0	0	Feeding	F	7	Other	29.34
2012-08-23	Ma	1	1	0	0	0	Agonistic	F	6	Other	27.22
2012-08-23	Ly	0	0	1	0	0	Agonistic	F	2	Other	27.22
2012-08-25	Sa	0	0	0	0	0	Other	F	1	Other	28.83
2012-08-25	Te	0	0	0	0	0	Feeding	F	9	Other	28.83
2012-08-25	Ci	0	1	1	0	1	Agonistic	F	8	Other	28.83
2012-08-25	Le	1	1	1	0	1	Agonistic	F	4	Other	28.83
2012-08-25	Ma	0	0	1	0	0	Agonistic	F	6	Other	28.83
2012-08-26	Ly	0	1	0	0	0	Agonistic	F	2	Other	24.48
2012-08-27	Ol	1	1	1	1	0	Agonistic	F	3	Other	28.11
2012-08-27	Pa	1	1	0	0	0	Agonistic	F	7	Other	28.11
2012-08-27	Te	0	0	0	0	0	Other	F	9	Other	28.11
2012-08-28	Sa	0	1	1	0	0	Agonistic	F	1	Other	27.85
2012-08-28	Te	0	1	0	0	0	Agonistic	F	9	Other	27.85
2012-08-28	Ba	0	1	1	0	0	Agonistic	F	5	Other	27.85
2012-08-30	Sa	0	0	0	0	0	Agonistic	F	1	Other	28.29
2012-08-30	Ci	0	0	0	0	0	Agonistic	F	8	Other	28.29
2012-09-01	Pa	0	1	1	0	0	Agonistic	F	7	Other	25.15
2012-09-01	Ly	0	0	0	0	0	Agonistic	F	2	Other	25.15
2012-09-01	Te	0	1	0	0	0	Agonistic	F	9	Other	25.15
2012-09-01	Le	0	1	1	0	0	Agonistic	F	4	Other	25.15
2012-09-01	Ba	1	1	1	0	0	Agonistic	F	5	Other	25.15
2012-09-01	Sa	0	1	0	0	0	Agonistic	F	1	Other	25.15
2012-09-02	Ci	0	1	0	0	0	Agonistic	F	8	Other	25.66
2012-09-02	Ma	0	1	0	0	1	Agonistic	F	6	Other	25.66
2012-09-03	Ol	1	1	0	0	0	Agonistic	F	3	Other	24.98
2012-09-03	Te	0	0	0	0	1	Agonistic	F	9	Other	24.98
2012-09-03	Ba	0	1	0	0	1	Agonistic	F	5	Other	24.98
2012-09-06	Ly	0	1	0	0	0	Agonistic	F	2	Other	23.59
2012-09-06	Ba	0	1	1	0	1	Agonistic	F	5	Other	23.59
2012-09-08	Te	0	0	0	0	0	Agonistic	F	9	Other	23.12
2012-09-08	Ci	0	1	1	0	0	Agonistic	F	8	Other	23.12
2012-09-08	Ba	0	1	0	0	0	Agonistic	F	5	Other	23.12
2012-09-09	Te	1	1	0	0	0	Agonistic	F	9	Other	21.89
2012-09-09	Ol	1	0	0	0	0	Other	F	3	Other	21.89
2012-09-09	Ly	0	0	0	0	1	Agonistic	F	2	Other	21.89
2012-09-09	Pa	0	1	0	0	0	Agonistic	F	7	Other	21.89
2012-09-09	Le	0	1	1	0	0	Agonistic	F	4	Other	21.89
2012-09-10	Sa	1	1	1	0	1	Feeding	F	1	Other	20.19
2012-09-10	Ma	1	1	1	0	0	Agonistic	F	6	Other	20.19
2012-09-13	Le	1	0	0	0	0	Feeding	F	4	Other	22.03
2012-09-13	Pa	0	1	0	0	0	Agonistic	F	7	Other	22.03
2012-09-22	Ci	0	1	1	1	0	Feeding	F	8	Other	25.81
2012-09-22	Ly	0	1	1	0	0	Agonistic	F	2	Other	25.81
2012-09-22	Te	1	1	0	0	0	Agonistic	F	9	Other	25.81
2012-09-22	Pa	0	0	0	0	0	Agonistic	F	7	Other	25.81
2012-09-23	Ol	0	1	0	0	1	Agonistic	F	3	Other	26.84
2012-09-23	Sa	1	1	1	0	0	Agonistic	F	1	Other	26.84
2012-09-23	Le	1	0	0	0	0	Agonistic	F	4	Other	26.84
2012-09-23	Ba	0	1	0	0	0	Agonistic	F	5	Other	26.84
2012-09-23	Ma	1	1	0	1	1	Agonistic	F	6	Other	26.84
2012-09-25	Ol	0	0	0	0	0	Other	F	3	Other	19.02
2012-09-25	Le	0	1	0	1	1	Other	F	4	Other	19.02
2012-09-29	Sa	0	1	0	0	0	Other	F	1	Other	11.58
2012-09-29	Ly	1	0	0	0	0	Other	F	2	Other	11.58
2012-09-29	Pa	0	0	0	0	0	Other	F	7	Other	11.58
2012-09-29	Le	0	0	0	0	0	Agonistic	F	4	Other	11.58
2012-09-30	Ma	1	1	0	0	0	Agonistic	F	6	Other	13.78
2012-09-30	Ol	0	0	0	0	0	Agonistic	F	3	Other	13.78
2012-09-30	Ci	1	1	0	0	0	Feeding	F	8	Other	13.78
2012-10-01	Ba	0	1	0	0	0	Feeding	F	5	Other	19.07
2012-10-01	Ly	0	0	0	0	0	Other	F	2	Other	19.07
2012-10-02	Ci	0	0	0	0	0	Agonistic	F	8	Other	20.5
2012-10-02	Ly	0	1	0	0	0	Feeding	F	2	Other	20.5
2012-10-04	Ol	1	1	0	0	0	Agonistic	F	3	Other	21.81
2012-10-04	Ly	0	0	1	1	0	Other	F	2	Other	21.81
2012-10-06	Ma	0	1	0	0	0	Agonistic	F	6	Other	22.73
2012-10-06	Ol	0	0	0	0	0	Other	F	3	Other	22.73
2012-10-06	Sa	1	1	1	0	0	Agonistic	F	1	Other	22.73
2012-10-06	Ci	0	0	1	0	0	Other	F	8	Other	22.73
2012-10-07	Te	0	0	0	0	0	Other	F	9	Other	23.38
2012-10-07	Ba	0	1	0	0	0	Agonistic	F	5	Other	23.38
2012-10-07	Ly	1	1	0	0	0	Agonistic	F	2	Other	23.38
2012-10-07	Pa	0	1	0	0	0	Agonistic	F	7	Other	23.38
2012-10-07	Le	1	1	0	0	0	Other	F	4	Other	23.38
2012-10-08	Pa	0	1	0	0	0	Feeding	F	7	Other	24.59
2012-10-09	Ba	1	1	0	0	0	Agonistic	F	5	Other	25.21
2012-10-11	Ly	0	0	0	0	0	Agonistic	F	2	Other	21.27
2012-10-11	Ol	0	0	0	0	0	Feeding	F	3	Other	21.27
2012-10-13	Te	0	0	1	0	0	Feeding	F	9	Other	15.92
2012-10-13	Ol	0	0	0	0	0	Feeding	F	3	Other	15.92
2012-10-13	Ci	1	1	1	0	0	Feeding	F	8	Other	15.92
2012-10-13	Ba	0	1	0	0	0	Other	F	5	Other	15.92
2012-10-13	Ma	0	0	0	0	0	Other	F	6	Other	15.92
2012-10-13	Ly	1	1	0	0	0	Agonistic	F	2	Other	15.92
2012-10-14	Le	0	0	0	0	0	Agonistic	F	4	Other	15.53
2012-10-14	Te	0	1	0	0	0	Agonistic	F	9	Other	15.53
2012-10-14	Sa	1	0	0	0	0	Agonistic	F	1	Other	15.53
2012-10-14	Pa	0	0	0	0	0	Agonistic	F	7	Other	15.53
2012-10-22	Pa	0	0	0	0	0	Agonistic	F	7	Other	16.65
2012-10-24	Ci	0	1	0	0	0	Other	F	8	Other	20.76
2012-10-25	Ol	1	1	0	0	0	Feeding	F	3	Other	15.71
2012-10-25	Sa	0	1	1	0	0	Agonistic	F	1	Other	15.71
2012-10-25	Ba	1	1	1	0	0	Agonistic	F	5	Other	15.71
2012-10-25	Te	1	1	0	1	0	Agonistic	F	9	Other	15.71
2012-10-25	Ma	0	1	0	0	0	Other	F	6	Other	15.71
2012-10-25	Ly	1	1	0	0	1	Feeding	F	2	Other	15.71
2012-10-25	Ci	1	0	0	1	0	Agonistic	F	8	Other	15.71
2012-10-28	Le	1	1	1	0	0	Agonistic	F	4	Other	9.56
2012-10-28	Pa	0	0	0	0	1	Agonistic	F	7	Other	9.56
2012-10-28	Te	1	1	0	0	0	Agonistic	F	9	Other	9.56
2012-10-28	Ly	1	1	0	0	0	Other	F	2	Other	9.56
2012-10-28	Ba	0	0	0	0	0	Agonistic	F	5	Other	9.56
2012-11-01	Ol	0	1	0	0	0	Feeding	F	3	Other	12.35
2012-11-01	Ba	0	0	0	0	0	Feeding	F	5	Other	12.35
2012-11-03	Sa	1	1	0	0	1	Other	F	1	Other	16.74
2012-11-03	Ol	0	1	0	0	0	Agonistic	F	3	Other	16.74
2012-11-03	Te	1	0	1	1	0	Agonistic	F	9	Other	16.74
2012-11-03	Ba	1	1	0	0	0	Feeding	F	5	Other	16.74
2012-11-03	Le	1	1	1	0	1	Agonistic	F	4	Other	16.74
2012-11-03	Ma	0	0	0	0	0	Agonistic	F	6	Other	16.74
2012-11-03	Ci	1	1	0	0	0	Agonistic	F	8	Other	16.74
2012-11-04	Ly	0	0	0	0	0	Agonistic	F	2	Other	17.91
2012-11-05	Pa	0	1	0	0	0	Agonistic	F	7	Other	17.07
2012-11-10	Pa	0	0	1	0	1	Other	F	7	Other	6.94
2012-11-10	Ol	0	0	0	0	0	Agonistic	F	3	Other	6.94
2012-11-14	Sa	0	1	0	0	0	Agonistic	F	1	Other	8.9
2012-11-14	Ly	0	1	0	0	0	Feeding	F	2	Other	8.9
2012-11-15	Ly	0	1	0	0	0	Agonistic	F	2	Other	13.26
2012-11-15	Te	0	0	0	0	0	Agonistic	F	9	Other	13.26
2012-11-15	Ma	0	1	0	0	0	Other	F	6	Other	13.26
2012-11-18	Ci	0	1	1	0	0	Agonistic	F	8	Other	6.79
2012-11-19	Ly	1	1	0	0	0	Other	F	2	Other	8.58
2012-11-19	Ba	0	0	0	0	0	Agonistic	F	5	Other	8.58
2012-11-20	Te	0	1	0	0	0	Agonistic	F	9	Other	11.61
2012-11-24	Ly	1	0	1	0	0	Agonistic	F	2	Other	14.89
2012-11-24	Ba	0	1	0	0	0	Agonistic	F	5	Other	14.89
2012-11-24	Le	1	1	0	0	0	Agonistic	F	4	Other	14.89
2012-11-24	Pa	1	0	0	0	0	Agonistic	F	7	Other	14.89
2012-11-24	Sa	1	1	0	0	0	Feeding	F	1	Other	14.89
2012-11-24	Ma	0	1	0	0	0	Other	F	6	Other	14.89
2012-11-25	Ol	0	1	0	0	0	Feeding	F	3	Other	15.21
2012-11-25	Te	0	1	0	0	0	Feeding	F	9	Other	15.21
2012-11-25	Ba	0	0	0	0	0	Other	F	5	Other	15.21
2012-12-03	Le	1	1	1	0	0	Agonistic	F	4	Other	1.54
2012-12-03	Ol	1	1	0	0	0	Agonistic	F	3	Other	1.54
2012-12-04	Ly	0	1	0	0	0	Other	F	2	Other	2.68
2012-12-05	Sa	0	1	0	0	0	Other	F	1	Other	3.19
2012-12-05	Ci	1	0	0	1	0	Agonistic	F	8	Other	3.19
2012-12-06	Ma	0	0	0	0	0	Other	F	6	Other	15.36
2012-12-06	Ly	0	1	0	0	0	Agonistic	F	2	Other	15.36
2012-12-08	Ci	0	1	0	0	0	Agonistic	F	8	Other	6.36
2012-12-08	Ly	0	0	0	0	0	Other	F	2	Other	6.36
2012-12-08	Ba	1	0	0	0	0	Agonistic	F	5	Other	6.36
2012-12-08	Ma	0	0	0	0	0	Agonistic	F	6	Other	6.36
2012-12-10	Sa	0	1	0	0	0	Agonistic	F	1	Other	7.47
2012-12-12	Te	0	0	0	0	0	Agonistic	F	9	Other	7.94
2012-12-15	Ci	1	0	0	0	0	Other	F	8	Other	10.03
2012-12-15	Ol	0	0	0	0	0	Other	F	3	Other	10.03
2012-12-15	Le	0	0	1	0	0	Agonistic	F	4	Other	10.03
2012-12-15	Te	0	1	0	0	0	Agonistic	F	9	Other	10.03
2012-12-15	Ly	0	1	0	0	0	Agonistic	F	2	Other	10.03
2012-12-15	Ba	0	1	1	0	0	Agonistic	F	5	Other	10.03
2012-12-20	Pa	0	1	0	0	0	Agonistic	F	7	Other	9.69
2012-12-22	Sa	1	1	0	0	0	Agonistic	F	1	Other	15.36
2012-12-23	Ol	1	0	0	0	0	Other	F	3	Other	12.21
2012-12-24	Te	0	1	0	0	0	Agonistic	F	9	Other	12.07
2012-12-24	Ba	0	1	0	0	0	Other	F	5	Other	12.07
2012-12-25	Ci	0	1	0	0	0	Agonistic	F	8	Other	6.78
2012-02-09	Ch	0	0	0	0	0	Other	M	7	Mating	1.15
2012-02-09	Do	0	0	0	0	0	Feeding	M	6	Mating	1.15
2012-02-12	Pe	0	0	0	0	0	Agonistic	M	9	Mating	1.7
2012-02-12	Nu	0	0	0	0	0	Feeding	M	1	Mating	1.7
2012-02-12	Do	0	0	0	0	0	Feeding	M	6	Mating	1.7
2012-02-12	Ga	0	1	0	0	0	Feeding	M	2	Mating	1.7
2012-02-19	Pe	0	0	0	0	0	Agonistic	M	9	Mating	7.93
2012-02-19	Do	0	0	0	0	0	Agonistic	M	6	Mating	7.93
2012-02-19	Ch	0	0	0	0	0	Agonistic	M	7	Mating	7.93
2012-02-19	Tw	0	1	1	0	0	Agonistic	M	4	Mating	7.93
2012-02-19	Fi	1	1	0	0	0	Agonistic	M	8	Mating	7.93
2012-02-23	Fi	1	0	0	0	0	Other	M	8	Mating	8
2012-02-23	Ch	0	1	0	0	0	Feeding	M	7	Mating	8
2012-02-23	Tw	1	1	1	0	0	Feeding	M	4	Mating	8
2012-02-23	Ga	1	1	0	0	0	Agonistic	M	2	Mating	8
2012-02-25	Fi	0	1	0	0	0	Feeding	M	8	Mating	6.81
2012-02-25	Nu	0	1	0	1	0	Feeding	M	1	Mating	6.81
2012-02-25	Do	0	1	0	0	0	Feeding	M	6	Mating	6.81
2012-02-26	Ki	1	1	0	0	0	Agonistic	M	3	Mating	7.07
2012-02-26	Ch	0	1	1	0	0	Agonistic	M	7	Mating	7.07
2012-02-27	Ga	0	1	0	0	0	Feeding	M	2	Mating	9.88
2012-03-01	Nu	0	1	1	0	0	Feeding	M	1	Other	9.23
2012-03-03	Tw	0	0	0	0	0	Feeding	M	4	Other	10.07
2012-03-04	Nu	1	0	0	0	0	Feeding	M	1	Other	10.27
2012-03-05	Ki	0	1	0	1	0	Feeding	M	3	Other	10.9
2012-03-05	Nu	0	0	0	1	0	Agonistic	M	1	Other	10.9
2012-03-05	Ch	0	1	0	0	0	Agonistic	M	7	Other	10.9
2012-03-06	Nu	0	0	1	0	0	Feeding	M	1	Other	8.61
2012-03-06	Tw	1	0	1	0	1	Agonistic	M	4	Other	8.61
2012-03-08	Fi	0	1	0	0	0	Feeding	M	8	Other	9.37
2012-03-10	Ga	1	0	0	0	0	Feeding	M	2	Other	11.42
2012-03-11	Pe	1	0	0	0	0	Other	M	9	Other	10.47
2012-03-11	Do	0	1	0	0	1	Feeding	M	6	Other	10.47
2012-03-11	Ki	1	1	0	0	1	Feeding	M	3	Other	10.47
2012-03-12	Tw	0	1	1	0	1	Feeding	M	4	Other	10.66
2012-03-13	Ch	0	0	0	0	0	Other	M	7	Other	12.82
2012-03-13	Do	0	0	0	0	0	Feeding	M	6	Other	12.82
2012-03-17	Do	1	1	1	0	0	Feeding	M	6	Other	13.15
2012-03-17	Tw	0	1	0	0	0	Other	M	4	Other	13.15
2012-03-17	Nu	0	1	0	0	0	Other	M	1	Other	13.15
2012-03-17	Pe	0	0	0	0	0	Agonistic	M	9	Other	13.15
2012-03-17	Ga	0	1	0	0	0	Feeding	M	2	Other	13.15
2012-03-18	Tw	1	1	0	0	0	Feeding	M	4	Other	13.77
2012-03-18	Pe	0	1	1	0	0	Agonistic	M	9	Other	13.77
2012-03-18	Fi	0	0	0	0	0	Agonistic	M	8	Other	13.77
2012-03-18	Do	0	1	0	0	0	Feeding	M	6	Other	13.77
2012-03-19	Do	1	1	1	0	0	Feeding	M	6	Other	12.65
2012-03-25	Pe	0	1	0	0	0	Other	M	9	Other	13.34
2012-03-25	Do	0	0	0	1	0	Feeding	M	6	Other	13.34
2012-03-25	Nu	0	0	0	0	0	Feeding	M	1	Other	13.34
2012-03-27	Ga	0	0	1	0	0	Other	M	2	Other	17.4
2012-03-27	Fi	1	1	0	1	0	Feeding	M	8	Other	17.4
2012-03-27	Pe	0	0	0	0	0	Other	M	9	Other	17.4
2012-03-29	Do	1	1	1	0	0	Agonistic	M	6	Other	11.5
2012-03-29	Ga	0	1	0	0	0	Other	M	2	Other	11.5
2012-04-01	Tw	0	1	0	0	0	Agonistic	M	4	Other	7.19
2012-04-01	Ki	0	1	0	0	0	Agonistic	M	3	Other	7.19
2012-04-01	Nu	0	0	0	0	0	Other	M	1	Other	7.19
2012-04-01	Fi	0	1	0	0	0	Feeding	M	8	Other	7.19
2012-04-02	Ki	0	1	1	1	0	Agonistic	M	3	Other	6.18
2012-04-02	Ch	1	1	1	0	0	Feeding	M	7	Other	6.18
2012-04-03	Ch	1	0	0	0	0	Other	M	7	Other	6.81
2012-04-03	Tw	0	1	0	0	0	Other	M	4	Other	6.81
2012-04-07	Ki	1	1	0	0	1	Agonistic	M	3	Birth	7.82
2012-04-07	Pe	0	0	0	0	0	Other	M	8	Birth	7.82
2012-04-08	Tw	0	1	1	0	1	Agonistic	M	4	Birth	13.86
2012-04-08	Ki	0	1	0	0	0	Other	M	3	Birth	13.86
2012-04-09	Ga	0	0	0	0	0	Other	M	1	Birth	17.05
2012-04-10	Nu	1	1	1	1	0	Agonistic	M	2	Birth	8.47
2012-04-10	Fi	0	0	1	1	0	Other	M	6	Birth	8.47
2012-04-10	Tw	1	1	0	0	0	Agonistic	M	4	Birth	8.47
2012-04-10	Pe	0	1	0	1	0	Other	M	8	Birth	8.47
2012-04-14	Do	0	0	1	0	0	Agonistic	M	5	Birth	7.9
2012-04-14	Tw	0	1	0	0	0	Agonistic	M	4	Birth	7.9
2012-04-14	Pe	1	1	1	0	0	Agonistic	M	8	Birth	7.9
2012-04-14	Ga	0	1	0	0	0	Feeding	M	1	Birth	7.9
2012-04-15	Fi	0	0	0	0	0	Feeding	M	6	Birth	3.5
2012-04-15	Ga	0	0	0	0	0	Feeding	M	1	Birth	3.5
2012-04-16	Tw	0	0	0	0	1	Agonistic	M	4	Birth	5.3
2012-04-16	Nu	0	1	1	0	0	Feeding	M	2	Birth	5.3
2012-04-16	Pe	0	0	0	0	0	Feeding	M	8	Birth	5.3
2012-04-16	Ga	0	1	0	0	0	Other	M	1	Birth	5.3
2012-04-17	Ga	0	1	0	0	0	Agonistic	M	1	Birth	10.37
2012-04-17	Ki	0	0	0	0	0	Feeding	M	3	Birth	10.37
2012-04-17	Ch	1	1	0	0	0	Agonistic	M	7	Birth	10.37
2012-04-19	Ch	1	1	1	0	1	Agonistic	M	7	Birth	7.3
2012-04-19	Fi	0	1	0	0	0	Agonistic	M	6	Birth	7.3
2012-04-21	Ch	1	1	0	0	0	Other	M	7	Birth	13.33
2012-04-21	Ga	1	0	0	0	0	Agonistic	M	1	Birth	13.33
2012-04-21	Nu	1	1	1	0	1	Agonistic	M	2	Birth	13.33
2012-04-21	Do	1	1	0	0	0	Other	M	5	Birth	13.33
2012-04-21	Fi	1	1	1	1	0	Agonistic	M	6	Birth	13.33
2012-04-21	Pe	1	1	0	0	1	Feeding	M	8	Birth	13.33
2012-04-21	Ki	0	1	0	0	0	Agonistic	M	3	Birth	13.33
2012-04-22	Ch	1	1	1	1	0	Feeding	M	7	Birth	12.21
2012-04-22	Tw	0	1	1	1	1	Feeding	M	4	Birth	12.21
2012-04-23	Ga	0	0	1	1	0	Feeding	M	1	Birth	11.96
2012-04-23	Do	0	0	0	0	0	Other	M	5	Birth	11.96
2012-04-26	Ga	0	1	0	1	0	Other	M	1	Birth	16.1
2012-04-26	Tw	1	1	1	1	0	Feeding	M	4	Birth	16.1
2012-04-26	Nu	0	1	0	1	1	Feeding	M	2	Birth	16.1
2012-04-26	Fi	1	1	0	1	1	Other	M	6	Birth	16.1
2012-04-29	Nu	0	1	0	0	0	Feeding	M	2	Birth	7.41
2012-04-30	Ch	0	1	0	0	0	Feeding	M	7	Birth	7.29
2012-04-30	Tw	1	0	0	0	0	Feeding	M	4	Birth	7.29
2012-04-30	Fi	1	1	0	0	0	Feeding	M	6	Birth	7.29
2012-04-30	Ki	1	0	0	0	0	Feeding	M	3	Birth	7.29
2012-04-30	Ga	0	0	0	0	0	Feeding	M	1	Birth	7.29
2012-05-01	Do	0	1	0	0	0	Feeding	M	5	Birth	8.73
2012-05-01	Fi	0	1	0	0	0	Feeding	M	7	Birth	8.73
2012-05-03	Pe	0	0	0	0	0	Other	M	8	Other	11.39
2012-05-05	Fi	1	0	0	0	0	Other	M	6	Other	12.66
2012-05-05	Nu	1	0	1	1	1	Agonistic	M	2	Other	12.66
2012-05-06	Ki	1	1	0	1	0	Feeding	M	3	Other	10.02
2012-05-06	Pe	1	0	0	1	1	Agonistic	M	8	Other	10.02
2012-05-06	Tw	0	1	0	0	0	Agonistic	M	4	Other	10.02
2012-05-06	Ga	0	0	0	1	1	Feeding	M	1	Other	10.02
2012-05-09	Do	0	0	1	0	0	Agonistic	M	5	Other	21.02
2012-05-09	Ch	0	1	0	1	1	Agonistic	M	7	Other	21.02
2012-05-10	Ga	0	1	1	1	0	Agonistic	M	1	Other	22.3
2012-05-12	Ga	0	1	0	0	0	Other	M	1	Other	25.35
2012-05-12	Do	0	1	0	0	0	Feeding	M	5	Other	25.35
2012-05-13	Pe	0	1	0	0	0	Feeding	M	8	Other	24.78
2012-05-13	Nu	0	1	0	1	0	Feeding	M	2	Other	24.78
2012-05-13	Tw	0	1	0	0	0	Feeding	M	4	Other	24.78
2012-05-13	Fi	0	0	0	0	0	Other	M	6	Other	24.78
2012-05-19	Pe	1	1	0	0	0	Feeding	M	8	Other	13.69
2012-05-20	Ki	0	1	1	1	0	Agonistic	M	3	Other	7.09
2012-05-21	Fi	1	0	0	0	1	Feeding	M	6	Other	9.87
2012-05-21	Tw	1	1	0	0	1	Other	M	4	Other	9.87
2012-05-24	Ki	1	1	0	0	0	Other	M	3	Other	22.51
2012-05-26	Do	0	1	0	0	0	Feeding	M	5	Other	20.38
2012-05-26	Nu	0	1	1	1	0	Feeding	M	2	Other	20.38
2012-05-27	Ki	1	1	0	0	1	Agonistic	M	3	Other	22.19
2012-05-27	Ch	0	0	0	0	0	Feeding	M	7	Other	22.19
2012-05-28	Tw	0	1	1	0	1	Other	M	4	Other	21.92
2012-05-28	Ki	0	1	1	0	0	Feeding	M	3	Other	21.92
2012-05-29	Tw	0	1	0	1	1	Feeding	M	4	Other	22.66
2012-05-29	Nu	0	1	0	0	1	Agonistic	M	2	Other	22.66
2012-05-29	Fi	0	0	0	0	0	Agonistic	M	6	Other	22.66
2012-05-29	Ki	0	1	1	0	1	Feeding	M	3	Other	22.66
2012-05-31	Ga	0	1	1	0	1	Agonistic	M	1	Other	24.71
2012-05-31	Ki	1	1	0	0	0	Agonistic	M	3	Other	24.71
2012-06-02	Tw	1	1	1	0	0	Feeding	M	4	Other	21.58
2012-06-02	Fi	0	0	0	0	1	Feeding	M	6	Other	21.58
2012-06-02	Ga	1	1	0	1	0	Agonistic	M	1	Other	21.58
2012-06-02	Pe	0	1	1	1	1	Feeding	M	8	Other	21.58
2012-06-02	Nu	0	1	1	1	0	Feeding	M	2	Other	21.58
2012-06-03	Ch	1	1	1	0	0	Agonistic	M	7	Other	21.49
2012-06-03	Ki	0	1	0	0	0	Feeding	M	3	Other	21.49
2012-06-03	Pe	0	1	0	0	0	Feeding	M	8	Other	21.49
2012-06-03	Nu	0	1	0	0	0	Agonistic	M	2	Other	21.49
2012-06-04	Pe	0	1	0	0	0	Feeding	M	8	Other	24.42
2012-06-04	Nu	0	1	0	0	0	Other	M	2	Other	24.42
2012-06-05	Do	0	1	0	0	0	Agonistic	M	5	Other	25.71
2012-06-07	Tw	0	1	0	0	0	Feeding	M	4	Other	22.96
2012-06-07	Ga	0	1	0	0	1	Feeding	M	1	Other	22.96
2012-06-09	Ga	0	1	0	0	1	Feeding	M	1	Other	21.73
2012-06-09	Ki	0	0	0	0	0	Other	M	3	Other	21.73
2012-06-09	Nu	0	0	0	0	0	Agonistic	M	2	Other	21.73
2012-06-09	Do	0	1	1	0	0	Other	M	5	Other	21.73
2012-06-10	Tw	0	0	0	0	0	Other	M	4	Other	23.94
2012-06-10	Ga	0	1	0	0	0	Feeding	M	1	Other	23.94
2012-06-12	Pe	0	1	0	0	0	Agonistic	M	8	Other	22.29
2012-06-12	Ki	0	0	1	0	0	Feeding	M	3	Other	22.29
2012-06-12	Ga	0	1	0	0	0	Other	M	1	Other	22.29
2012-06-12	Nu	0	1	0	0	1	Feeding	M	2	Other	22.29
2012-06-16	Do	0	1	1	0	0	Feeding	M	5	Other	23.6
2012-06-16	Nu	1	1	1	0	0	Other	M	2	Other	23.6
2012-06-16	Ch	0	1	1	1	0	Feeding	M	7	Other	23.6
2012-06-16	Tw	1	0	1	0	0	Agonistic	M	4	Other	23.6
2012-06-16	Fi	1	1	0	0	0	Agonistic	M	6	Other	23.6
2012-06-17	Ch	0	1	0	0	0	Other	M	7	Other	22.06
2012-06-17	Ga	1	1	0	0	0	Agonistic	M	1	Other	22.06
2012-06-17	Ki	1	1	1	0	0	Agonistic	M	3	Other	22.06
2012-06-17	Pe	0	1	1	0	0	Feeding	M	8	Other	22.06
2012-06-18	Pe	0	1	0	0	0	Feeding	M	8	Other	25.71
2012-06-19	Do	0	1	1	0	0	Agonistic	M	5	Other	22.05
2012-06-19	Nu	0	1	0	0	0	Feeding	M	2	Other	22.05
2012-06-21	Tw	1	0	1	0	1	Agonistic	M	4	Other	24.2
2012-06-23	Nu	0	1	0	0	1	Feeding	M	2	Other	30.51
2012-06-23	Ch	0	1	0	0	0	Feeding	M	7	Other	30.51
2012-06-23	Fi	0	0	1	0	0	Feeding	M	6	Other	30.51
2012-06-23	Do	0	1	0	0	0	Other	M	5	Other	30.51
2012-06-23	Ga	0	1	1	0	0	Agonistic	M	1	Other	30.51
2012-06-24	Ki	1	1	0	0	0	Agonistic	M	3	Other	29.18
2012-06-24	Do	0	1	0	0	0	Agonistic	M	5	Other	29.18
2012-06-24	Fi	1	1	0	0	0	Agonistic	M	6	Other	29.18
2012-06-24	Ch	1	0	0	0	0	Other	M	7	Other	29.18
2012-06-24	Pe	0	1	0	0	1	Feeding	M	8	Other	29.18
2012-06-24	Ga	1	1	0	1	0	Feeding	M	1	Other	29.18
2012-06-25	Ki	0	1	1	0	0	Feeding	M	3	Other	27.44
2012-06-26	Tw	0	1	0	0	0	Feeding	M	4	Other	28.36
2012-06-28	Do	0	0	0	0	1	Agonistic	M	5	Other	28.25
2012-06-28	Fi	1	1	1	0	0	Feeding	M	7	Other	28.25
2012-06-28	Ki	0	1	0	0	0	Feeding	M	3	Other	28.25
2012-06-28	Ga	0	1	0	0	0	Other	M	1	Other	28.25
2012-06-30	Ki	1	1	1	0	1	Agonistic	M	3	Other	25.12
2012-06-30	Fi	0	1	0	0	0	Feeding	M	6	Other	25.12
2012-06-30	Ch	1	1	1	0	0	Feeding	M	7	Other	25.12
2012-06-30	Ga	1	1	0	0	0	Feeding	M	1	Other	25.12
2012-06-30	Pe	1	1	0	0	0	Other	M	8	Other	25.12
2012-07-01	Fi	0	0	0	0	0	Feeding	M	6	Other	21.99
2012-07-01	Nu	0	1	1	0	0	Feeding	M	2	Other	21.99
2012-07-02	Ch	1	1	0	0	0	Agonistic	M	7	Other	27.45
2012-07-03	Ch	1	1	0	0	0	Feeding	M	7	Other	29.23
2012-07-03	Nu	0	0	0	0	1	Agonistic	M	2	Other	29.23
2012-07-07	Ga	0	1	0	0	0	Agonistic	M	1	Other	29.24
2012-07-07	Tw	1	0	0	0	0	Other	M	4	Other	29.24
2012-07-07	Pe	0	0	0	0	0	Other	M	8	Other	29.24
2012-07-08	Nu	0	1	0	0	1	Agonistic	M	2	Other	27.36
2012-07-08	Ch	0	0	0	0	0	Agonistic	M	7	Other	27.36
2012-07-08	Fi	1	1	0	0	0	Feeding	M	7	Other	27.36
2012-07-08	Ki	1	1	0	0	1	Feeding	M	3	Other	27.36
2012-07-09	Nu	0	0	0	0	0	Other	M	2	Other	28.53
2012-07-09	Fi	0	0	1	0	1	Agonistic	M	6	Other	28.53
2012-07-09	Ch	1	1	0	1	0	Feeding	M	7	Other	28.53
2012-07-09	Ki	0	1	0	0	0	Agonistic	M	3	Other	28.53
2012-07-10	Nu	1	1	0	0	1	Feeding	M	2	Other	26.94
2012-07-10	Fi	0	1	0	0	0	Feeding	M	6	Other	26.94
2012-07-14	Nu	0	1	0	0	0	Feeding	M	2	Other	30.14
2012-07-14	Pe	0	1	0	0	0	Feeding	M	8	Other	30.14
2012-07-14	Do	0	1	0	0	0	Other	M	5	Other	30.14
2012-07-16	Ch	0	0	0	0	0	Feeding	M	7	Other	30.86
2012-07-16	Ga	1	1	1	0	0	Agonistic	M	1	Other	30.86
2012-07-16	Tw	0	1	0	1	1	Agonistic	M	4	Other	30.86
2012-07-16	Ki	0	0	0	0	0	Feeding	M	3	Other	30.86
2012-07-17	Ch	1	0	0	0	0	Agonistic	M	7	Other	30.64
2012-07-17	Ga	0	1	0	0	0	Other	M	1	Other	30.64
2012-07-19	Ki	1	1	0	0	0	Agonistic	M	3	Other	29.66
2012-07-19	Pe	1	0	0	0	0	Other	M	8	Other	29.66
2012-07-19	Tw	0	1	1	0	0	Feeding	M	4	Other	29.66
2012-07-22	Nu	0	1	1	1	0	Agonistic	M	2	Other	24.98
2012-07-22	Fi	1	1	0	0	0	Feeding	M	6	Other	24.98
2012-07-22	Tw	1	1	0	0	0	Feeding	M	4	Other	24.98
2012-07-22	Ch	0	1	1	1	0	Other	M	7	Other	24.98
2012-07-22	Pe	1	0	0	0	0	Other	M	8	Other	24.98
2012-07-22	Do	1	1	1	1	0	Feeding	M	5	Other	24.98
2012-07-23	Nu	1	1	0	0	0	Agonistic	M	2	Other	24.08
2012-07-23	Ga	0	0	1	0	0	Agonistic	M	1	Other	24.08
2012-07-23	Do	1	1	1	0	0	Feeding	M	5	Other	24.08
2012-07-24	Ga	0	1	0	0	0	Agonistic	M	1	Other	24.98
2012-07-24	Ki	0	1	1	1	0	Feeding	M	3	Other	24.98
2012-07-26	Nu	1	1	1	0	0	Feeding	M	2	Other	22.14
2012-07-26	Ki	1	0	0	0	1	Other	M	3	Other	22.14
2012-07-28	Do	0	0	0	0	0	Other	M	5	Other	22.38
2012-07-28	Pe	0	0	0	0	0	Agonistic	M	8	Other	22.38
2012-07-29	Ki	0	0	0	0	0	Other	M	3	Other	26.39
2012-07-29	Pe	1	1	0	0	0	Feeding	M	8	Other	26.39
2012-07-29	Do	1	1	0	0	0	Feeding	M	5	Other	26.39
2012-07-30	Fi	0	1	0	0	0	Feeding	M	6	Other	31.1
2012-07-30	Nu	0	1	0	0	0	Feeding	M	2	Other	31.1
2012-07-30	Ch	1	1	0	0	0	Other	M	7	Other	31.1
2012-07-31	Nu	0	1	0	0	1	Feeding	M	2	Other	31.37
2012-08-02	Ga	0	1	1	0	1	Agonistic	M	1	Other	30.8
2012-08-04	Do	1	0	1	0	0	Agonistic	M	5	Other	28.69
2012-08-04	Ga	0	1	1	0	0	Feeding	M	1	Other	28.69
2012-08-04	Ki	1	1	0	0	0	Feeding	M	3	Other	28.69
2012-08-04	Nu	1	0	1	0	0	Other	M	2	Other	28.69
2012-08-05	Fi	0	1	1	0	0	Other	M	6	Other	26.36
2012-08-06	Ch	1	0	1	0	0	Feeding	M	7	Other	24.84
2012-08-06	Tw	0	1	1	0	0	Agonistic	M	4	Other	24.84
2012-08-06	Fi	0	1	0	0	0	Agonistic	M	6	Other	24.84
2012-08-06	Pe	1	1	1	0	0	Agonistic	M	8	Other	24.84
2012-08-09	Pe	0	0	0	0	0	Other	M	8	Other	30.33
2012-08-12	Pe	0	0	0	0	0	Other	M	8	Other	28.35
2012-08-12	Nu	1	1	0	0	0	Agonistic	M	2	Other	28.35
2012-08-13	Fi	0	1	0	0	0	Feeding	M	6	Other	28.55
2012-08-13	Do	0	1	0	0	0	Agonistic	M	5	Other	28.55
2012-08-13	Tw	0	0	1	0	0	Agonistic	M	4	Other	28.55
2012-08-13	Ga	1	1	1	0	0	Feeding	M	1	Other	28.55
2012-08-14	Ch	1	1	0	0	0	Feeding	M	7	Other	28.72
2012-08-14	Ki	1	1	1	0	1	Agonistic	M	3	Other	28.72
2012-08-16	Fi	1	1	0	0	0	Feeding	M	6	Other	30.86
2012-08-16	Do	0	1	0	0	0	Agonistic	M	5	Other	30.86
2012-08-16	Tw	1	0	0	0	1	Other	M	4	Other	30.86
2012-08-16	Nu	0	1	0	0	0	Feeding	M	2	Other	30.86
2012-08-18	Pe	1	1	0	0	1	Agonistic	M	8	Other	27.98
2012-08-18	Nu	0	1	0	1	0	Agonistic	M	2	Other	27.98
2012-08-18	Do	1	1	1	0	0	Feeding	M	5	Other	27.98
2012-08-19	Ga	0	1	0	0	0	Feeding	M	1	Other	27.69
2012-08-19	Ch	0	1	0	0	0	Agonistic	M	7	Other	27.69
2012-08-19	Ki	1	1	0	0	0	Feeding	M	3	Other	27.69
2012-08-20	Tw	0	1	0	0	1	Agonistic	M	4	Other	29.34
2012-08-20	Ch	0	1	1	0	0	Agonistic	M	7	Other	29.34
2012-08-23	Do	1	1	1	0	0	Agonistic	M	5	Other	27.22
2012-08-23	Fi	1	1	0	1	0	Other	M	6	Other	27.22
2012-08-25	Ga	0	1	0	0	0	Agonistic	M	1	Other	28.83
2012-08-25	Ch	0	1	1	0	0	Agonistic	M	7	Other	28.83
2012-08-25	Ki	1	1	0	0	0	Agonistic	M	3	Other	28.83
2012-08-25	Fi	1	1	1	0	0	Agonistic	M	6	Other	28.83
2012-08-25	Pe	0	1	0	0	0	Feeding	M	8	Other	28.83
2012-08-26	Tw	0	1	1	0	0	Agonistic	M	4	Other	24.48
2012-08-27	Do	0	0	0	0	0	Other	M	5	Other	28.11
2012-08-27	Pe	0	1	0	0	0	Agonistic	M	8	Other	28.11
2012-08-27	Nu	0	1	1	0	0	Agonistic	M	2	Other	28.11
2012-08-28	Tw	0	0	0	0	0	Other	M	4	Other	27.85
2012-08-28	Ch	1	1	1	1	0	Agonistic	M	7	Other	27.85
2012-08-28	Nu	0	1	0	0	0	Feeding	M	2	Other	27.85
2012-08-30	Ki	1	1	0	1	0	Agonistic	M	3	Other	28.29
2012-09-01	Do	0	1	0	0	0	Agonistic	M	5	Other	25.15
2012-09-01	Fi	1	0	0	0	0	Agonistic	M	6	Other	25.15
2012-09-02	Ga	1	1	0	0	0	Feeding	M	1	Other	25.66
2012-09-02	Tw	1	1	0	0	0	Feeding	M	4	Other	25.66
2012-09-02	Fi	1	1	1	0	0	Agonistic	M	6	Other	25.66
2012-09-02	Ki	0	1	0	0	0	Agonistic	M	3	Other	25.66
2012-09-02	Pe	1	1	0	0	0	Other	M	8	Other	25.66
2012-09-02	Nu	0	1	0	0	0	Agonistic	M	2	Other	25.66
2012-09-08	Do	0	1	0	0	0	Agonistic	M	5	Other	23.12
2012-09-08	Tw	0	1	0	0	0	Agonistic	M	4	Other	23.12
2012-09-08	Ga	0	1	1	0	0	Agonistic	M	1	Other	23.12
2012-09-08	Nu	0	1	0	0	0	Agonistic	M	2	Other	23.12
2012-09-09	Do	0	0	0	0	0	Other	M	5	Other	21.89
2012-09-09	Pe	0	1	0	0	0	Other	M	8	Other	21.89
2012-09-09	Tw	0	0	0	0	0	Other	M	4	Other	21.89
2012-09-09	Ga	1	0	1	0	0	Agonistic	M	1	Other	21.89
2012-09-09	Nu	0	0	0	0	0	Other	M	2	Other	21.89
2012-09-09	Fi	0	1	0	0	0	Agonistic	M	6	Other	21.89
2012-09-10	Fi	0	1	0	0	0	Agonistic	M	6	Other	20.19
2012-09-10	Ki	0	0	1	0	0	Feeding	M	3	Other	20.19
2012-09-11	Tw	0	0	0	0	0	Feeding	M	4	Other	21.79
2012-09-11	Do	1	1	0	0	0	Agonistic	M	5	Other	21.79
2012-09-13	Ga	0	1	0	0	1	Agonistic	M	1	Other	22.03
2012-09-22	Ga	0	1	0	0	0	Agonistic	M	1	Mating	25.81
2012-09-22	Ch	0	0	0	0	0	Other	M	7	Mating	25.81
2012-09-22	Do	0	0	1	0	0	Agonistic	M	5	Mating	25.81
2012-09-22	Fi	0	0	1	0	0	Agonistic	M	6	Mating	25.81
2012-09-22	Nu	0	1	0	0	0	Other	M	2	Mating	25.81
2012-09-22	Pe	1	0	0	0	1	Other	M	8	Mating	25.81
2012-09-23	Ki	1	1	0	0	0	Other	M	3	Mating	26.84
2012-09-23	Tw	0	0	0	0	0	Other	M	4	Mating	26.84
2012-09-23	Ch	1	0	0	0	0	Other	M	7	Mating	26.84
2012-09-25	Ga	0	1	0	0	0	Agonistic	M	1	Mating	19.02
2012-09-25	Ki	0	1	0	0	0	Agonistic	M	3	Mating	19.02
2012-09-27	Pe	0	0	0	0	0	Agonistic	M	8	Mating	18.02
2012-09-29	Pe	0	0	0	0	0	Other	M	8	Mating	11.58
2012-09-29	Ga	0	0	1	1	0	Agonistic	M	1	Mating	11.58
2012-09-29	Do	1	1	0	0	0	Feeding	M	5	Mating	11.58
2012-09-30	Fi	1	1	1	0	0	Agonistic	M	6	Mating	13.78
2012-09-30	Ch	1	1	0	0	0	Agonistic	M	7	Mating	13.78
2012-09-30	Ki	1	0	0	0	0	Other	M	3	Mating	13.78
2012-09-30	Tw	0	0	1	0	0	Feeding	M	4	Mating	13.78
2012-09-30	Pe	0	1	0	0	0	Feeding	M	8	Mating	13.78
2012-10-01	Ch	0	1	0	1	0	Feeding	M	7	Mating	19.07
2012-10-01	Fi	0	1	1	0	0	Feeding	M	6	Mating	19.07
2012-10-02	Ga	0	0	0	0	0	Agonistic	M	1	Mating	20.5
2012-10-04	Ki	1	0	0	0	0	Other	M	3	Mating	21.81
2012-10-06	Nu	0	1	1	1	0	Feeding	M	2	Mating	22.73
2012-10-06	Tw	0	0	0	0	0	Feeding	M	4	Mating	22.73
2012-10-06	Do	0	1	0	0	0	Feeding	M	5	Mating	22.73
2012-10-07	Ch	1	1	0	0	0	Other	M	7	Mating	23.38
2012-10-07	Ki	0	0	0	0	0	Agonistic	M	3	Mating	23.38
2012-10-07	Fi	1	1	1	0	0	Agonistic	M	6	Mating	23.38
2012-10-07	Do	1	1	0	0	0	Agonistic	M	5	Mating	23.38
2012-10-07	Pe	0	1	0	0	0	Agonistic	M	8	Mating	23.38
2012-10-08	Do	1	1	0	0	0	Agonistic	M	5	Mating	24.59
2012-10-08	Ga	1	0	0	0	0	Agonistic	M	1	Mating	24.59
2012-10-11	Tw	0	0	0	0	0	Feeding	M	4	Mating	21.27
2012-10-13	Ch	0	1	1	0	0	Agonistic	M	7	Mating	15.92
2012-10-13	Tw	0	1	1	0	0	Feeding	M	4	Mating	15.92
2012-10-13	Fi	0	0	0	0	0	Other	M	6	Mating	15.92
2012-10-13	Do	0	1	1	0	0	Feeding	M	5	Mating	15.92
2012-10-13	Ki	0	1	0	0	0	Agonistic	M	3	Mating	15.92
2012-10-13	Ga	0	1	0	0	0	Feeding	M	1	Mating	15.92
2012-10-14	Fi	1	1	1	0	0	Agonistic	M	6	Mating	15.53
2012-10-14	Do	1	1	1	0	0	Agonistic	M	5	Mating	15.53
2012-10-14	Pe	0	0	0	0	0	Agonistic	M	8	Mating	15.53
2012-10-14	Ga	0	0	0	1	1	Feeding	M	1	Mating	15.53
2012-10-15	Ch	0	0	1	1	0	Other	M	7	Mating	13.39
2012-10-16	Nu	1	0	1	0	0	Feeding	M	2	Mating	20
2012-10-22	Ki	0	1	0	0	0	Other	M	3	Mating	16.65
2012-10-24	Ga	1	0	1	1	0	Agonistic	M	1	Mating	20.76
2012-10-24	Fi	0	1	1	0	0	Agonistic	M	6	Mating	20.76
2012-10-24	Pe	1	1	1	0	0	Agonistic	M	8	Mating	20.76
2012-10-25	Tw	1	1	0	0	0	Feeding	M	4	Mating	15.71
2012-10-25	Fi	1	0	0	0	0	Agonistic	M	6	Mating	15.71
2012-10-25	Do	1	1	1	1	0	Feeding	M	5	Mating	15.71
2012-10-25	Pe	0	0	0	1	0	Agonistic	M	8	Mating	15.71
2012-10-28	Do	0	0	0	0	0	Agonistic	M	4	Mating	9.56
2012-10-28	Pe	0	1	1	0	0	Agonistic	M	7	Mating	9.56
2012-11-01	Pe	0	1	0	0	0	Agonistic	M	7	Mating	12.35
2012-11-03	Fi	1	1	1	1	0	Agonistic	M	5	Mating	16.74
2012-11-04	Tw	0	1	0	0	0	Agonistic	M	1	Mating	17.91
2012-11-04	Ga	0	0	0	1	0	Agonistic	M	2	Mating	17.91
2012-11-05	Ki	1	1	0	0	0	Agonistic	M	3	Mating	17.07
2012-11-10	Pe	0	0	1	0	0	Agonistic	M	7	Mating	6.94
2012-11-10	Fi	0	1	0	0	0	Feeding	M	5	Mating	6.94
2012-11-14	Ga	0	1	0	0	0	Agonistic	M	2	Mating	8.9
2012-11-14	Tw	1	1	1	0	0	Agonistic	M	1	Mating	8.9
2012-11-14	Do	1	1	1	1	0	Agonistic	M	4	Mating	8.9
2012-11-19	Ki	0	1	0	1	0	Feeding	M	3	Mating	8.58
2012-11-19	Do	1	0	1	0	0	Feeding	M	4	Mating	8.58
2012-11-19	Fi	1	1	0	1	0	Feeding	M	5	Mating	8.58
2012-11-20	Fi	1	1	1	0	0	Feeding	M	5	Mating	11.61
2012-11-20	Pe	1	1	1	0	0	Agonistic	M	7	Mating	11.61
2012-11-20	Ga	1	1	0	0	0	Agonistic	M	2	Mating	11.61
2012-11-20	Tw	0	1	1	1	0	Feeding	M	1	Mating	11.61
2012-11-24	Fi	0	0	0	0	0	Agonistic	M	5	Mating	14.89
2012-11-24	Tw	1	0	1	0	0	Agonistic	M	1	Mating	14.89
2012-11-24	Pe	1	1	0	1	0	Agonistic	M	7	Mating	14.89
2012-11-24	Ch	0	0	0	0	0	Agonistic	M	6	Mating	14.89
2012-11-24	Do	0	1	1	1	0	Agonistic	M	4	Mating	14.89
2012-11-25	Ga	1	0	1	0	0	Feeding	M	2	Mating	15.21
2012-11-25	Pe	1	1	0	1	0	Agonistic	M	7	Mating	15.21
2012-11-25	Ki	1	1	1	1	0	Agonistic	M	3	Mating	15.21
2012-11-25	Do	1	1	0	1	1	Agonistic	M	4	Mating	15.21
2012-12-03	Ch	1	1	0	0	0	Other	M	6	Mating	1.54
2012-12-04	Ga	0	0	0	1	0	Feeding	M	2	Mating	2.68
2012-12-04	Tw	0	1	1	0	0	Agonistic	M	1	Mating	2.68
2012-12-04	Pe	0	1	0	0	0	Other	M	7	Mating	2.68
2012-12-05	Do	0	1	0	0	0	Agonistic	M	4	Mating	3.19
2012-12-05	Fi	1	1	0	0	0	Agonistic	M	5	Mating	3.19
2012-12-06	Pe	0	1	0	0	0	Feeding	M	7	Mating	15.36
2012-12-08	Do	1	0	0	0	0	Agonistic	M	4	Mating	6.36
2012-12-08	Fi	1	1	1	0	0	Agonistic	M	5	Mating	6.36
2012-12-08	Ch	0	0	0	0	0	Agonistic	M	6	Mating	6.36
2012-12-10	Ga	0	1	0	1	0	Feeding	M	2	Mating	7.47
2012-12-12	Pe	1	0	1	0	0	Feeding	M	7	Mating	7.94
2012-12-12	Tw	0	1	0	0	0	Other	M	1	Mating	7.94
2012-12-12	Ki	0	1	1	0	0	Agonistic	M	3	Mating	7.94
2012-12-15	Tw	0	0	0	0	0	Feeding	M	1	Mating	10.03
2012-12-15	Do	0	0	0	1	0	Agonistic	M	4	Mating	10.03
2012-12-15	Pe	1	0	0	0	0	Agonistic	M	7	Mating	10.03
2012-12-15	Ch	0	1	0	0	0	Agonistic	M	6	Mating	10.03
2012-12-15	Fi	0	1	0	0	0	Agonistic	M	5	Mating	10.03
2012-12-18	Ki	0	0	1	0	0	Agonistic	M	3	Mating	10.97
2012-12-20	Pe	1	1	1	0	0	Agonistic	M	7	Mating	9.69
2012-12-20	Ch	1	0	0	0	0	Agonistic	M	6	Mating	9.69
2012-12-22	Pe	0	1	0	0	0	Agonistic	M	7	Mating	15.36
2012-12-23	Fi	0	1	1	0	0	Feeding	M	5	Mating	12.21
2012-12-23	Do	0	1	0	0	0	Agonistic	M	4	Mating	12.21
2012-12-23	Tw	1	1	0	0	0	Agonistic	M	1	Mating	12.21
2012-12-23	Ch	0	0	0	0	0	Agonistic	M	6	Mating	12.21
2012-12-24	Ga	0	1	1	0	0	Feeding	M	2	Mating	12.07
2012-02-14	Ci	0	1	0	0	0	Feeding	F	8	Mating	3.1
2012-03-08	Ly	0	0	1	0	0	Feeding	F	2	Other	9.37
2012-03-19	Ci	0	1	0	0	0	Agonistic	F	8	Other	12.65
2012-05-13	Ol	0	1	0	0	0	Feeding	F	3	Other	24.78
2012-05-20	Sa	0	1	1	1	0	Agonistic	F	1	Other	7.09
2012-06-03	Ci	0	1	0	0	0	Agonistic	F	8	Other	21.49
2012-06-07	Ci	0	1	0	0	0	Feeding	F	8	Other	22.96
2012-06-11	Ba	1	1	0	0	1	Feeding	F	5	Other	22.87
2012-06-14	Ol	0	1	0	0	1	Agonistic	F	3	Other	21.91
2012-06-16	Ba	0	0	1	0	0	Agonistic	F	5	Other	23.6
2012-06-19	Le	1	1	0	0	0	Agonistic	F	4	Other	22.05
2012-06-23	Ly	0	0	0	0	0	Feeding	F	2	Other	30.51
2012-06-24	Le	0	1	0	0	0	Feeding	F	4	Other	29.18
2012-07-02	Ma	0	1	0	0	0	Agonistic	F	6	Other	27.45
2012-07-17	Ci	0	1	0	0	0	Feeding	F	8	Other	30.64
2012-07-29	Ly	1	1	1	0	0	Feeding	F	2	Other	26.39
2012-09-02	Ba	1	1	0	0	0	Other	F	5	Other	25.66
2012-09-30	Ba	0	1	1	0	0	Agonistic	F	5	Mating	13.78
2012-11-04	Ol	0	1	0	1	0	Agonistic	F	3	Mating	17.91
2012-11-10	Le	1	0	1	1	1	Agonistic	F	4	Mating	6.94
2012-11-18	Ol	1	1	1	0	0	Agonistic	F	3	Mating	6.79
2012-11-19	Le	1	1	0	0	0	Agonistic	F	4	Mating	8.58
2012-12-04	Ba	1	1	0	0	0	Agonistic	F	5	Mating	2.68
2012-12-08	Le	0	1	0	0	0	Agonistic	F	4	Mating	6.36
2012-12-08	Ol	0	1	1	0	0	Agonistic	F	3	Mating	6.36
2012-02-20	Tw	0	0	1	0	0	Feeding	M	4	Mating	6.07
2012-03-06	Ch	1	1	0	0	0	Feeding	M	7	Other	8.61
2012-03-08	Ga	0	1	1	0	1	Other	M	2	Other	9.37
2012-03-27	Ch	1	1	0	0	0	Other	M	7	Other	17.4
2012-05-12	Ki	1	0	0	0	1	Feeding	M	3	Other	25.35
2012-05-13	Ki	0	1	0	0	0	Other	M	3	Other	24.78
2012-05-17	Nu	0	1	0	0	0	Feeding	M	2	Other	28.43
2012-05-19	Ga	1	0	1	1	1	Agonistic	M	1	Other	13.69
2012-05-20	Nu	1	1	1	1	1	Feeding	M	2	Other	7.09
2012-05-24	Do	0	1	1	1	0	Agonistic	M	5	Other	22.51
2012-05-26	Ga	0	1	0	0	0	Other	M	1	Other	20.38
2012-05-27	Pe	1	1	0	0	0	Other	M	8	Other	22.19
2012-05-31	Nu	1	1	0	0	0	Agonistic	M	2	Other	24.71
2012-05-31	Pe	0	0	0	0	0	Other	M	8	Other	24.71
2012-06-04	Fi	0	0	0	0	0	Feeding	M	6	Other	24.42
2012-06-09	Fi	0	0	0	0	0	Agonistic	M	6	Other	21.73
2012-06-10	Ki	1	1	0	0	0	Agonistic	M	3	Other	23.94
2012-06-11	Nu	0	1	0	0	0	Agonistic	M	2	Other	22.87
2012-06-11	Tw	0	1	1	0	1	Feeding	M	4	Other	22.87
2012-06-21	Ga	0	1	0	0	1	Feeding	M	1	Other	24.2
2012-06-26	Do	0	0	1	0	0	Other	M	5	Other	28.36
2012-07-01	Do	0	0	0	0	0	Agonistic	M	5	Other	21.99
2012-07-01	Tw	1	1	0	0	0	Agonistic	M	4	Other	21.99
2012-07-16	Fi	0	0	0	0	0	Feeding	M	6	Other	30.86
2012-07-30	Ki	0	1	0	0	0	Agonistic	M	3	Other	31.1
2012-08-05	Nu	1	0	1	0	0	Agonistic	M	2	Other	26.36
2012-08-11	Nu	0	1	0	0	0	Agonistic	M	2	Other	29.53
2012-08-12	Do	0	0	0	0	0	Agonistic	M	5	Other	28.35
2012-08-26	Ki	0	1	0	1	0	Other	M	3	Other	24.48
2012-09-02	Ch	1	1	0	0	0	Agonistic	M	7	Other	25.66
2012-11-03	Pe	1	1	0	0	0	Agonistic	M	7	Mating	16.74
2012-11-04	Pe	0	1	0	0	0	Agonistic	M	7	Mating	17.91
2012-12-05	Ki	0	1	1	0	0	Agonistic	M	3	Mating	3.19
